# Supplementary material for: Components of the antigen processing and presentation pathway revealed by gene expression microarray analysis following B cell antigen receptor (BCR) stimulation
Source: BMC Bioinformatics. 2006 May 2;7:237. doi: 10.1186/1471-2105-7-237 (PMC1479375; doi:10.1186/1471-2105-7-237)
Supplement: Additional File 1 — CLASSIFI input file. The CLASSIFI input file was generated following microarray data clustering. It lists probe IDs, Gene names, and Cluster IDs resulting from categorical clustering of processed data from B cells stimulated with anti-CD40, LPS, and AIG. This input file was uploaded at the CLASSIFI website [28], which provides a web interface for the use of CLASSIFI. [file 1471-2105-7-237-S1.xls]

## Sheet: 40L, AIG, LPS 99% cutoff CLASSI
Probe ID	Gene Name	Cluster ID
2410159K22	60S RIBOSOMAL PROTEIN L30 ISOLOG (MY024 PROTEIN) (RPL24) homolog [Homo sapiens]	1
H3029H07	myristoylated alanine rich protein kinase C substrate	1
0610008B22	nuclear receptor binding factor 1	1
5033413D16	unknown EST	1
5730496C04	Williams-Beuren syndrome chromosome region 16 homolog (human)	1
5033417E09	arylacetamide deacetylase (esterase)	1
5730435B20	eukaryotic translation elongation factor 1 delta (guanine nucleotide exchange protein)	1
4933404A06	embryonic large molecule derived from yolk sac	1
1500015D05	RIKEN cDNA 3110024A21 gene	1
1500002I10	CDNA FLJ13488 FIS, CLONE PLACE1003915, WEAKLY SIMILAR TO PROBABLE ARGINYL-TRNA SYNTHETASE, CYTOPLASMIC (EC 6.1.1.19) homolog [Homo sapiens]	1
1700012H11	DNA segment, Chr 11, ERATO Doi 603, expressed	1
1700013A01	weakly similar to CELL DEATH REGULATOR AVEN [Homo sapiens]	1
1700025K02	RAS-like, family 2, locus 9	1
1700020L03	ATP binding protein associated with cell differentiation	1
1810012I01	RIKEN cDNA 1810012I01 gene	1
2010005E20	RIKEN cDNA 2410018A17 gene	1
2010204K13	RIKEN cDNA 0610010M13 gene	1
1810044N07	BRAIN CDNA, CLONE MNCB-2755, SIMILAR TO HOMO SAPIENS CLONE 24606 MRNA SEQUENCE (1300007B12RIK PROTEIN)	1
2210420D18	receptor (TNFRSF)-interacting serine-threonine kinase 2	1
2010016F17	RAN binding protein 1	1
2210418J07	unknown EST	1
2410003C09	RIKEN cDNA 2410003C09 gene	1
2510029B14	DNA-DIRECTED RNA POLYMERASE II 7.6 KDA POLYPEPTIDE (EC 2.7.7.6) (RPB10) (RPB7.6) homolog [Drosophila melanogaster]	1
2310061N05	GROUP XII-1 PHOSPHOLIPASE A2 homolog [Mus musculus]	1
2700038L12	MEIOTIC RECOMBINATION PROTEIN REC14 (2810418I05RIK PROTEIN) homolog [Mus musculus]	1
2610037B11	ubiquitin specific protease 14	1
2700045F05	anti-silencing protein ASF1 homolog DKFZp547E2110.1 homolog [Homo sapiens]	1
2610312M24	WD repeat domain 12	1
2610205J09	RIKEN cDNA 2310058A11 gene	1
2610009I02	RIKEN cDNA 2610009I02 gene	1
2700043E08	vesicle-associated membrane protein, associated protein A	1
2810440H14	t-complex protein 1, related sequence 1	1
2810425H03	COP9 (constitutive photomorphogenic) homolog, subunit 7a (Arabidopsis thaliana)	1
3010033G19	polymerase (DNA directed), delta 2, regulatory subunit	1
2810406J23	RIKEN cDNA 2310008M10 gene	1
2810453H10	RIKEN cDNA 2810453H10 gene	1
3110032P20	DNA segment, Chr 5, Wayne State University 45, expressed	1
1700088A03	metallothionein-I activator	1
9030418A17	Eukaryotic translation initiation factor 4E (eIF-4E)-LIKE PROTEIN 4E-LP homolog [Mus musculus]	1
8430435N19	GRB2-related adaptor protein	1
2410015B15	acidic nuclear phosphoprotein 32 family, member B	1
765935	cholinergic receptor, nicotinic, beta polypeptide 1 (muscle)	1
H3138C01	ribosomal protein S6 kinase, polypeptide 2	1
3830408P06	DRIM PROTEIN homolog [Homo sapiens]	1
9130401M01	hypothetical Tetratricopeptide repeat (TPR) structure containing protein	1
5730460H07	RIKEN cDNA 2610109K23 gene	1
5730412F04	unclassifiable	1
5730409M10	CCAAT/enhancer binding protein alpha (C/EBP), related sequence 1	1
0610008F02	RIKEN cDNA 2310075M17 gene	1
5430437B09	mcf.2 transforming sequence-like	1
0610008H05	B-cell receptor-associated protein 37	1
5730589J07	RIKEN cDNA 2610528E23 gene	1
1700009N14	GTP-BINDING NUCLEAR PROTEIN RAN (TC4) (RAN GTPASE) (ANDROGEN RECEPTOR- ASSOCIATED PROTEIN 24) homolog [Mus musculus]	1
0710007M18	barrier to autointegration factor 1	1
1700011K15	ribose-phosphate pyrophosphokinase (EC 2.7.6.1) catalytic chain I homolog [Homo sapiens]	1
1810033N04	RIKEN cDNA 5730578N08 gene	1
1810016I04	RIKEN cDNA 2700079K05 gene	1
1810015A11	hypothetical protein	1
1810048J04	mitochondrial ribosomal protein L17	1
2310009P07	nuclear fragile X mental retardation protein interacting protein	1
2310021G21	Mki67 (FHA domain) interacting nucleolar phosphoprotein	1
1810074A10	peptidylprolyl isomerase A	1
2210411K11	hypothetical protein	1
2310008M10	RIKEN cDNA 2310008M10 gene	1
2010012C16	MAGO NASHI PROTEIN HOMOLOG (XL-MAGO) homolog [Xenopus laevis]	1
2310066G22	similar to TRANSCRIPTION FACTOR SUPT3H [Homo sapiens]	1
2310051L18	eukaryotic translation initiation factor 2A	1
2410012M04	RIKEN cDNA 2410012M04 gene	1
2310057N20	proteasome (prosome, macropain) 26S subunit, non-ATPase, 12	1
2410026J11	proteasome (prosome, macropain) 26S subunit, non-ATPase, 1	1
2410027C17	complement component 1, q subcomponent binding protein	1
2410042M22	hypothetical protein	1
2700022F11	RAN, member RAS oncogene family	1
2610100I02	mitochondrial carrier homolog 2	1
2810014D17	HYPOTHETICAL 15.5 KDA PROTEIN	1
2610002K22	RIKEN cDNA 2610002K22 gene	1
2810430M08	RIKEN cDNA 2810430M08 gene	1
3300001M20	hypothetical S-adenosyl-L-methionine-dependent methyltransferases structure containing protein	1
2810418I05	MEIOTIC RECOMBINATION PROTEIN REC14 (2810418I05RIK PROTEIN) homolog [Mus musculus]	1
2900056E03	hypothetical protein	1
3010002H06	small nuclear ribonucleoprotein polypeptide A	1
3202002H23	nischarin	1
2610016D16	cyclin D2	1
H3014H04	3-monooxgenase/tryptophan 5-monooxgenase activation protein, gamma polypeptide	1
3230402K17	nucleolar and coiled-body phosphoprotein 1	1
H3118D05	ribosomal protein S25	1
2310038H18	expressed in non-metastatic cells 2, protein	1
3230401I12	RAE1 RNA export 1 homolog (S. pombe)	1
5430416N02	unknown EST	1
5730448N09	proteasome (prosome, macropain) 26S subunit, non-ATPase, 12	1
5730528L13	RIKEN cDNA 5730528L13 gene	1
5730444A13	RIKEN cDNA 5730444A13 gene	1
5730518J22	spermine synthase	1
5830413B11	ubiquitin carboxyl-terminal esterase L5	1
5031409G22	RIKEN cDNA 5031409G22 gene	1
1500016H10	hypothetical Ribosomal protein L30p/L7e structure containing protein	1
1500041G22	integrin beta 4 binding protein	1
2310010B21	2310010B21RIK PROTEIN	1
1810062G21	RIKEN cDNA 3010027G13 gene	1
2200008O17	phospholipid scramblase 1	1
1810073H09	unknown EST	1
2010300E04	mitochondrial carrier homolog 2	1
2310024N18	unknown EST	1
2410003L16	similar to MITOCHONDRIAL 39S RIBOSOMAL PROTEIN L35 (MRP-L35) [Homo sapiens]	1
2410062G21	plasmacytoma variant translocation 1	1
2600016F06	RIKEN cDNA 2600016F06 gene	1
2700045P11	hypothetical protein	1
2610507A14	PIN2/TRF1-interacting protein	1
2700047N05	DNA segment, Chr 11, ERATO Doi 603, expressed	1
2610037C03	BTB (POZ) domain containing 2	1
2810421N01	hypothetical protein	1
2810421I24	SIMILAR TO KIAA0971 PROTEIN (FRAGMENT) homolog [Mus musculus]	1
2810448C19	CDNA FLJ14504 FIS, CLONE NT2RM1000272 homolog [Homo sapiens]	1
2410005I16	syntaxin 6	1
H3071A02	serine/arginine-rich protein specific kinase 1	1
H3118D05	ribosomal protein S25	1
H3118D05	ribosomal protein S25	1
4833432B22	unknown EST	1
5730460G14	RIKEN cDNA 2810470K21 gene	1
5730412B09	RIKEN cDNA 5730412B09 gene	1
5330427H01	small glutamine-rich tetratricopeptide repeat (TPR)-containing	1
5730409G15	hypothetical S-adenosyl-L-methionine-dependent methyltransferases structure containing protein	1
5730578N08	RIKEN cDNA 5730578N08 gene	1
5730471B17	RIKEN cDNA 2410080P20 gene	1
1700016D04	RIKEN cDNA 2610104C07 gene	1
1500010B24	RIKEN cDNA 1500010B24 gene	1
4933408M17	homeodomain interacting protein kinase 2	1
1810038M08	RIKEN cDNA 2810407B07 gene	1
1810033D05	proteasome (prosome, macropain) 26S subunit, non-ATPase, 12	1
1810018M11	inhibitor of growth family, member 5	1
1700021I09	ART-4 PROTEIN homolog [Homo sapiens]	1
1810019G20	RIKEN cDNA 2510010F15 gene	1
1700068G16	cyclin-dependent kinase 4	1
1700094C13	lactate dehydrogenase 3, C chain, sperm specific	1
1810057F21	weakly similar to RIBOSOMAL PROTEIN L7 (FRAGMENT) [Mesocricetus auratus]	1
2010309E21	HYPOTHETICAL 15.6 KDA PROTEIN homolog [Homo sapiens]	1
2510006J11	thioredoxin 2	1
2310066F21	isocitrate dehydrogenase 3 (NAD+) alpha	1
2310069K16	polymerase (DNA-directed), epsilon 4 (p12 subunit)	1
2410008O07	WD repeat domain 5	1
2410124J03	RIKEN cDNA 2810470K21 gene	1
2310033P19	RIKEN cDNA 2600016F06 gene	1
2410007N01	DNA segment, Chr 6, Wayne State University 157, expressed	1
2410029F03	mitochondrial ribosomal protein L15	1
2610044N23	mitochondrial ribosomal protein L15	1
2810049I05	proliferating cell nuclear antigen	1
3010001M15	asparaginyl-tRNA synthetase	1
3200002B17	interleukin 4 induced 1	1
2810433K04	pyrroline-5-carboxylate synthetase (glutamate gamma-semialdehyde synthetase)	1
3300001B01	eukaryotic translation initiation factor 1A	1
2810470K21	RIKEN cDNA 2810470K21 gene	1
H3023A07	solute carrier family 3 (activators of dibasic and neutral amino acid transport), member 2	1
H3141B11	histocompatibility 2, D region locus 1	1
4631422L12	DNA segment, Chr 5, Wayne State University 178, expressed	1
H3141B11	histocompatibility 2, D region locus 1	1
5830413G11	unclassifiable	1
5730537L02	DNA segment, Chr 16, Wayne State University 83, expressed	1
4932434J20	DNA segment, Chr 7, ERATO Doi 791, expressed	1
1500015N06	small nuclear ribonucleoprotein polypeptide A'	1
1700082C19	inner membrane protein, mitochondrial	1
1700060C24	Fms interacting protein	1
1700024H15	MAGO NASHI PROTEIN HOMOLOG (XL-MAGO) homolog [Xenopus laevis]	1
1810029B16	hypothetical protein	1
1810044C16	MAGO NASHI PROTEIN HOMOLOG (XL-MAGO) homolog [Xenopus laevis]	1
2010006A14	RIKEN cDNA 1110007M04 gene	1
2010206H12	mitochondrial carrier homolog 2	1
2310013L07	hexokinase 2	1
2310038O07	TBP-interacting protein	1
2410003M04	RIKEN cDNA 2410003M04 gene	1
2310047G20	similar to RNA POLYMERASE III SUBUNIT [Homo sapiens]	1
2410004J02	SIMILAR TO XPA BINDING PROTEIN 1, PUTATIVE ATP(GTP)-BINDING PROTEIN homolog [Mus musculus]	1
2510038A11	hypothetical protein	1
2610021I18	eukaryotic translation initiation factor 2, subunit 2 (beta)	1
2810006C17	ORM1-like 2 (S. cerevisiae)	1
2610012O22	60S ACIDIC RIBOSOMAL PROTEIN PO homolog [Homo sapiens]	1
2810427H11	regulator for ribosome resistance homolog (S. cerevisiae)	1
3110065H13	exportin, tRNA (nuclear export receptor for tRNAs)	1
3110065C23	RIKEN cDNA 3110065C23 gene	1
3010025C11	unknown EST	1
2900085E11	FK506 binding protein 1a	1
4930465F20	Rho interacting protein 3	1
H3141B11	histocompatibility 2, D region locus 1	1
H3141B11	histocompatibility 2, D region locus 1	1
1700025E04	membrane protein, palmitoylated 6 (MAGUK p55 subfamily member 6)	1
5430429L08	ALKALINE PHYTOCERAMIDASE (EC 3.5.1.-) (APHC) (ALKALINE CERAMIDASE) homolog [Homo sapiens]	1
5730543M03	mitochondrial ribosomal protein L15	1
5330427D04	regulator for ribosome resistance homolog (S. cerevisiae)	1
5430431F08	thioredoxin-like 2	1
1500031M22	RIKEN cDNA 1500031M22 gene	1
1500031P23	leucine aminopeptidase 3	1
1600022J01	small nuclear ribonucleoprotein D1	1
4933403E10	RIBONUCLEASE P PROTEIN SUBUNIT P14 (EC 3.1.26.5) homolog [Homo sapiens]	1
1500011K02	translocase of inner mitochondrial membrane 10 homolog (yeast)	1
1500009K05	UNKNOWN PROTEIN (FRAGMENT) homolog [Homo sapiens]	1
1700086M15	hypothetical Domain of unknown function DUF71 containing protein	1
1810019G18	ORM1-like 2 (S. cerevisiae)	1
2210413M19	inferred: RIKEN cDNA 2610209A20 gene / putative [Mus musculus]	1
2010111B02	hepatoma-derived growth factor	1
2310008F05	RIKEN cDNA 1500004D14 gene	1
2400002C15	Mrps18b	1
2510016L12	unclassifiable	1
2410007I02	serine hydroxymethyl transferase 1 (soluble)	1
2610100G01	ubiquitin-like 1 (sentrin) activating enzyme E1A	1
2610103C07	weakly similar to GK003 [Homo sapiens]	1
3010002I04	ZINC FINGER PROTEIN ANC_2H01 homolog [Homo sapiens]	1
2810472M03	cyclin-dependent kinase 4	1
4833443P21	eukaryotic translation initiation factor 4E	1
5730596I08	RNA cyclase homolog	1
5730447N18	RIKEN cDNA 2700083B06 gene	1
5730438N18	hypothetical Mitochondrial energy transfer proteins (carrier protein) containing protein	1
4932436L20	zinc finger protein 259	1
1700017G19	hypothetical protein	1
0610034O11	mitochondrial ribosomal protein L12	1
1700017D09	RIKEN cDNA 1110017C15 gene	1
1810027E19	RIKEN cDNA 2810426M17 gene	1
1700018O18	hypothetical Myc-type, helix-loop-helix dimerization domain containing protein	1
2010016N09	interleukin 25	1
2310004K04	PUTATATIVE 28 KDA PROTEIN (RNA-BINDING PROTEIN LOC56902) homolog [Homo sapiens]	1
2310061P21	hypothetical Ribosome recycling factor containing protein	1
2310047N08	eukaryotic translation elongation factor 1 epsilon 1	1
2410019A14	weakly similar to SEROLOGICALLY DEFINED BREAST CANCER ANTIGEN NY-BR-75 (FRAGMENT) [Homo sapiens]	1
2310061O04	hypothetical Helicase C-terminal domain/DEAD/DEAH box helicase containing protein	1
2310061I09	hypothetical protein	1
2310030H09	RIKEN cDNA 5730591C18 gene	1
2810405J23	RIKEN cDNA 2810409H07 gene	1
3110073C03	unknown EST	1
1110066M10	transforming growth factor beta regulated gene 4	1
2410081F06	glutamyl-prolyl-tRNA synthetase	1
5730547A05	nucleoporin 62	1
0610007E16	solute carrier family 25 (mitochondrial carrier; adenine nucleotide translocator), member 5	1
5430401G19	calnexin	1
5730591C18	RIKEN cDNA 5730591C18 gene	1
1500006I01	ADP-ribosylation factor related protein 1	1
1500012G02	metaxin 2	1
1600022A19	hypothetical protein MGC27795	1
1810017N02	glucosidase 1	1
1700113M01	unknown EST	1
1810034K18	polymerase (DNA directed), epsilon 3 (p17 subunit)	1
1810004C22	dim1 (S. pombe)	1
1700120F24	RIKEN cDNA 1700013B03 gene	1
2310009G15	developmentally regulated GTP binding protein 2	1
2010313A05	DNA segment, Chr 13, Wayne State University 123, expressed	1
2010010D16	peptidylprolyl isomerase E (cyclophilin E)	1
2210022A11	DNA segment, Chr 11, ERATO Doi 175, expressed	1
2310021H13	protein kinase C, lambda	1
2310008H09	RIKEN cDNA 2310008H09 gene	1
2410089D17	complement component 1, q subcomponent binding protein	1
2400003B18	peroxisomal trans-2-enoyl-CoA reductase	1
2400008K01	nucleolar protein family A, member 1 (H/ACA small nucleolar RNPs)	1
2400004N01	RNA binding motif protein	1
2410029L09	RS21-C6 homolog [Mus musculus]	1
2610003I12	eukaryotic translation initiation factor 5A	1
2610044N01	weakly similar to GK003 [Homo sapiens]	1
2610103M17	weakly similar to NUCLEOLAR FIBRILLAR CENTER PROTEIN [Homo sapiens]	1
2700023E23	unknown EST	1
2610019M23	eukaryotic translation initiation factor 5A	1
2810483I07	ubiquitin specific protease 16	1
2900054A12	unknown EST	1
2900057C09	unknown EST	1
H3027E02	H2A histone family, member Z	1
H3027E02	H2A histone family, member Z	1
H3031D05	coatomer protein complex, subunit gamma 1	1
5430420L07	DNA segment, Chr 7, Wayne State University 128, expressed	1
5330405D10	serine racemase	1
1700012H08	hypothetical MYND zinc finger (ZnF) domain containing protein	1
4933407N23	poly A binding protein, cytoplasmic 4	1
1810062G03	glycine amidinotransferase (L-arginine:glycine amidinotransferase)	1
1810062L23	hypothetical Ubiquitin-conjugating enzymes containing protein	1
2010004E10	translocase of inner mitochondrial membrane 13 homolog a (yeast)	1
2310012M09	TAF9 RNA polymerase II, TATA box binding protein (TBP)-associated factor	1
2010016D09	RIKEN cDNA 2610014I16 gene	1
2210008A02	phosphoglycerate mutase 1	1
2510039C22	RIKEN cDNA 1200009K13 gene	1
2410004F01	RIKEN cDNA 2410004F01 gene	1
2510031H23	phosphoribosyl pyrophosphate synthetase 1	1
2410080P20	RIKEN cDNA 2410080P20 gene	1
2610529I12	OVARC1001161 PROTEIN homolog [Homo sapiens]	1
2610016F07	prostate cancer overexpressed gene 1	1
3110057P17	hypothetical protein	1
3830408E23	myc induced nuclear antigen	1
H3027E02	H2A histone family, member Z	1
H3158H01	protein phosphatase 5, catalytic subunit	1
H3027E02	H2A histone family, member Z	1
H3085C04	solute carrier family 12, member 2	1
5730547E06	mitochondrial ribosomal protein L15	1
5730454C12	RIKEN cDNA 5730454C12 gene	1
5730458C21	RIKEN cDNA 3300001M20 gene	1
5730478E03	karyopherin (importin) beta 3	1
4933428C17	nuclear RNA helicase, DECD variant of DEAD box family	1
1500032A05	cytochrome c, somatic	1
1500031P10	heat shock protein	1
1700010I21	RIKEN cDNA D530033C11 gene	1
1810014L12	RIKEN cDNA 1810014L12 gene	1
1700026C17	Ly1 antibody reactive clone	1
1810034D23	ribosomal protein S27-like	1
1810005B03	DNA segment, Chr 11, ERATO Doi 175, expressed	1
2310001A13	AD-003 PROTEIN homolog [Homo sapiens]	1
2300008H03	similar to RNA POLYMERASE III SUBUNIT [Homo sapiens]	1
2010309J24	RIKEN cDNA 2810407B07 gene	1
2310042P22	transforming growth factor beta regulated gene 4	1
2310050F24	phosphoglycerate mutase 1	1
2410127L17	hypothetical S-adenosyl-L-methionine-dependent methyltransferases structure containing protein	1
2410041L21	cytochrome c, somatic	1
2310044F10	RIKEN cDNA 2310044F10 gene	1
2400004H09	TOB3	1
2410012M03	mitochondrial ribosomal protein L15	1
2410130M07	DNA segment, Chr 11, ERATO Doi 175, expressed	1
2610001K19	ribosomal protein S27-like	1
2700055H04	histidine triad nucleotide binding protein	1
2610002C14	U2 small nuclear ribonucleoprotein B	1
5830461G04	similar to HYPOTHETICAL 50.7 KDA PROTEIN (CEREBRAL PROTEIN-1) [Homo sapiens]	1
2810046E22	ADRENAL GLAND PROTEIN AD-004 homolog [Homo sapiens]	1
3110007E06	nuclear cap binding protein subunit 2	1
2810431F15	similar to THYRO1000934 PROTEIN [Homo sapiens]	1
2810470M17	gem (nuclear organelle) associated protein 6	1
2900056O08	heterogeneous nuclear ribonucleoprotein A/B	1
2900052H09	similar to DNA TOPOISOMERASE I, MITOCHONDRIAL PRECURSOR (EC 5.99.1.2) (TOP1MT) [Homo sapiens]	1
2810439G22	eukaryotic translation initiation factor 1A	1
2900052B08	retinoic acid induced 12	1
H3078B10	ESTs	1
3021401C12	unknown EST	1
H3078B10	ESTs	1
H3027F11	protein phosphatase 1G (formerly 2C), magnesium-dependent, gamma isoform	1
H3094C07	upstream binding protein 1	1
H3094C07	upstream binding protein 1	1
5730526A15	RIKEN cDNA 2400007G07 gene	1
5430416M17	RAN guanine nucleotide release factor	1
5730493L18	weakly similar to TRANSCRIPTIONAL CO-ACTIVATOR CRSP70 [Homo sapiens]	1
5730434B08	RIKEN cDNA 5730434B08 gene	1
5730405K05	reticulocalbin	1
5830407L17	ubiquinol-cytochrome c reductase binding protein	1
0610009O11	RAN, member RAS oncogene family	1
5430405K22	RIKEN cDNA 2810004N23 gene	1
A930007B11	unknown EST	1
4933402L21	similar to CDNA FLJ32384 FIS, CLONE SKMUS1000104, WEAKLY SIMILAR TO HOMO SAPIENS HEXIM1 PROTEIN [Homo sapiens]	1
1500001M20	similar to HYPOTHETICAL 35.9 KDA PROTEIN [Homo sapiens]	1
1500017J17	HYPOTHETICAL 15.6 KDA PROTEIN homolog [Homo sapiens]	1
1810023N17	integrin beta 4 binding protein	1
1810011L18	mitochondrial ribosomal protein L17	1
1810029N05	ribosomal protein S27-like	1
1700025F01	RIKEN cDNA 2610312F07 gene	1
2210407H13	unknown EST	1
2310011M22	candidate tumor suppressor OVCA2	1
1810063B05	unknown EST	1
2010003A19	DNA segment, Chr 10, University of California at Los Angeles 1	1
2310012C15	pitrilysin metalloprotease 1	1
1810043M20	BAT2-ISO (FRAGMENT) homolog [Homo sapiens]	1
2010008N03	RIKEN cDNA 4833435D08 gene	1
2310037I24	hypothetical protein	1
2410015N17	hypothetical protein	1
2410022P04	Cockayne syndrome 1 homolog (human)	1
2310066N05	RIKEN cDNA 2310066N05 gene	1
2310024K08	hypothetical protein	1
2310039H06	weakly similar to PROTEIN PLUNC PRECURSOR (PALATE LUNG AND NASAL EPITHELIUM CLONE PROTEIN) [Mus musculus]	1
2310049N23	PUTATATIVE 28 KDA PROTEIN (RNA-BINDING PROTEIN LOC56902) homolog [Homo sapiens]	1
2410004J11	DENSITY-REGULATED PROTEIN (DRP) homolog [Mus musculus]	1
2400002J01	barrier to autointegration factor 1	1
2610015H18	translocase of inner mitochondrial membrane 8 homolog a (yeast)	1
2610201A13	unknown EST	1
2610207P08	similar to HYPOTHETICAL 35.1 KDA PROTEIN [Homo sapiens]	1
2810428H03	transcription factor Dp 1	1
2810449M14	RIKEN cDNA 5730434B08 gene	1
2900072D10	endothelial cell growth factor 1 (platelet-derived)	1
4933435I21	mitochondrial ribosomal protein S2	1
9330153C20	A kinase (PRKA) anchor protein 1	1
H3078B10	ESTs	1
4432404C02	cDNA sequence BC004012	1
H3078B10	ESTs	1
H3094C07	upstream binding protein 1	1
H3094C07	upstream binding protein 1	1
5730576P14	weakly similar to SIGNAL RECOGNITION PARTICLE 72 KDA PROTEIN (SRP72) [Canis familiaris]	1
0610010E11	nuclear transport factor 2	1
5430426F17	BA346K17.2 (A NOVEL PROTEIN SIMILAR TO THE CELL DIVISION CONTROL PROTEIN 91 (CDC91, YLR459W OR L9122.2) FROM YEAST) homolog [Homo sapiens]	1
5430437B18	dystrobrevin binding protein 1	1
5730493H09	expressed in non-metastatic cells 4, protein	1
5730476E06	DJ1069P2.2 (OUTER MITOCHONDRIAL MEMBRANE TRANSLOCASE HTOM34P) (SIMILAR TO TRANSLOCASE OF OUTER MITOCHONDRIAL MEMBRANE 34) (HYPOTHETICAL 34.6 KDA PROTEIN) (UNKNOWN) (PROTEIN FOR MGC:3515) homolog [Homo sapiens]	1
4933417G07	RIKEN cDNA 4933417G07 gene	1
4933431P07	DNA segment, Chr 16, Wayne State University 83, expressed	1
1810034C21	DNA segment, Chr 4, Wayne State University 125, expressed	1
1810034A24	interferon-related developmental regulator 2	1
2010320L16	mitochondrial ribosomal protein L3	1
2210412D01	unknown EST	1
2310016C08	similar to HYPOXIA-INDUCIBLE PROTEIN 2 [Homo sapiens]	1
2210017C02	unknown EST	1
2410012P20	HYPOTHETICAL 15.5 KDA PROTEIN homolog [Mus musculus]	1
2410126D05	eukaryotic translation initiation factor 3, subunit 2 (beta)	1
2510008M08	RIKEN cDNA 2510008M08 gene	1
2310032N20	RIKEN cDNA 2310032N20 gene	1
2400004K09	MEIOTIC RECOMBINATION PROTEIN REC14 (2810418I05RIK PROTEIN) homolog [Mus musculus]	1
2610002M05	telomerase binding protein, p23	1
2610019E17	unknown EST	1
2610002F14	nuclear RNA helicase, DECD variant of DEAD box family	1
2810477C15	unknown EST	1
3010015F03	cyclin-dependent kinase 4	1
4833420A15	similar to HUNTINGTIN-INTERACTING PROTEIN-1 PROTEIN INTERACTOR [Mus musculus]	2
H3118F06	PCTAIRE-motif protein kinase 1	2
4631434O19	MEMBRANE ASSOCIATED PROGESTERONE RECEPTOR COMPONENT 2 (PROGESTERONE MEMBRANE BINDING PROTEIN) (STEROID RECEPTOR PROTEIN DG6) homolog [Homo sapiens]	2
H3112E12	myristoylated alanine rich protein kinase C substrate	2
H3113D09	myristoylated alanine rich protein kinase C substrate	2
5430406L04	RIKEN cDNA 1600019D15 gene	2
5730525G14	hypothetical UBA/THIF-type NAD/FAD binding fold containing protein	2
4933403K24	DNA segment, Chr 16, Wayne State University 83, expressed	2
1600012F09	weakly similar to GK003 [Homo sapiens]	2
1700007D07	RIKEN cDNA 1700007D07 gene	2
1810024J12	unknown EST	2
1810041E01	cDNA sequence BC002318	2
1810059M15	hypothetical protein	2
2410003B16	RIKEN cDNA 2410003B16 gene	2
2410004D02	similar to SERINE/THREONINE PROTEIN PHOSPHATASE 2A, 55 KDA REGULATORY SUBUNIT B, ALPHA ISOFORM (PP2A, SUBUNIT B, B-ALPHA ISOFORM) (PP2A, SUBUNIT B, B55-ALPHA ISOFORM) (PP2A, SUBUNIT B, PR55-ALPHA ISOFORM) (PP2A, SUBUNIT B, R2-ALPHA ISOFORM) [Homo sapiens]	2
2700063A17	RIKEN cDNA 5730508B09 gene	2
2810425N21	hypothetical Aldo/keto reductase family containing protein	2
5730543B07	CDNA FLJ10902 FIS, CLONE NT2RP5003534 homolog [Homo sapiens]	2
5730557H03	RIKEN cDNA 2310008M10 gene	2
1810032L21	mitochondrial ribosomal protein S14	2
2010306O06	RIKEN cDNA 2310042G06 gene	2
2010002N14	synaptojanin 2 binding protein	2
2010107D16	U2 small nuclear ribonucleoprotein auxiliary factor (U2AF)	2
1810057F12	hypothetical Bacterial luciferase-like structure containing protein	2
2410015A16	hypothetical CD59 antigen containing protein	2
2510006C20	hypothetical protein	2
2400006H24	RAN guanine nucleotide release factor	2
2310051D01	hypothetical protein	2
2610044P12	inosine 5'-phosphate dehydrogenase 2	2
2610002D06	RIKEN cDNA 2610002D06 gene	2
3110004O18	MITOCHONDRIAL PROCESSING PEPTIDASE BETA SUBUNIT, MITOCHONDRIAL PRECURSOR (EC 3.4.24.64) (BETA-MPP) (P-52)	2
2900053G23	granulin	2
6430517O04	ATP-binding cassette, sub-family G (WHITE), member 4	2
H3024A04	RAN GTPase activating protein 1	2
H3156A07	expressed in non-metastatic cells 6, protein	2
H3118D05	ribosomal protein S25	2
H3023F02	phosphatidylinositol-4-phosphate 5-kinase, type 1 beta	2
5730502H16	RAE1 RNA export 1 homolog (S. pombe)	2
5630400E13	unknown EST	2
2210010H06	unclassifiable	2
2610014I16	unknown EST	2
2610203G16	complement component 1, q subcomponent binding protein	2
3100002O13	calcyclin binding protein	2
1700007A15	DnaJ (Hsp40) homolog, subfamily B, member 3	2
H3078H06	RIKEN cDNA 1190005P17 gene	2
H3023F02	phosphatidylinositol-4-phosphate 5-kinase, type 1 beta	2
5730408G17	basic leucine zipper and W2 domains 2	2
1810019E17	proteasome (prosome, macropain) 26S subunit, non-ATPase, 11	2
2210014C07	RAB10, member RAS oncogene family	2
2310008I11	unknown EST	2
2010013O18	small nuclear ribonucleoprotein polypeptide F	2
2010317E03	INORGANIC PYROPHOSPHATASE (EC 3.6.1.1) (PYROPHOSPHATE PHOSPHO- HYDROLASE) (PPASE) homolog [Homo sapiens]	2
2310050B20	RIKEN cDNA 2310050B20 gene	2
2310032F09	mitochondrial ribosomal protein S17	2
2700061N12	RIKEN cDNA 1500010B24 gene	2
2810012D02	weakly similar to PFTAIRE-INTERACTING FACTOR 2 [Drosophila melanogaster]	2
H3027B01	polo-like kinase homolog, (Drosophila)	2
9530023M17	unknown EST	2
5530402J05	unknown EST	2
1500017I03	RIKEN cDNA 2610002D06 gene	2
2010003M11	RIKEN cDNA 1200014H24 gene	2
2010208O07	hepatoma-derived growth factor	2
1810043O14	glucosamine-phosphate N-acetyltransferase 1	2
2310075E05	SEVEN TRANSMEMBRANE DOMAIN PROTEIN homolog [Homo sapiens]	2
2600013D04	unknown EST	2
2810443J12	hypothetical Trp-Asp repeat (WD-repeat) structure containing protein	2
3100002J09	peptidylprolyl isomerase D (cyclophilin D)	2
4930504M14	ZINC FINGER PROTEIN ANC_2H01 homolog [Homo sapiens]	2
5031408D18	CD80 antigen	2
8430422N14	RIKEN cDNA 1700043E15 gene	2
5730552F24	cyclin D1	2
1500032G08	RIKEN cDNA 1700043E15 gene	2
1500031N16	mitochondrial ribosomal protein L12	2
1700091B02	cytochrome P450, 51	2
2310021D01	chaperonin subunit 8 (theta)	2
2010110K24	weakly similar to CONSERVED HYPOTHETICAL PROTEIN [Schizosaccharomyces pombe]	2
2510010F15	hypothetical Ubiquitin-conjugating enzymes containing protein	2
2610003D20	phosphoribosyl pyrophosphate synthetase 1	2
2610510O05	hydroxysteroid (17-beta) dehydrogenase 12	2
2610100O04	chloride channel, nucleotide-sensitive, 1A	2
2610002D23	DNA segment, Chr 17, Wayne State University 155, expressed	2
2700056N14	expressed in non-metastatic cells 2, protein	2
2810436C08	DNA segment, Chr 13, Wayne State University 177, expressed	2
0610009E11	RIKEN cDNA 3010027G13 gene	2
5430420E17	RIKEN cDNA 5430420E17 gene	2
5730448F22	DENSITY-REGULATED PROTEIN (DRP)	2
0610033O15	mitochondrial ribosomal protein L32	2
1500019O16	RIKEN cDNA 1500019O16 gene	2
2210402P07	telomerase binding protein, p23	2
2310012J11	DNA segment, Chr 11, ERATO Doi 707, expressed	2
2810425A07	RNA, U transporter 1	2
2810481E19	phosphoribosylaminoimidazole carboxylase, phosphoribosylaminoribosylaminoimidazole, succinocarboxamide synthetase	2
2810429K17	RIKEN cDNA 2810429K17 gene	2
4930418G15	RIKEN cDNA 1700011J18 gene	2
9030420F04	related RAS viral (r-ras) oncogene homolog 2	2
H3142D07	transformation related protein 53	2
4933403F05	expressed sequence AA987140	2
1600019K03	unclassifiable	2
1810033K10	RIKEN cDNA 1810033K10 gene	2
1700030I23	cellular nucleic acid binding protein	2
1810008K03	HYPOTHETICAL 24.4 KDA PROTEIN homolog [Homo sapiens]	2
1810048E11	cDNA sequence BC016423	2
2310010D17	phosphoribosyl pyrophosphate synthetase 1	2
2410002P09	eukaryotic translation elongation factor 1 delta (guanine nucleotide exchange protein)	2
2610017A03	RIKEN cDNA 2600016F06 gene	2
2810046F19	mitochondrial ribosomal protein L17	2
3110005N06	chaperonin subunit 8 (theta)	2
3110043O21	unknown EST	2
6620401G22	chromobox homolog 5 (Drosophila HP1a)	2
6330583P17	DNA segment, Chr 10, Wayne State University 93, expressed	2
H3114D09	ribosomal protein L17	2
4631422G13	protein tyrosine phosphatase, non-receptor type 2	2
2900002H09	tubulin, alpha 4	2
3830408M04	SRB7 (supressor of RNA polymerase B) homolog (S. cerevisiae)	2
1810011G17	RIKEN cDNA 1810045K17 gene	2
2210401M07	chromobox homolog 5 (Drosophila HP1a)	2
1810073B10	hypothetical Ubiquitin-conjugating enzymes containing protein	2
2010206B19	RIKEN cDNA 2010206B19 gene	2
2310004B05	GROUP XII-1 PHOSPHOLIPASE A2	2
2310047G11	RAN, member RAS oncogene family	2
2410003M15	hypothetical Src homology 3 (SH3) domain profile/Repeat in HS1/Cortactin/Src homology 3 (SH3) domain containing protein	2
2410019H14	RIKEN cDNA 2810407B07 gene	2
2310076D10	hypothetical protein	2
2700038E22	eukaryotic translation initiation factor 2, subunit 2 (beta)	2
2810021I11	RIKEN cDNA 2410006F12 gene	2
2700038N10	proteasome (prosome, macropain) 28 subunit, beta	2
2810454O07	general transcription factor II I	2
3110001M09	proteasome (prosome, macropain) subunit, beta type 7	2
4930444J20	mesoderm development candiate 2	2
2410005K20	hypothetical Ribosomal protein L1 containing protein	2
9130233G20	RIKEN cDNA 2010317E03 gene	2
4833420K19	RIKEN cDNA 4833420K19 gene	2
H3114D09	ribosomal protein L17	2
H3144E01	myeloblastosis oncogene-like 2	2
H3114D09	ribosomal protein L17	2
0610010C14	RIKEN cDNA 1110038L14 gene	2
2210411K19	unknown EST	2
2310020H20	ISCU2 (UNKNOWN) (PROTEIN FOR MGC:20315) homolog [Homo sapiens]	2
2310020D23	SIGNAL RECOGNITION PARTICLE 19 KDA PROTEIN (SRP19) homolog [Homo sapiens]	2
2410008D05	5-aminoimidazole-4-carboxamide ribonucleotide formyltransferase/IMP cyclohydrolase	2
2410038L06	HS1 binding protein	2
2810039M17	RIKEN cDNA 2810039M17 gene	2
3300001O07	RIKEN cDNA 1700043E15 gene	2
3110002G04	translocase of inner mitochondrial membrane 23 homolog (yeast)	2
3200002L13	ARGINYL-TRNA SYNTHETASE (EC 6.1.1.19) (ARGININE--TRNA LIGASE) (ARGRS) homolog [Cricetulus longicaudatus]	2
UI-M-AO1-aen-d-03-6-UI	nuclear factor of kappa light polypeptide gene enhancer in B-cells 2, p49/p100	2
5730450D16	NMDA receptor-regulated gene 1	2
0610006E04	peptidylprolyl isomerase A	2
1500000I15	proteasome (prosome, macropain) 26S subunit, ATPase 2	2
1500000C19	RIKEN cDNA 1110020A09 gene	2
1700029F09	hypothetical Esterase/lipase/thioesterase family active site containing protein	2
1700043E15	RIKEN cDNA 1700043E15 gene	2
1810027K11	proteasome (prosome, macropain) 26S subunit, non-ATPase, 12	2
2200008E17	proteasome (prosome, macropain) 26S subunit, non-ATPase, 12	2
2310005B10	DEAD/H (ASP-GLU-ALA-ASP/HIS) BOX POLYPEPTIDE 18 (MYC-REGULATED) homolog [Homo sapiens]	2
2300002G02	RIKEN cDNA 2300002G02 gene	2
2310037M18	ERO1-like (S. cerevisiae)	2
2410002G23	thyroid hormone receptor interactor 13	2
2410004E18	leucine aminopeptidase 3	2
2610016D08	hypothetical Glutamine amidotransferase class-II containing protein	2
2810443I09	apurinic/apyrimidinic endonuclease 1	2
2810429N16	weakly similar to CDNA FLJ31484 FIS, CLONE NT2NE2001697, WEAKLY SIMILAR TO MSF1 PROTEIN [Homo sapiens]	2
3100002H20	unclassifiable	2
6330404E11	weakly similar to ANGIOPOIETIN-RELATED PROTEIN 5 [Homo sapiens]	2
1190004E09	open reading frame 11	2
2310022K23	RAR-related orphan receptor gamma	2
H3003F07	calmodulin 1	2
5730546E07	Sjogren syndrome antigen B	2
5730409A01	DNA segment, Chr 8, ERATO Doi 633, expressed	2
1600019H17	SAR1a gene homolog (S. cerevisiae)	2
1700021H20	RIKEN cDNA 1500026A19 gene	2
2310008K18	muscle glycogen phosphorylase	2
2210415F08	BRAIN CDNA, CLONE MNCB-2755, SIMILAR TO HOMO SAPIENS CLONE 24606 MRNA SEQUENCE (1300007B12RIK PROTEIN) homolog [Mus musculus]	2
1810055P05	RIKEN cDNA 1810055P05 gene	2
2310033M02	spermine binding protein	2
2310050K24	spermine binding protein	2
2410127E18	RIKEN cDNA 2410127E18 gene	2
2410015D05	mitochondrial ribosomal protein S30	2
2610017J04	unknown EST	2
2610020P13	lectin, mannose-binding, 1	2
2700060E05	farnesyl diphosphate farnesyl transferase 1	2
2610044E04	tRNA nucleotidyl transferase, CCA-adding, 1	2
2610020E03	RIKEN cDNA 2310044F10 gene	2
2210409B22	unknown EST	3
0610009C03	U5 SNRNP-SPECIFIC 40 KDA PROTEIN homolog [Homo sapiens]	4
4933435E07	inositol polyphosphate-5-phosphatase	4
2210415D23	macrophage migration inhibitory factor	4
2210403I16	PIN2/TRF1-interacting protein	4
2310014D06	DNA segment, Chr 9, Wayne State University 18, expressed	4
1810047I03	similar to DNAJ DOMAIN-CONTAINING PROTEIN MCJ (SIMILAR TO DNAJ DOMAIN-CONTAINING) [Homo sapiens]	4
2310039H08	hypothetical protein	4
2410005H09	RIKEN cDNA 2410005H09 gene	4
2510027E19	centromere autoantigen C	4
2700049M19	DNA segment, Chr 10, University of California at Los Angeles 1	4
2810443M09	Bcl2-associated X protein	4
2810443E17	deoxythymidylate kinase	4
3010027G13	RIKEN cDNA 3010027G13 gene	4
1110005L13	SIMILAR TO HYPOTHETICAL PROTEIN MGC3133 homolog [Mus musculus]	4
2310002N04	ARFAPTIN 2 (PARTNER OF RAC1) (POR1 PROTEIN) homolog [Homo sapiens]	4
4632412I24	RIKEN cDNA 4632412I24 gene	4
4633401C23	ZFP69P (FRAGMENT) homolog [Mus musculus]	4
4833435D08	RIKEN cDNA 4833435D08 gene	4
0610007O13	cytochrome c oxidase, subunit Va	4
2700031G23	cleavage and polyadenylation specific factor 5	4
2810475A17	RIKEN cDNA 2810475A17 gene	4
3110004G14	RIKEN cDNA 2810004N23 gene	4
3000003G13	RIKEN cDNA 1110007M04 gene	4
4933415P18	RIKEN cDNA 2610529H08 gene	4
1700008J04	small EDRK-rich factor 1	4
1810045P22	hypothetical SAM (and some other nucleotide) binding motif containing protein	4
2010003P03	DNA segment, Chr 15, ERATO Doi 747, expressed	4
1810073F06	RIKEN cDNA 0610041E09 gene	4
1810043I08	mitochondrial carrier homolog 2	4
2310028G24	mitochondrial ribosomal protein L2	4
2310045C18	hexokinase 2	4
2410003C20	hypothetical Zinc finger, C2H2 type containing protein	4
2510027G19	Williams Beuren syndrome chromosome region 22	4
2410022L05	RIKEN cDNA 2410022L05 gene	4
2610529H08	hypothetical protein	4
2700043M03	similar to CDNA FLJ14779 FIS, CLONE NT2RP4000398, MODERATELY SIMILAR TO ZINC FINGER PROTEIN 140 (SIMILAR TO KIAA0961 PROTEIN) [Homo sapiens]	4
2810404J02	regulator for ribosome resistance homolog (S. cerevisiae)	4
9430087N04	nuclear transport factor 2	4
1700015K21	similar to ADP-ribosylation factor Y57G11C.13 [Caenorhabditis elegans]	4
1700020N19	BRAIN CDNA, CLONE MNCB-2755, SIMILAR TO HOMO SAPIENS CLONE 24606 MRNA SEQUENCE (1300007B12RIK PROTEIN) homolog [Mus musculus]	4
1700037B15	RIKEN cDNA 1700037B15 gene	4
2010320B01	RIKEN cDNA 2010320B01 gene	4
2310010O12	RIKEN cDNA 2810405F18 gene	4
2410005I23	X-ray repair complementing defective repair in Chinese hamster cells 5	4
2410008B13	RIKEN cDNA 2410008B13 gene	4
2310033C13	MITOTIC SPINDLE ASSEMBLY CHECKPOINT PROTEIN MAD2B (MAD2-LIKE 2) (HREV7) homolog [Homo sapiens]	4
2810430O10	ring finger protein 12	4
2900017G17	translocase of inner mitochondrial membrane 13 homolog a (yeast)	4
5430402E13	whn-dependent transcript 3	4
5430414J21	hypothetical D111/G-patch domain containing protein	4
5430416A05	similar to AD034 [Homo sapiens]	4
4932434G09	similar to RIBONUCLEASES P/MRP PROTEIN SUBUNIT POP1 (EC 3.1.26.5) (HPOP1) [Homo sapiens]	4
1700007K06	COP9 (constitutive photomorphogenic) homolog, subunit 5 (Arabidopsis thaliana)	4
1700028N03	DNA segment, Chr 1, Brigham & Women's Genetics 1363 expressed	4
1810013C15	weakly similar to KIAA0404 PROTEIN (FRAGMENT) [Homo sapiens]	4
2310005D06	RIKEN cDNA 2310005D06 gene	4
2210401F17	ACYL CARRIER PROTEIN (ACP) homolog [Mus musculus]	4
2310022L13	RIKEN cDNA 1200009B18 gene	4
2410003M20	RAB27A, member RAS oncogene family	4
2310079H02	nuclear factor of kappa light chain gene enhancer in B-cells inhibitor, beta	4
2510027N18	glutamine fructose-6-phosphate transaminase 1	4
2610529F09	RIKEN cDNA 2810470K21 gene	4
2700045C12	eukaryotic translation initiation factor 3, subunit 2 (beta)	4
2810451M22	macrophage migration inhibitory factor	4
2810452A09	deoxythymidylate kinase	4
2810453C09	DNA segment, Chr 1, Wayne State University 40, expressed	4
2410005M16	growth arrest and DNA-damage-inducible 45 beta	4
1700017E21	DNA segment, Chr 14, ERATO Doi 581, expressed	4
1810036J22	weakly similar to GTP-BINDING PROTEIN RHEB [Rattus norvegicus]	4
1810048P08	RIKEN cDNA 1810048P08 gene	4
2310008D22	ADP-RIBOSYLATION FACTOR-LIKE PROTEIN 1 homolog [Rattus norvegicus]	4
2410011G03	RIKEN cDNA 2410011G03 gene	4
2900019I22	RIKEN cDNA 2310075M17 gene	4
4833432L15	alcohol dehydrogenase 5 (class III), chi polypeptide	4
5730405L23	growth hormone	4
1700013H19	hypothetical protein	4
1700029C17	methionyl aminopeptidase 1	4
2210407G04	nuclear factor of kappa light polypeptide gene enhancer in B-cells inhibitor, epsilon	4
1810047K05	RIKEN cDNA 2810452K22 gene	4
2310006I24	similar to MITOTIC PHOSPHOPROTEIN 44 [Xenopus laevis]	4
2310028J04	mitochondrial ribosomal protein L37	4
2310061F22	hypothetical Adenine nucleotide alpha hydrolases structure containing protein	4
2310075G11	GROUP XII-1 PHOSPHOLIPASE A2 homolog [Mus musculus]	4
2700065P13	peptidylprolyl isomerase A	4
2700048A15	RIKEN cDNA 1200009K13 gene	4
2900010F03	guanylate kinase 1	4
5830465M17	apoptosis antagonizing transcription factor	4
9030416O06	PROTEIN C21ORF59 homolog [Homo sapiens]	4
4930507K23	suppressor of variegation 3-9 homolog 2 (Drosophila)	4
9130011L11	unclassifiable	4
2610037A13	calpain 3	4
H3083D06	Bcl2-associated athanogene 1	4
0610010M13	hypothetical protein	4
4933408O13	hypothetical Ubiquitin domain containing protein	4
2010110K05	RIKEN cDNA 2810403L02 gene	4
1810054K05	ubiquitin carboxyl-terminal esterase L5	4
2310002G05	RIKEN cDNA 2610028L19 gene	4
2310021G01	RIKEN cDNA 2310021G01 gene	4
2410008J01	RIKEN cDNA 2410008J01 gene	4
2410026C18	eukaryotic translation initiation factor 2A	4
2410007P03	RIKEN cDNA 2410007P03 gene	4
2610019B15	gem (nuclear organelle) associated protein 6	4
2610100G11	solute carrier family 25 (mitochondrial carrier; citrate transporter), member 1	4
2700018L24	unknown EST	4
3000004N17	U2 small nuclear ribonucleoprotein B	4
H3125H12	ribosomal protein S6	4
H3125H12	ribosomal protein S6	4
5730434P03	SEC61, alpha subunit 2 (S. cerevisiae)	4
5730533F06	RIKEN cDNA 2810409H07 gene	4
4933435A13	hypothetical ATP/GTP-binding site motif A (P-loop) containing protein	4
1810009K13	hypothetical SAM (and some other nucleotide) binding motif containing protein	4
1810027I19	RIKEN cDNA 2810430M08 gene	4
1700064N11	unclassifiable	4
2310022B05	hypothetical protein	4
2410198H06	inferred: RIKEN cDNA 2410198H06 gene / unnamed protein product {Macaca fascicularis}	4
2310049L07	serologically defined colon cancer antigen 10	4
2410004H11	hypothetical ARM repeat structure containing protein	4
2810404O08	developmentally regulated GTP binding protein 2	4
2810428M05	DNA segment, Chr 5, Brigham & Women's Genetics 0860 expressed	4
2810443H01	zuotin related factor 2	4
2810454O04	kinase interacting with leukemia-associated gene (stathmin)	4
3110082I17	RIKEN cDNA 3110082I17 gene	4
4930461P20	hypothetical U1-like zinc finger/Zinc finger, C2H2 type containing protein	4
H3125H12	ribosomal protein S6	4
2810417G16	GATA binding protein 5	4
H3125H12	ribosomal protein S6	4
5730585G18	ATPase, Ca++ transporting, cardiac muscle, slow twitch 2	4
2010200D16	RIKEN cDNA 1300006N24 gene	4
2310056P07	RAT GROWTH AND TRANSFORMATION-DEPENDENT (FRAGMENT) homolog [Rattus norvegicus]	4
2610002F03	unknown EST	4
2610101J03	hypothetical Lysine-rich region containing protein	4
3110005L24	hypothetical Isoleucine-rich region containing protein	4
4930568E07	testis expressed gene 2	4
5033417D07	DNA segment, Chr 5, ERATO Doi 679, expressed	4
1810022J16	RIKEN cDNA 1810022J16 gene	4
2310012I10	similar to HYPOTHETICAL 47.4 KDA PROTEIN [Homo sapiens]	4
2010107H04	RIKEN cDNA 2810403L02 gene	4
2210008M02	Machado-Joseph disease (spinocerebellar ataxia 3, olivopontocerebellar ataxia 3, autosomal dominant, ataxin 3) homolog (human)	4
2310045J23	methionine sulfoxide reductase A	4
2510031O18	similar to MITOCHONDRIAL 28S RIBOSOMAL PROTEIN S35 (MRP-S35) [Homo sapiens]	4
2310026L16	RIKEN cDNA 2610002D06 gene	4
2700038G22	unknown EST	4
2810404O06	RIKEN cDNA 1500019O16 gene	4
2810422B09	overlaps exon 18 of Homo sapiens oxidative-stress responsive 1	4
1600012K24	breast cancer anti-estrogen resistance 3	4
5730407I04	serologically defined colon cancer antigen 33	4
4931433E08	THYRO1000855 PROTEIN homolog [Homo sapiens]	4
5730409G07	RIKEN cDNA 5730409G07 gene	4
4933407A11	RIKEN cDNA 4933407A11 gene	4
1700093L14	karyopherin (importin) alpha 6	4
1810030J04	LEUCINE ZIPPER & ICAT HOMOLOGOUS PROTEIN LZIC homolog [Homo sapiens]	4
1810032H21	mitochondrial ribosomal protein L2	4
2310042K15	SEC13 related gene (S. cerevisiae)	4
2310057K05	nucleolin	4
2610005K12	ubiquitin specific protease 14	4
2610103D22	proteasome (prosome, macropain) 26S subunit, non-ATPase, 12	4
2700088M14	barrier to autointegration factor 1	4
2810431M01	hypothetical protein	4
2900090N23	RIKEN cDNA 3010027G13 gene	4
3200002N22	U1 small nuclear ribonucleoprotein polypeptide A	4
3000003F02	similar to HYPOTHETICAL 80.7 KDA PROTEIN [Homo sapiens]	4
3110038N19	basic FGF repressed, Zic binding protein	4
2810462K13	RIKEN cDNA 2310005N03 gene	4
5530400E15	retinitis pigmentosa 2 homolog (human)	5
1810009N08	growth arrest and DNA-damage-inducible 45 gamma	5
5730406I16	centrin 3	5
6330549H03	RIKEN cDNA 6330549H03 gene	6
5033423A09	phosphatidylinositol-4-phosphate 5-kinase, type III	6
4933426E21	RIKEN cDNA 4933426E21 gene	6
1810045D18	katanin p60 (ATPase-containing) subunit A1	6
2200002L15	mitochondrial ribosomal protein S15	6
2010006B10	menage a trois 1	6
2310005E16	RIKEN cDNA 1810029B16 gene	6
2010305H07	RIKEN cDNA 1500011K16 gene	6
2310022K02	MAX gene associated	6
2310045L03	DNA segment, Chr 5, ERATO Doi 33, expressed	6
2410015M02	protease (prosome, macropain) 26S subunit, ATPase 5	6
2410046L18	macrophage migration inhibitory factor	6
2410018F24	general transcription factor II H, polypeptide 2	6
2310024F18	methyltransferase-like 3	6
2310039H09	N-acetyltransferase ARD1 homolog (S. cerevisiae)	6
2310028G22	testis expressed gene 2	6
2410046G05	dynein, cytoplasmic, light chain 1	6
2700033B16	unknown EST	6
2600013M03	nucleolin	6
3200001L04	RIKEN cDNA 1110017C15 gene	6
9130402O08	UDP-Gal:betaGlcNAc beta 1,4-galactosyltransferase, polypeptide 4	6
5730571J11	hepatoma-derived growth factor	6
5730548O15	hypothetical protein	6
1500005A01	RIKEN cDNA 1500005A01 gene	6
1700014F15	peroxisomal biogenesis factor 3	6
1700016M24	hypothetical ARM repeat structure containing protein	6
1810005C06	SEC22 vesicle trafficking protein-like 2 (S. cerevisiae)	6
1810015M21	survivor of motor neuron protein interacting protein 1	6
2010109N16	cathepsin Z	6
2010002N04	expressed sequence AI195350	6
1810057A22	glycine amidinotransferase (L-arginine:glycine amidinotransferase)	6
2610018L09	DJ885L7.5 (PUTATIVE NOVEL PROTEIN SIMILAR TO D. MELANOGASTER CG14701 (TR:Q9VGQ9)) homolog [Homo sapiens]	6
2610005D03	CDC28 protein kinase 1	6
2610016C23	RIKEN cDNA 2610016C23 gene	6
2610029K11	unknown EST	6
2610001C23	nuclear protein 95	6
2700061C05	MDS011 (MDS025) homolog [Homo sapiens]	6
2810037I08	NOP10P (NUCLEOLAR PROTEIN FAMILY A, MEMBER 3) (H/ACA SMALL NUCLEOLAR RNPS) homolog [Homo sapiens]	6
3010001F13	unknown EST	6
6230410I01	DNA segment, Chr 5, ERATO Doi 606, expressed	6
1110057J08	damage specific DNA binding protein 1	6
4933402B05	cDNA sequence BC006705	6
4933402C23	WD repeat domain 12	6
2900001C07	Bcl2-associated X protein	6
H3144G03	ribosomal protein L7a	6
4631420P06	lipin 1	6
5730449L18	RIKEN cDNA 5730449L18 gene	6
5730433G16	chromobox homolog 1 (Drosophila HP1 beta)	6
5830408F09	RIKEN cDNA 4632409L19 gene	6
1700019O22	cardiac Abnormality/abnormal facies (CATCH22), microdeletion syndrome	6
1700055K04	transmembrane 4 superfamily member 8	6
1810045N15	thioredoxin 1	6
2310022D03	NADH-UBIQUINONE OXIDOREDUCTASE 13 KDA-B SUBUNIT (EC 1.6.5.3) (EC 1.6.99.3) (COMPLEX I-13KD-B) (CI-13KD-B) (COMPLEX I SUBUNIT B13) homolog [Rattus norvegicus]	6
2510026K04	RIKEN cDNA 2310076N22 gene	6
2700065H09	HOMEOBOX PROX 1 (CGI-99 PROTEIN) homolog [Homo sapiens]	6
2610307C23	nuclear RNA helicase, DECD variant of DEAD box family	6
2810401G03	RIKEN cDNA 2410007P03 gene	6
3110023L08	hypothetical protein	6
2900029O04	Bcl2-associated athanogene 1	6
3110054B11	chromobox homolog 1 (Drosophila HP1 beta)	6
8430432P18	CREBBP/EP300 inhibitory protein 1	6
H3072E09	nuclear factor of kappa light chain gene enhancer in B-cells 1, p105	6
H3156A07	expressed in non-metastatic cells 6, protein	6
4632434I11	hypothetical Cytochrome c family heme-binding site containing protein	6
0610010K19	guanine nucleotide binding protein, beta 2, related sequence 1	6
1500011E09	RIKEN cDNA 2700089E24 gene	6
2010107C19	ELAV (embryonic lethal, abnormal vision, Drosophila)-like 1 (Hu antigen R)	6
2310008N12	ESAU PROTEIN homolog [Rattus norvegicus]	6
2310020H23	5, 10-methenyltetrahydrofolate synthetase	6
2310042G06	weakly similar to CDNA FLJ31484 FIS, CLONE NT2NE2001697, WEAKLY SIMILAR TO MSF1 PROTEIN [Homo sapiens]	6
2400002F02	similar to OVARC1001176 PROTEIN [Homo sapiens]	6
2400002F11	MULTIPLE COPIES IN A T-CELL MALIGNANCIES (MCT-1 PROTEIN) homolog [Homo sapiens]	6
2410039J03	mutS homolog 6 (E. coli)	6
2410030B05	valosin containing protein	6
2310051L06	nudix (nucleoside diphosphate linked moiety X)-type motif 2	6
2610018C13	unclassifiable	6
2610003B19	ACYL CARRIER PROTEIN (ACP) [Mus musculus]	6
2610302H12	mitochondrial ribosomal protein L51	6
2700054E16	ribonuclease P protein 3	6
2610042D12	HYPOTHETICAL PROTEIN BM-002 homolog [Homo sapiens]	6
2610042P14	RIKEN cDNA 2610019I03 gene	6
2700059D08	HSPC036 PROTEIN (HYPOTHETICAL 15.8 KDA PROTEIN) (VOLTAGE-GATED K CHANNEL BETA SUBUNIT 4.1) homolog [Homo sapiens]	6
2700059A20	CREBBP/EP300 inhibitory protein 1	6
2810018B18	RIKEN cDNA 0610041G12 gene	6
2700095J12	proteasome (prosome, macropain) subunit, beta type 7	6
2610043O12	weakly similar to FOLATE TRANSPORTER/CARRIER [Homo sapiens]	6
3110048F10	glucosamine-phosphate N-acetyltransferase 1	6
2810417A05	histocompatibility 2, Q region locus 8	6
UI-M-AL1-ahm-f-02-6-UI	RIKEN cDNA 6330408J20 gene	6
9030612E05	POLYMORPHIC LEUCINE-RICH REPEAT PROTEIN homolog [Rattus norvegicus]	6
H3119A12	ribosomal protein L21	6
H3029E04	Son of sevenless homolog 1, (Drosophila)	6
3230401O13	hypothetical Aldo/keto reductase family containing protein	6
5730499P16	splicing factor, arginine/serine-rich 4 (SRp75)	6
5033423E21	serine/arginine-rich protein specific kinase 1	6
4933406F10	signal sequence receptor, alpha	6
5031408C21	unknown EST	6
1500001H18	ribophorin II	6
1810012G14	ubiquitin-conjugating enzyme E2E 3, UBC4/5 homolog (yeast)	6
1700105C15	Musashi homolog 2 (Drosophila)	6
1810026H24	RIKEN cDNA 1600019D15 gene	6
1810027I02	mitochondrial ribosomal protein L51	6
1810045K17	HYPOTHETICAL PROTEIN BM-002 homolog [Homo sapiens]	6
2010016A14	inhibitor of DNA binding 1	6
2010015C13	dolichyl-phosphate (UDP-N-acetylglucosamine) acetylglucosaminephosphotransferase 1 (GlcNAc-1-P transferase)	6
2210420E24	RIKEN cDNA 2310066N05 gene	6
2410003B13	programmed cell death 10	6
2510002P07	mannosidase 2, alpha B1	6
2410071O21	signal recognition particle	6
2410049N21	par-6 partitioning defective 6 homolog gamma (C. elegans)	6
2410017O06	RIKEN cDNA 1200009B18 gene	6
2600016H06	RIKEN cDNA 2610019I03 gene	6
2610036G05	nudix (nucleoside diphosphate linked moiety X)-type motif 1	6
2610015J01	RIKEN cDNA 2610015J01 gene	6
2610037P13	unknown EST	6
2610318D11	weakly similar to GK003 [Homo sapiens]	6
2700045L04	small EDRK-rich factor 1	6
2700073G19	unknown EST	6
2600013B08	RANBP21	6
2810441M03	unknown EST	6
2810422B04	RIKEN cDNA 2810422B04 gene	6
2900001K19	similar to HYPOTHETICAL 50.7 KDA PROTEIN (CEREBRAL PROTEIN-1) [Homo sapiens]	6
3110069M15	transcription elongation factor B (SIII), polypeptide 1-like	6
4430402F11	N-acetyltransferase ARD1 homolog (S. cerevisiae)	6
H3119A12	ribosomal protein L21	6
4632419C16	StAR-related lipid transfer (START) domain containing 4	6
3830420B02	membrane protein, palmitoylated 5 (MAGUK p55 subfamily member 5)	6
5730410K17	CREBBP/EP300 inhibitory protein 1	6
4933409K08	unclassifiable	6
1500010I07	Sin3-associated polypeptide 18	6
1810016H11	unknown EST	6
1810034M08	unknown EST	6
1810020I06	signaling intermediate in Toll pathway-evolutionarily conserved	6
2310057D15	RIKEN cDNA 2310057D15 gene	6
2510009O10	adenylate kinase 2	6
2310057M21	hypothetical protein	6
2310044N01	RIKEN cDNA 0610006N12 gene	6
2410085M17	unknown EST	6
2400003H23	mitochondrial ribosomal protein L51	6
2510008M09	adenylate kinase 2	6
2610018O07	unknown EST	6
2610044H14	heterogeneous nuclear ribonucleoprotein D-like	6
2700055D02	ELONGATION FACTOR 1-GAMMA (EF-1-GAMMA) (EEF-1B GAMMA) homolog [Mus musculus]	6
2700026H11	ECTONUCLEOSIDE TRIPHOSPHATE DIPHOSPHOHYDROLASE 6 (EC 3.6.1.6) (NTPDASE6) (CD39 ANTIGEN-LIKE 2) homolog [Rattus norvegicus]	6
2610300E05	inferred: cleavage stimulation factor, 3' pre-RNA, subunit 1, 50kD [Mus musculus]	6
2610003J05	SIMILAR TO HETEROGENEOUS NUCLEAR RIBONUCLEOPROTEIN R (FRAGMENT) homolog [Mus musculus]	6
2700023B21	NADH-UBIQUINONE OXIDOREDUCTASE 13 KDA-B SUBUNIT (EC 1.6.5.3) (EC 1.6.99.3) (COMPLEX I-13KD-B) (CI-13KD-B) (COMPLEX I SUBUNIT B13) homolog [Rattus norvegicus]	6
2810417D24	DNA segment, Chr 11, ERATO Doi 672, expressed	6
3110002L24	NUCLEAR VCP-LIKE PROTEIN (FRAGMENT) homolog [Homo sapiens]	6
2900057D21	RIKEN cDNA 2900057D21 gene	6
3110040A13	RIKEN cDNA 2410018M14 gene	6
3300001L20	26S PROTEASE REGULATORY SUBUNIT S10B (PROTEASOME SUBUNIT P42) (P44) (CONSERVED ATPASE DOMAIN PROTEIN 44) (CADP44) homolog [Mus musculus]	6
2810468G09	heterogeneous nuclear ribonucleoprotein A/B	6
3110038A11	SHD-1 PROTEIN homolog [Mus musculus]	6
3300001G02	POLYMERASE (RNA) III (DNA DIRECTED) POLYPEPTIDE K (12.3 KDA) (MINUS-99 PROTEIN) (HYPOTHETICAL 15.3 KDA PROTEIN) homolog [Homo sapiens]	6
2810432H05	DNA segment, Chr 17, Wayne State University 155, expressed	6
5730499J20	telomerase binding protein, p23	6
0610005M11	SMT3 (supressor of mif two, 3) homolog 2 (S. cerevisiae)	6
5630400M01	hypothetical protein	6
0610009N16	superoxide dismutase 2, mitochondrial	6
5730435J01	DNA segment, Chr 2, ERATO Doi 145, expressed	6
1700009A02	ubiquitin-conjugating enzyme E2N	6
1700025A05	huntingtin interacting protein 2	6
1700127B20	programmed cell death 5	6
1700024D23	RIKEN cDNA 1700024D23 gene	6
1700020C11	WUGSC:H_DJ0539M06.2 PROTEIN homolog [Homo sapiens]	6
1700112M02	unclassifiable	6
2200004E04	DNA-DIRECTED RNA POLYMERASES III 12.5 KDA POLYPEPTIDE (EC 2.7.7.6) (RNA POLYMERASE III C11 SUBUNIT) (HSC11P) (HRPC11) (PROTEIN MY010) homolog [Homo sapiens]	6
1810047N18	similar to CDA020 [Homo sapiens]	6
2010103E12	CGI-36 PROTEIN homolog [Homo sapiens]	6
2410004L15	weakly similar to C1-tetrahydrofolate synthase [Homo sapiens]	6
2310045K21	RIKEN cDNA 2310045K21 gene	6
2610104C07	RIKEN cDNA 2610104C07 gene	6
2700033H22	katanin p60 (ATPase-containing) subunit A1	6
2610011N19	ARGINYL-TRNA SYNTHETASE (EC 6.1.1.19) (ARGININE--TRNA LIGASE) (ARGRS) homolog [Cricetulus longicaudatus]	6
2610111M03	RIKEN cDNA 2610111M03 gene	6
2700043D05	superoxide dismutase 2, mitochondrial	6
2700010I01	stathmin 1	6
2810405D04	proteasome (prosome, macropain) subunit, alpha type 2	6
9130223C08	unknown EST	6
H3154D02	kangai 1 (suppression of tumorigenicity 6, prostate)	6
H3009B05	ribosomal protein L27a	6
5730544L10	DNA segment, Chr 6, ERATO Doi 313, expressed	6
1500011I12	hypothetical protein	6
4933423A17	hypothetical protein	6
1500031M19	DNA segment, Chr 7, ERATO Doi 743, expressed	6
1810008I16	similar to SIMILAR TO RIKEN CDNA 1190005P17 GENE [Homo sapiens]	6
1700021F05	hypothetical protein	6
2010200O14	NADH-UBIQUINONE OXIDOREDUCTASE 13 KDA-B SUBUNIT (EC 1.6.5.3) (EC 1.6.99.3) (COMPLEX I-13KD-B) (CI-13KD-B) (COMPLEX I SUBUNIT B13) homolog [Rattus norvegicus]	6
2010109M11	peroxisomal biogenesis factor 3	6
1810058I14	RIKEN cDNA 1810058I14 gene	6
2210023C10	similar to CDNA FLJ13995 FIS, CLONE Y79AA1002209, WEAKLY SIMILAR TO TYROSYL-TRNA SYNTHETASE (EC 6.1.1.1) (HYPOTHETICAL 53.2 KDA PROTEIN) [Homo sapiens]	6
2210018M11	CDNA FLJ13589 FIS, CLONE PLACE1009308, WEAKLY SIMILAR TO GLUCOSE REPRESSION MEDIATOR PROTEIN homolog [Homo sapiens]	6
2400010D10	eukaryotic translation elongation factor 1 delta (guanine nucleotide exchange protein)	6
2400004F07	undifferentiated embryonic cell transcription factor 1	6
2700060E02	HOMEOBOX PROX 1 (CGI-99 PROTEIN) homolog [Homo sapiens]	6
2810016L04	solute carrier family 25 (mitochondrial carrier; adenine nucleotide translocator), member 5	6
2810436P08	ribonuclease P protein 3	6
2900010C23	NADH dehydrogenase (ubiquinone) flavoprotein 2	6
2900090C16	transcription elongation regulator 1 (CA150)	6
3010001I18	weakly similar to HT014 [Homo sapiens]	6
3000002D13	interleukin enhancer binding factor 2	6
3300001D15	neural-salient serine/arginine-rich	6
4930579H07	aquarius	6
2310031I06	cyclin-dependent kinase inhibitor 1A (P21)	6
H3114D09	ribosomal protein L17	6
H3008G03	proteasome (prosome, macropain) subunit, beta type 7	6
5730432D22	MICROSOMAL SIGNAL PEPTIDASE 25 KDA SUBUNIT (EC 3.4.-.-) (SPASE 25 KDA SUBUNIT) (SPC25) homolog [Mus musculus]	6
5730527J01	DNA segment, Chr 11, Brigham & Women's Genetics 1310 expressed	6
0610006P19	RIKEN cDNA 0610041L09 gene	6
5830410F13	RIKEN cDNA 5830410F13 gene	6
9530058B02	C349E10.1.1 (NOVEL PROTEIN, ISOFORM 1) homolog [Homo sapiens]	6
0610030O24	prohibitin	6
1500016K06	HYPOTHETICAL PROTEIN BM-002 homolog [Homo sapiens]	6
4933438K12	RIKEN cDNA 4933438K12 gene	6
1810023P16	DNA segment, Chr 11, ERATO Doi 672, expressed	6
2210408F01	interleukin 25	6
2310006C03	cadherin 11	6
1810043K16	microsomal triglyceride transfer protein	6
1810047H22	heat shock protein 8	6
2010007M24	hypothetical protein	6
2310004I07	similar to MITOCHONDRIAL ATP SYNTHASE REGULATORY COMPONENT FACTOR B [Homo sapiens]	6
2310065C12	RIKEN cDNA 2310045K21 gene	6
2610016A10	deoxyuridine triphosphatase	6
2610034F17	unknown EST	6
2610037E21	weakly similar to ARGINYL-TRNA SYNTHETASE (EC 6.1.1.19) (ARGININE--TRNA LIGASE) (ARGRS) [Cricetulus longicaudatus]	6
2700044E06	peptidylprolyl isomerase (cyclophilin)-like 4	6
2900010N04	peroxisomal biogenesis factor 3	6
4930505M03	transmembrane 4 superfamily member 9	6
2410083E08	translin	6
H3081D12	calnexin	6
H3008G03	proteasome (prosome, macropain) subunit, beta type 7	6
3830421F13	PUTATIVE 40-2-3 PROTEIN (FRAGMENT) homolog [Mus musculus]	6
0610010E21	unknown EST	6
5430400L19	gene trap ROSA 26 antisense, Philippe Soriano	6
A430024H01	hypothetical Cytidine and deoxycytidylate deaminase zinc-binding region containing protein	6
4933425L21	RIKEN cDNA 2310009N05 gene	6
1700006A17	RIKEN cDNA 1700006A17 gene	6
1500038P12	RAN GTPase activating protein 1	6
1600019D15	RIKEN cDNA 1600019D15 gene	6
1810006P02	mitochondrial ribosomal protein S17	6
1810008C14	similar to HSPC230 (SIMILAR TO HYPOTHETICAL PROTEIN) [Homo sapiens]	6
1810031O04	RIKEN cDNA 1500004O06 gene	6
1700096K11	RIKEN cDNA 1700096K11 gene	6
2010204C08	DNA segment, Chr 7, Roswell Park 2 complex, expressed	6
2310002A08	similar to 28S RIBOSOMAL PROTEIN S9, MITOCHONDRIAL PRECURSOR (MRP-S9) [Homo sapiens]	6
2310009N05	RIKEN cDNA 2310009N05 gene	6
2310008B08	SKI interacting protein	6
2310068P04	protein tyrosine phosphatase-like (proline instead of catalytic arginine), member a	6
2400010G13	inferred: RIKEN cDNA 1110001O19 gene / putative [Mus musculus]	6
2410117E06	DNA segment, Chr 11, Brigham & Women's Genetics 0280e expressed	6
2410008K23	DNA-DIRECTED RNA POLYMERASE II 7.6 KDA POLYPEPTIDE (EC 2.7.7.6) (RPB10) (RPB7.6) homolog [Drosophila melanogaster]	6
2310033J24	ubiquitin-associated protein 1	6
2410002L03	mitochondrial ribosomal protein L1	6
2410002B11	mitochondrial ribosomal protein S15	6
2700012J23	RIKEN cDNA 2310050B20 gene	6
2700096M04	fibrillarin	6
2610103N17	mitochondrial carrier homolog 2	6
2700019M19	RNA binding protein gene with multiple splicing	6
2900010J23	hypothetical protein	6
2810457H17	mitochondrial ribosomal protein S30	6
3200001E22	death associated protein 3	6
3110005M07	unclassifiable	6
2810435A10	hypothetical Thioredoxin-like structure containing protein	6
2900054P12	RIKEN cDNA 2900054P12 gene	6
3110010F15	hypothetical Exonuclease/SAP domain containing protein	6
1110033N23	nitrogen fixation gene 1 (S. cerevisiae)	6
2900001L04	inhibitor of DNA binding 1	6
H3147F02	ash2 (absent, small, or homeotic)-like (Drosophila)	6
2010004C06	CD79A antigen (immunoglobulin-associated alpha)	6
H3003F07	calmodulin 1	6
4631427C17	SIMILAR TO S-ADENOSYLHOMOCYSTEINE HYDROLASE-LIKE 1 (FRAGMENT) homolog [Homo sapiens]	6
1500016D05	ADP-ribosylation-like factor 6 interacting protein 5	6
1500016D09	nudix (nucleoside diphosphate linked moiety X)-type motif 2	6
4933415F23	similar to PNG PROTEIN [Mus musculus]	6
1500015B04	methionine aminopeptidase-like 1	6
4933439F10	RIKEN cDNA 4933439F10 gene	6
1700101G24	RIKEN cDNA 2410007P03 gene	6
1700030F05	fatty acid Coenzyme A ligase, long chain 5	6
1700064A15	6720463E02RIK PROTEIN (DYNEIN LIGHT CHAIN-2) (RIKEN CDNA 6720463E02 GENE) (DYNEIN LIGHT CHAIN 2) homolog [Mus musculus]	6
2210401P07	similar to HSPC230 (SIMILAR TO HYPOTHETICAL PROTEIN) [Homo sapiens]	6
2310014F14	NADH-UBIQUINONE OXIDOREDUCTASE 13 KDA-B SUBUNIT (EC 1.6.5.3) (EC 1.6.99.3) (COMPLEX I-13KD-B) (CI-13KD-B) (COMPLEX I SUBUNIT B13) homolog [Rattus norvegicus]	6
2010007L08	unclassifiable	6
2210403P14	RIKEN cDNA 2610019N19 gene	6
2310047I09	mitochondrial ribosomal protein S23	6
2310061I04	weakly similar to CG16787 PROTEIN [Drosophila melanogaster]	6
2310047D16	protein phosphatase 1, regulatory (inhibitor) subunit 7	6
2310066G09	DNA segment, Chr 8, ERATO Doi 91, expressed	6
2310046C08	NADH-UBIQUINONE OXIDOREDUCTASE 13 KDA-B SUBUNIT (EC 1.6.5.3) (EC 1.6.99.3) (COMPLEX I-13KD-B) (CI-13KD-B) (COMPLEX I SUBUNIT B13) homolog [Rattus norvegicus]	6
2700043D08	SERINE HYDROXYMETHYLTRANSFERASE (EC 2.1.2.1) (SERINE METHYLASE) (GLYCINE HYDROXYMETHYLTRANSFERASE) (SHMT) homolog [Mus musculus]	6
2700080F17	peptidylprolyl isomerase A	6
2610016F05	torsin family 1, member B	6
2700044E15	NADH-UBIQUINONE OXIDOREDUCTASE 13 KDA-B SUBUNIT (EC 1.6.5.3) (EC 1.6.99.3) (COMPLEX I-13KD-B) (CI-13KD-B) (COMPLEX I SUBUNIT B13) homolog [Rattus norvegicus]	6
2900027K01	RIKEN cDNA 2310079N02 gene	6
2810405J04	hypothetical Glycine-rich region containing protein	6
2810422F19	ribosomal protein S2	6
2900083J18	NADH-UBIQUINONE OXIDOREDUCTASE 13 KDA-B SUBUNIT (EC 1.6.5.3) (EC 1.6.99.3) (COMPLEX I-13KD-B) (CI-13KD-B) (COMPLEX I SUBUNIT B13) homolog [Rattus norvegicus]	6
2810406L04	chromatin accessibility complex 1	6
2900087D23	NADH-UBIQUINONE OXIDOREDUCTASE 13 KDA-B SUBUNIT (EC 1.6.5.3) (EC 1.6.99.3) (COMPLEX I-13KD-B) (CI-13KD-B) (COMPLEX I SUBUNIT B13) homolog [Rattus norvegicus]	6
1700055I01	general transcription factor II I	6
2300004G10	muscle glycogen phosphorylase	6
9130009I01	unknown EST	6
H3147F02	ash2 (absent, small, or homeotic)-like (Drosophila)	6
H3151H04	RIKEN cDNA C030026E19 gene	6
H3027D10	guanine nucleotide binding protein, beta 2, related sequence 1	6
4632432E04	acid phosphatase 1, soluble	6
5330429L19	unclassifiable	6
5830453H10	CREBBP/EP300 inhibitory protein 1	6
5730592L21	HT PROTEIN homolog [Cricetulus griseus]	6
1700016P03	unclassifiable	6
4933404I19	cell division cycle 37 homolog (S. cerevisiae)-like	6
4933436C10	RIKEN cDNA 4933436C10 gene	6
1600019O04	unknown EST	6
1700015E05	protein disulfide isomerase-related protein	6
1700015K19	RIKEN cDNA 2610002D06 gene	6
1500012D20	RIKEN cDNA 1500012D20 gene	6
1810014L15	RIKEN cDNA 1200009B18 gene	6
1810038D15	small fragment nuclease	6
1810015O06	SIGNAL RECOGNITION PARTICLE RECEPTOR ('DOCKING PROTEIN') (HYPOTHETICAL 69.8 KDA PROTEIN) (UNKNOWN) (PROTEIN FOR MGC:17355) homolog [Homo sapiens]	6
2010110I09	MITOCHONDRIA ASSOCIATED GRANULOCYTE MACROPHAGE CSF SIGNALING MOLECULE MAGMAS homolog [Homo sapiens]	6
2010111B15	RIKEN cDNA 1100001J08 gene	6
2210411J07	HYPOTHETICAL 23.7 KDA PROTEIN homolog [Homo sapiens]	6
2400010C15	ACYL CARRIER PROTEIN (ACP) homolog [Mus musculus]	6
2510015J15	transcription elongation factor B (SIII), polypeptide 1-like	6
2310066F24	methionine aminopeptidase-like 1	6
2410103M10	SIGNAL RECOGNITION PARTICLE 19 KDA PROTEIN (SRP19) homolog [Homo sapiens]	6
2410012F04	RIKEN cDNA 1110002E23 gene	6
2610002K20	CREBBP/EP300 inhibitory protein 1	6
2610003C16	hypothetical ARM repeat structure containing protein	6
2810021C11	VERY-LONG-CHAIN ACYL-COA DEHYDROGENASE VLCAD homolog [Homo sapiens]	6
3110004H13	weakly similar to CG1057 PROTEIN (LD35644P) [Drosophila melanogaster]	6
2810431B21	RIKEN cDNA 2810431B21 gene	6
3110001M13	RIKEN cDNA 3110001M13 gene	6
3110002K08	HSC70-INTERACTING PROTEIN (HIP) (PUTATIVE TUMOR SUPPRESSOR ST13) homolog [Rattus norvegicus]	6
1700031C13	a disintegrin and metalloprotease domain 10	7
5730508O18	ATPase, H+ transporting, V0 subunit	7
2010206M10	ATPase, H+ transporting, V0 subunit	7
2410015K23	nerve growth factor receptor (TNFRSF16) associated protein 1	7
5530401P20	RIKEN cDNA 0610025O11 gene	7
2310063C08	hexosaminidase A	7
5730490I12	WW domain binding protein 5	7
1500032K09	hexosaminidase A	7
H3135B11	ADP-ribosylation-like 2	7
2210003E07	RIKEN cDNA 0610025O11 gene	7
H3135B11	ADP-ribosylation-like 2	7
6330571G21	epoxide hydrolase 1, microsomal	7
9030412M04	unknown EST	8
H3094C03	bromodomain adjacent to zinc finger domain 1A	8
H3019F07	serine/threonine kinase 10	8
H3104E10	acetyl-Coenzyme A dehydrogenase, long-chain	8
3230401N03	hypothetical ARM repeat structure containing protein	8
5730439F15	Rous sarcoma oncogene	8
5830400A04	RIKEN cDNA 5830400A04 gene	8
1500001M02	myosin regulatory light chain 2, brain (clone FY53) homolog [Rattus norvegicus]	8
1700127H04	hypothetical protein	8
1700062C23	1700062C23RIK PROTEIN homolog [Mus musculus]	8
1810022E02	RIKEN cDNA 0610039D01 gene	8
2010005H21	SH3 domain protein 3	8
2310005K03	similar to MUSCLE-SPECIFIC DNASE I-LIKE PRECURSOR (EC 3.1.21.-) (DNASE X) (XIB) [Homo sapiens]	8
2010104N22	diacylglycerol kinase, alpha	8
2010004C08	coactosin-like 1 (Dictyostelium)	8
2010016C20	cysteine rich intestinal protein	8
2010004M13	unknown EST	8
2210402G22	weakly similar to ADENOVIRUS 5 E1A-BINDING PROTEIN (BS69 PROTEIN) [Homo sapiens]	8
2410076F06	transmembrane 7 superfamily member 1	8
2810486D03	unknown EST	8
3110025H23	hypothetical protein	8
H3094C03	bromodomain adjacent to zinc finger domain 1A	8
0610009B24	hypothetical RNI-like structure containing protein	8
5330419I01	J domain of DnaJ-like-protein 1 homolog [Rattus norvegicus]	8
0710005G07	suppressor of Ty 4 homolog (S. cerevisiae)	8
1810053N18	coronin, actin binding protein 1A	8
1810074L23	pleckstrin	8
2210412G06	cathepsin C	8
2010110D23	immune associated nucleotide 4	8
2010309L16	thymosin, beta 10	8
2310034D02	WD repeat domain 13	8
2310066J18	SH3 domain protein 3	8
2510009H09	hypothetical Death domain containing protein	8
2310056N22	pellino 1	8
2610044B08	similar to HSPC337 (FRAGMENT) [Homo sapiens]	8
2610043M05	RIKEN cDNA 2610043M05 gene	8
2810410A03	unknown EST	8
3110045A19	unknown EST	8
2900063A19	unknown EST	8
3110009A03	expressed sequence AI120141	8
3200001M24	ribosomal protein S27	8
4833422E05	inhibitor of growth family, member 1	8
1500010A03	Mus musculus 7 days embryo whole body cDNA, RIKEN full-length enriched library, clone:C430015E05 product:similar to CATHEPSIN O PRECURSOR (EC 3.4.22.42) [Homo sapiens], full insert sequence.	8
H3027D01	CDC-like kinase	8
3732413I11	CDNA FLJ31951 FIS, CLONE NT2RP7007177, WEAKLY SIMILAR TO HOMO SAPIENS MULTIPLE MEMBRANE SPANNING RECEPTOR TRC8 MRNA homolog [Homo sapiens]	8
UI-M-BH0-aje-c-09-6-UI	nuclear factor of activated T-cells 5	8
H3113E11	hypothetical protein LOC226519	8
5430410K23	RIKEN cDNA 6330500A18 gene	8
5033403E17	unknown EST	8
1810010N17	RIKEN cDNA 1810010N17 gene	8
2310005M03	RIKEN cDNA 1810010N17 gene	8
2010005B01	phenylalkylamine Ca2+ antagonist (emopamil) binding protein	8
1810043J12	hypothetical protein	8
2310035M22	hypothetical protein	8
2310058N22	unknown EST	8
2610015E01	RIKEN cDNA 9030425C21 gene	8
2610039C10	RIKEN cDNA 2610039C10 gene	8
2610317A05	RIKEN cDNA 2700038C09 gene	8
2900070H08	unknown EST	8
2810405G13	hypothetical Histone-fold structure containing protein	8
4921533G24	ATP-binding cassette, sub-family A (ABC1), member 1	8
9130410M22	unknown EST	8
H3137E07	interleukin 10 receptor, alpha	8
5730470L24	RIKEN cDNA 5730470L24 gene	8
1500031G17	RAB4B, member RAS oncogene family	8
1700030O11	hypothetical protein	8
1810005H09	RIKEN cDNA 1810005H09 gene	8
1810036E22	ATP-binding cassette, sub-family A (ABC1), member 3	8
1810009F10	limb-bud and heart	8
2010010B06	TETRASPAN NET-6 homolog [Homo sapiens]	8
2010013M14	RIKEN cDNA 2010013M14 gene	8
2010012G15	unclassifiable	8
2310041G17	transmembrane 7 superfamily member 1	8
2410036L24	cysteine-rich protein 2	8
2410011D02	CASPASE RECRUITMENT DOMAIN PROTEIN 11 (CARD-CONTAINING MAGUK PROTEIN 3) (CARMA 1) homolog [Homo sapiens]	8
2700094D06	thymosin, beta 10	8
2610002D24	proteolipid protein 2	8
2810435L19	pan hematopoietic expression	8
2900052J15	RIKEN cDNA 2900052J15 gene	8
3000003J08	RIKEN cDNA 2610203G15 gene	8
4833422E19	Ras suppressor protein 1	8
2810482C04	hairy and enhancer of split 6, (Drosophila)	8
UI-M-AP1-agn-a-08-6-UI	BCL2/adenovirus E1B 19kDa-interacting protein 3-like	8
5730420F04	hypothetical ARM repeat structure containing protein	8
5830406C15	unknown EST	8
5830413P05	zinc finger protein 198	8
4933403N21	hypothetical B-box zinc finger domain/RING finger containing protein	8
1500004K09	single-stranded DNA binding protein 2	8
1600032G08	t-complex testis expressed 1	8
2310011O17	fetuin beta	8
2210418H06	unknown EST	8
2010206P07	SH3 domain protein 3	8
2310004G04	RIKEN cDNA 2900055D14 gene	8
2510027N19	hypothetical Phorbol esters/diacylglycerol binding domain/Cytochrome c family heme-binding site containing protein	8
2310038G18	unknown EST	8
2310040C05	similar to HSPC337 (FRAGMENT) [Homo sapiens]	8
2410004H05	AD-017 PROTEIN (GLYCOSYLTRANSFERASE) (CDNA FLJ14611 FIS, CLONE NT2RP1000988) homolog [Homo sapiens]	8
2610204M12	unknown EST	8
2810427C15	unclassifiable	8
3110030P16	similar to RETINAL SHORT-CHAIN DEHYDROGENASE/REDUCTASE RETSDR4 [Homo sapiens]	8
2900083K03	inferred: RIKEN cDNA 2210402G22 gene / E1A transactivation inhibitor BS69 {Homo sapiens}	8
2810450N13	nei endonuclease VIII-like 1 (E. coli)	8
2810429I12	expressed sequence AI463719	8
9130026D18	syntrophin associated serine/threonine kinase	8
5830477L08	Cdc42 GTPase-activating protein	8
H3117C09	ribosomal protein L7	8
H3142C03	ral guanine nucleotide dissociation stimulator,-like 2	8
5430439C17	unknown EST	8
5330423M05	ALDOSE REDUCTASE (FRAGMENT) homolog [Pan troglodytes]	8
1600020H07	2-hydroxyphytanoyl-CoA lyase	8
1500031H04	hypothetical Zn-finger CCHC type containing protein	8
1700026G08	thymosin, beta 10	8
2010320D02	RIKEN cDNA 4833420G17 gene	8
1810053E15	similar to chromosome 1 open reading frame 27	8
2010309G21	RIKEN cDNA 2010309G21 gene	8
2310001H17	RIKEN cDNA 2310001H17 gene	8
2310050F07	Bardet-Biedl syndrome 2 homolog (human)	8
2310068J11	molybdenum cofactor synthesis 2	8
2410008M11	unknown EST	8
2310033F14	unclassifiable	8
2810465O16	PUTATIVE RIBOSOMAL PROTEIN L39 PROTEIN homolog [Oncorhynchus mykiss]	8
2900055E04	RB1-inducible coiled-coil 1	8
2900022M12	unclassifiable	8
2310079P08	spleen tyrosine kinase	8
H3106F07	guanine nucleotide binding protein, alpha inhibiting 2	8
0910001N19	neutrophil cytosolic factor 2	8
2510003K24	interleukin 4 receptor, alpha	8
5530400K22	unknown EST	8
5530401A17	proliferation of germ cells	8
1500016M15	hypothetical protein	8
1700054I21	inferred: RIKEN cDNA 1110003E01 gene / Unknown (protein for MGC:7185) [Mus musculus]	8
1810026B05	unknown EST	8
1810013H02	unknown EST	8
2010004C01	small protein effector 1 of Cdc42	8
2210401P05	pre-B lymphocyte gene 3	8
2310005E10	similar to ALDOSE REDUCTASE-RELATED PROTEIN 1 (EC 1.1.1.21) (AR) (ALDEHYDE REDUCTASE) (VAS DEFERENS ANDROGEN-DEPENDENT PROTEIN) (MVDP) [Mus musculus]	8
2200002D24	RNA binding motif protein, X chromosome	8
2010205A11	hypothetical protein	8
2210418G15	unknown EST	8
2310011N08	weakly similar to BA48M17.1 (SWI/SNF RELATED, MATRIX ASSOCIATED, ACTIN DEPENDENT REGULATOR OF CHROMATIN, SUBFAMILY A, MEMBER 2) (FRAGMENT) [Homo sapiens]	8
2310022K03	peroxisomal delta3, delta2-enoyl-Coenzyme A isomerase	8
2310047M10	hypothetical protein	8
2310065K12	coactosin-like 1 (Dictyostelium)	8
2810441A05	vesicle-associated membrane protein 8	8
3110053G12	RIKEN cDNA 2700038C09 gene	8
3110053G23	hypothetical protein	8
2900042K05	unclassifiable	8
4921535M01	protein phosphatase 3, catalytic subunit, gamma isoform	8
9130208E07	unknown EST	8
1600013J14	growth arrest and DNA-damage-inducible 45 alpha	8
H3073F10	calpain 2	8
H3143D10	protein kinase, cAMP dependent, catalytic, alpha	8
H3063A09	Ras association (RalGDS/AF-6) domain family 5	8
4833418L03	RIKEN cDNA 9030425C21 gene	8
H3147G10	histone deacetylase 10	8
5730406K24	ATPase, Cu++ transporting, alpha polypeptide	8
0610010K10	S100 calcium binding protein A11 (calizzarin)	8
5830428L06	phosphoinositide-3-kinase, catalytic, gamma polypeptide	8
4931428D14	RIKEN cDNA 4931428D14 gene	8
1500005J14	RIKEN cDNA 1500005J14 gene	8
1600021K12	thymosin, beta 10	8
1500011B03	unknown EST	8
1700010E23	MRNA, TESTIS SPECIFIC EXPRESSING GENE, COMPLETE CDS homolog [Rattus norvegicus]	8
4933433B15	hypothetical Nudix structure containing protein	8
1500009C23	ubiquitin-conjugating enzyme E2H	8
1500034N03	Ras-like without CAAX 1	8
1600023G18	SH3 domain protein 3	8
1700034A18	RIKEN cDNA 1110018J18 gene	8
1810006K02	paraoxonase 2	8
1810033P05	RIKEN cDNA 1500005J14 gene	8
1810018L05	DJ473B4.1 (NOVEL PROTEIN SIMILAR TO PREDICTED HUMAN AND WORM GENES) (HYPOTHETICAL 24.1 KDA PROTEIN) homolog [Homo sapiens]	8
2010001M09	weakly similar to PROAPOPTOTIC CASPASE ADAPTOR PROTEIN [Homo sapiens]	8
2210414B05	unknown EST	8
2010319C14	hypothetical protein	8
2310009C03	hypothetical Trp-Asp repeat (WD-repeat) structure containing protein	8
1810049A15	KDEL containing protein 1	8
2010015F10	RIKEN cDNA 2310050K10 gene	8
2310031C07	ATP-binding cassette, sub-family D (ALD), member 1	8
2410005O16	RIKEN cDNA 2410005O16 gene	8
2310033H05	gene rich cluster, C10 gene	8
2310051H16	RIKEN cDNA 2310043N13 gene	8
2310069I04	unknown EST	8
2700062L12	vimentin	8
2810468L03	pellino 1	8
3200002K22	inhibitor of DNA binding 3	8
2810457N15	unknown EST	8
3300002M13	TNF INTRACELLULAR DOMAIN-INTERACTING PROTEIN (C-JUN BINDING PROTEIN JBP) (CK2-INTERACTING PROTEIN-1) homolog [Homo sapiens]	8
2700050A01	guanine nucleotide binding protein (G protein), gamma 2 subunit	8
9030618A07	beta-site APP cleaving enzyme	8
H3105C10	LIM motif-containing protein kinase 2	8
H3024F08	protein kinase, interferon inducible double stranded RNA dependent activator	8
H3149A12	eukaryotic translation initiation factor 3, subunit 7 (zeta)	8
H3027F07	mitogen activated protein kinase kinase 6	8
4632407K17	RIKEN cDNA 4632407K17 gene	8
5730501N20	inferred: RIKEN cDNA 5730501N20 gene	8
9530043P15	RIKEN cDNA 9530043P15 gene	8
5730446C15	hypothetical Arginine-rich region containing protein	8
1600028C08	Rac/Cdc42 guanine nucleotide exchange factor (GEF) 6	8
1810013D05	RIKEN cDNA 1810013D05 gene	8
1700024P20	spermatid perinuclear RNA binding protein	8
2010204A01	DNA segment, Chr X, Immunex 38, expressed	8
2310011D22	solute carrier family 27 (fatty acid transporter), member 4	8
2010007H06	hypothetical protein	8
2010205H24	unknown EST	8
2210004N12	RIKEN cDNA 2510004L20 gene	8
2310011A09	Ras suppressor protein 1	8
2310035N23	RIKEN cDNA 2310035N23 gene	8
2310047A01	unknown EST	8
2610008L12	UNKNOWN (PROTEIN FOR IMAGE:3500704) (FRAGMENT)	8
2810425P20	proteolipid protein 2	8
2810453K03	hypothetical RabGAP/TBC domain containing protein	8
3110053B16	similar to HIPPOCALCIN-LIKE 1 [Mus musculus]	8
4930452I21	SH3 domain protein 1B	8
H3091E07	ubiquitin-conjugating enzyme E2D 2	8
4632411L20	adducin 3 (gamma)	8
A330105D01	unclassifiable	8
5033403J15	hypothetical protein	8
1500011G03	trans-acting transcription factor 3	8
1810034K20	Mus musculus magnesium-dependent phosphatase-1 (Mdp1) mRNA, complete cds	8
1700026K02	F-box only protein 3	8
2010013D10	membrane bound C2 domain containing protein	8
2010012F07	SNF related kinase	8
1810057C19	hypothetical protein	8
2010110M21	similar to HYPOTHETICAL 11.5 KDA PROTEIN (UNKNOWN) (PROTEIN FOR MGC:3907) [Homo sapiens]	8
2010109C11	unknown EST	8
2310050C09	similar to SKIN-SPECIFIC PROTEIN (FRAGMENT) [Homo sapiens]	8
2510015P22	RIKEN cDNA 2510015P22 gene	8
2610019O03	replication factor C (activator 1) 2	8
2900052G23	RIKEN cDNA 2900052J15 gene	8
3300002H07	cystatin C	8
2900092E17	RIKEN cDNA 2900092E17 gene	8
2810409K13	c-src tyrosine kinase	8
2810462G13	RIKEN cDNA 4930471O16 gene	8
2700063L20	RIKEN cDNA 2700063L20 gene	8
2610021E04	vimentin	8
0610041O18	regulator of G-protein signaling 14	8
H3114A05	glutathione peroxidase 4	8
H3125A10	adenomatosis polyposis coli	8
1700017D11	hypothetical protein	8
1600009N02	histone 1, H2bc	8
1700041A19	SH3 domain protein 1B	8
1700064K09	RIKEN cDNA 1700064K09 gene	8
1810062O14	hypothetical protein	8
2010016E10	diacylglycerol kinase, alpha	8
2310014H01	similar to HYPOTHETICAL 18.6 KDA PROTEIN (FRAGMENT) [Homo sapiens]	8
2310046B19	RIKEN cDNA 2310046B19 gene	8
2310065B16	erythrocyte protein band 4.1	8
2310076K21	YIPPEE PROTEIN (FRAGMENT) homolog [Homo sapiens]	8
2310022P18	solute carrier family 25 (mitochondrial carrier; oxoglutarate carrier), member 11	8
2600017D22	EMOPAMIL BINDING RELATED PROTEIN homolog [Mus musculus]	8
2700038C09	RIKEN cDNA 2700038C09 gene	8
2900036C23	unknown EST	8
3110032E02	hematopoietically expressed homeobox	8
1110021C22	S100 calcium binding protein A11 (calizzarin)	8
H3114A05	glutathione peroxidase 4	8
572880	POU domain, class 2, associating factor 1	8
H3114A05	glutathione peroxidase 4	8
5330414D10	similar to CDNA FLJ10883 FIS, CLONE NT2RP4001946, WEAKLY SIMILAR TO PROTEIN-L-ISOASPARTATE O-METHYLTRANSFERASE (EC 2.1.1.77) [Homo sapiens]	8
5730408C10	RIKEN cDNA 5730408C10 gene	8
5830428M24	unknown EST	8
5430401D19	RIKEN cDNA 5430401D19 gene	8
4933437F05	hypothetical NAD(P)-binding Rossmann-fold domains structure containing protein	8
1500031E20	RIKEN cDNA 1200003E11 gene	8
1500010O03	adenylate kinase 3 alpha-like	8
1700017I11	RIKEN cDNA 1700017I11 gene	8
1810033M07	RIKEN cDNA 1810033M07 gene	8
1810033J14	hypothetical SET-domain of transcriptional regulators (TRX, EZ, ASH1 etc) containing protein	8
1810020P17	inferred: Ral-A exchange factor RalGPS2	8
2210414K06	similar to NESH (NESH PROTEIN) [Homo sapiens]	8
2310016E22	similar to RETINAL SHORT-CHAIN DEHYDROGENASE/REDUCTASE RETSDR4 [Homo sapiens]	8
2010309P15	Rab acceptor 1 (prenylated)	8
2210017J06	RIKEN cDNA 4833420G17 gene	8
2300007F24	RIKEN cDNA 2300007F24 gene	8
2310050K10	RIKEN cDNA 2310050K10 gene	8
2310042D05	RIKEN cDNA 2410001H17 gene	8
2310057N07	glia maturation factor, gamma	8
2610019A16	cardiac Abnormality/abnormal facies (CATCH22), microdeletion syndrome	8
2610306O03	phosphodiesterase 4B, cAMP specific	8
3300002K07	inferred: casein kinase I gamma 3L {Homo sapiens}	8
2810454L23	weakly similar to KINETOPLAST MITOCHONDRIAL MURF2 PROTEIN [Leishmania tarentolae]	8
H3104E10	acetyl-Coenzyme A dehydrogenase, long-chain	9
A930005H10	hypothetical protein	9
1810003A02	Mus musculus magnesium-dependent phosphatase-1 (Mdp1) mRNA, complete cds	9
1700108N18	hypothetical ARM repeat structure containing protein	9
1810062E21	protein phosphatase 1, catalytic subunit, alpha isoform	9
2310012I02	unknown EST	9
2210416C20	oxidation resistance 1	9
2010305I04	DNA segment, Chr 6, ERATO Doi 772, expressed	9
2410004L11	eukaryotic translation initiation factor 2 alpha kinase 3	9
2410072N22	centromere autoantigen A	9
2610206M08	replication factor C (activator 1) 2	9
2810402B04	early B-cell factor 1	9
3110054G10	unknown EST	9
6330500C02	F-box only protein 8	9
6430595O10	unknown EST	9
2700043D19	chemokine (C-C motif) ligand 12	9
598932	mitogen activated protein kinase kinase kinase 1	9
617676	toll-like receptor 1	9
5430400J23	CDNA FLJ32332 FIS, CLONE PROST2005121, WEAKLY SIMILAR TO PROBABLE PROTEIN PHOSPHATASE 2C T23F11.1 (EC 3.1.3.16) homolog [Homo sapiens]	9
1700016G17	RIKEN cDNA 1110038I05 gene	9
1500032K17	RIKEN cDNA 0610039K22 gene	9
1810031J21	cAMP responsive element binding protein 3	9
2310008M20	RIKEN cDNA 2310008M20 gene	9
1810049F12	NADH dehydrogenase (ubiquinone) 1 alpha subcomplex, 1	9
2310041E13	hypothetical protein MGC37634	9
2810460C19	unclassifiable	9
1520402O14	RIKEN cDNA 1520402O14 gene	9
2310036L18	histone deacetylase 5	9
2010002E09	phospholipase A2, group IIA (platelets, synovial fluid)	9
H3019D01	calmodulin 1	9
UI-M-AQ1-aec-h-10-6-UI	mitogen activated protein kinase kinase kinase 4	9
5730421K10	RIKEN cDNA 5730421K10 gene	9
5630400D21	glucosaminyl (N-acetyl) transferase 1, core 2	9
5031406P05	testis enhanced gene transcript	9
1500016M12	dolichol-phosphate (beta-D) mannosyltransferase 1	9
1500003H20	myosin regulatory light chain 2, brain (clone FY53) homolog [Rattus norvegicus]	9
1500002K10	microsomal glutathione S-transferase 1	9
1700125L08	SH3-domain kinase binding protein 1	9
1810011O20	hypothetical Ribosomal protein S14 containing protein	9
2010004M05	CD97 antigen	9
2310004K22	similar to CARGO SELECTION PROTEIN TIP47 (47 KDA MANNOSE 6-PHOSPHATE RECEPTOR- BINDING PROTEIN) (47 KDA MPR-BINDING PROTEIN) (PLACENTAL PROTEIN 17) [Homo sapiens]	9
1810047A16	deleted in lymphocytic leukemia, 2	9
2210408E15	PUTATIVE RIBOSOMAL PROTEIN L39 PROTEIN homolog [Oncorhynchus mykiss]	9
2310047K12	endoplasmic reticulum protein 29	9
2410022M11	hypothetical protein	9
2600009J04	nudix (nucleoside diphosphate linked moiety X)-type motif 7	9
2610009I04	ubiquitin-conjugating enzyme E2B, RAD6 homology (S. cerevisiae)	9
2810484M10	UNKNOWN (PROTEIN FOR MGC:6272) homolog [Mus musculus]	9
3110065L21	clathrin, heavy polypeptide (Hc)	9
3110070D06	RIKEN cDNA 5730470L24 gene	9
4430401D24	weakly similar to MUCOLIPIDIN [Homo sapiens]	9
640178	G protein-coupled receptor kinase 6	9
H3153H10	expressed sequence AW539987	9
4921510P06	RIKEN cDNA 4931428M20 gene	9
5430400P05	tumor-associated calcium signal transducer 2	9
0610010A22	RIKEN cDNA 0610008K04 gene	9
4933407N01	PLACE1004629 PROTEIN homolog [Homo sapiens]	9
1700003B04	insulin-like 6	9
4933407L03	similar to FOAP-7 [Homo sapiens]	9
1700020B17	RIKEN cDNA 2410004P22 gene	9
1700095N21	1700095N21RIK PROTEIN homolog [Mus musculus]	9
1810017B18	heat shock protein	9
1810037B05	weakly similar to ANTI-FAS-INDUCED APOPTOSIS (REGULATOR OF FAS-INDUCED APOPTOSIS) [Homo sapiens]	9
2300004E12	3-oxoacid CoA transferase	9
2210414F18	RIKEN cDNA 2310067E08 gene	9
1810054N16	cytochrome P450, 4f18	9
2010002H19	B-cell receptor-associated protein 31	9
2310032F13	hypothetical protein MGC6694	9
2700060E15	RIKEN cDNA C130078A06 gene	9
3000002E04	RUN and FYVE domain containing 1	9
2900011L11	RIKEN cDNA 2900011L11 gene	9
3110009G03	RIKEN cDNA 3110009G03 gene	9
H3117C09	ribosomal protein L7	9
H3117C09	ribosomal protein L7	9
2310039G16	Ras-like without CAAX 1	9
2210020B22	frizzled homolog 4 (Drosophila)	9
H3126B01	ribosomal protein L31	9
5730420B22	RIKEN cDNA 5730420B22 gene	9
1500003K22	RIKEN cDNA 1810059G22 gene	9
1600000K19	inferred: jerky gene product homolog {Homo sapiens}	9
4933415P08	ring finger protein 41	9
1500017C14	ubiquitin-like 3	9
1700061M16	peptidylprolyl isomerase (cyclophilin)-like 2	9
1700056O10	stromal membrane-associated protein	9
1810028N12	similar to SIMILAR TO SMALL NUCLEAR RNA ACTIVATING COMPLEX, POLYPEPTIDE 5, 19KD [Homo sapiens]	9
2210404J11	RIKEN cDNA 2410011O22 gene	9
2310075M16	t-complex-associated-testis-expressed 1-like	9
2310044I10	HYPOTHETICAL 21.8 KDA PROTEIN homolog [Homo sapiens]	9
2310066P17	CDK5 ACTIVATOR-BINDING PROTEIN homolog [Rattus norvegicus]	9
2700043G09	thymosin, beta 10	9
2810449C13	hypothetical protein	9
2810428B19	single-stranded DNA binding protein 2	9
3110031O14	PER1 INTERACTING PROTEIN OF THE SUPRACHIAMATIC NUCLEUS homolog [Rattus norvegicus]	9
638394	frequently rearranged in advanced T-cell lymphomas	9
493133	laminin, alpha 2	9
H3117C09	ribosomal protein L7	9
4633401M22	unknown EST	9
5730460C18	RIKEN cDNA 5730450N06 gene	9
4931428M20	RIKEN cDNA 4931428M20 gene	9
5730407P16	beta-site APP cleaving enzyme	9
5330424L14	Stam binding protein	9
1500005P18	quaking	9
1600015C07	RIKEN cDNA 2310050K10 gene	9
1500008C05	RIKEN cDNA 2810449D17 gene	9
1700074L02	unknown EST	9
2010308M01	hypothetical DENN (AEX-3) domain containing protein	9
2010308O16	dolichol-phosphate (beta-D) mannosyltransferase 1	9
2010324E22	RIKEN cDNA 1110020C13 gene	9
2310034M14	DNA segment, Chr X, Immunex 46, expressed	9
2310033A20	unknown EST	9
2310067B10	RIKEN cDNA 2310067B10 gene	9
2310074E09	cDNA sequence BC003251	9
2310032K15	DNA segment, Chr 14, ERATO Doi 209, expressed	9
2610002J02	weakly similar to CDNA FLJ31031 FIS, CLONE HSYRA1000148 [Homo sapiens]	9
2810430O08	DNA segment, Chr 13, ERATO Doi 275, expressed	9
3010001K12	RIKEN cDNA 4930578M01 gene	9
3200002K17	recombination activating gene 1 gene activation	9
H3113A10	ribosomal protein L19	9
H3111B07	cyclin-dependent kinase 5	9
H3113A10	ribosomal protein L19	9
1200017J24	protein tyrosine phosphatase, non-receptor type 8	9
9530023I19	unclassifiable	9
H3135B11	ADP-ribosylation-like 2	9
5730420G09	RAB19, member RAS oncogene family	9
5830411H19	unknown EST	9
5033415E11	RIKEN cDNA 2410005O16 gene	9
1700013H24	peptidylprolyl isomerase (cyclophilin)-like 2	9
1700041N15	chemokine-like factor	9
1810025A13	RIKEN cDNA 6530406O07 gene	9
1810062B08	similar to NADH-UBIQUINONE OXIDOREDUCTASE B12 SUBUNIT (EC 1.6.5.3) (EC 1.6.99.3) (COMPLEX I-B12) (CI-B12) [Homo sapiens]	9
2210008N17	adenylate kinase 3 alpha-like	9
2210403O21	phospholipid scramblase 3	9
1810047H08	KIDNEY PREDOMINANT PROTEIN homolog [Mus musculus]	9
9130017N16	weakly similar to NT2RM1001115 PROTEIN [Homo sapiens]	9
2210407J23	crystallin, zeta (quinone reductase)-like 1	9
2010005J11	UBIQUINOL-CYTOCHROME C REDUCTASE COMPLEX 14 KDA PROTEIN (EC 1.10.2.2) (COMPLEX III SUBUNIT VI) homolog [Mus musculus]	9
2010107K03	ATPase inhibitor	9
2210009M20	transient receptor potential cation channel, subfamily V, member 2	9
1810063H23	hypothetical protein	9
2010103A03	unclassifiable	9
2010305B15	unknown EST	9
2410045D05	ATP-binding cassette, sub-family C (CFTR/MRP), member 5	9
2310047I15	hypothetical protein	9
2410004P22	inferred: f-box only protein 8	9
2610040C18	hypothetical Histone-fold/TFIID-TAF/NF-Y domain containing protein	9
2900036G02	inferred: KIAA1577 protein {Homo sapiens}	9
3110015M01	nuclear localized protein 1	9
3110032K06	hypothetical protein	9
2810426I19	DNA segment, Chr 4, Brigham & Women's Genetics 0593 expressed	9
2810453M14	ring finger protein 5	9
2900029E15	similar to NADH-UBIQUINONE OXIDOREDUCTASE B12 SUBUNIT (EC 1.6.5.3) (EC 1.6.99.3) (COMPLEX I-B12) (CI-B12) [Homo sapiens]	9
H3113A10	ribosomal protein L19	9
H3113A10	ribosomal protein L19	9
5330437I08	RIKEN cDNA 1110001K21 gene	9
5730409F23	PHOSPHORIBOSYLPYROPHOSPHATE SYNTHETASE-ASSOCIATED PROTEIN (39 KDA) (PHOSPHORIBOSYLPYROPHOSPHATE SYNTHETASE-ASSOCIATED PROTEIN 39) homolog [Rattus norvegicus]	9
1600014E21	phosphatidic acid phosphatase type 2c	9
4933433D23	similar to BRAIN MITOCHONDRIAL CARRIER PROTEIN-1 (BMCP-1) (MITOCHONDRIAL UNCOUPLING PROTEIN 5) (UCP 5) (SOLUTE CARRIER FAMILY 25, MEMBER 14) [Homo sapiens]	9
4933407I02	hypothetical protein 4933408F15	9
1810020L16	RIKEN cDNA C030034I22 gene	9
2210410E06	hypothetical protein	9
2310050J23	CDC-like kinase 3	9
2400003C12	apolipoprotein E	9
2410008M22	hypothetical RNA-binding region RNP-1 (RNA recognition motif) containing protein	9
2410026I20	spindlin	9
2310069F11	dual specificity phosphatase 19	9
2700057G22	stress induced protein	9
2900055C07	nitrogen permase homolog (S. cerevisiae)	9
3110037C07	unclassifiable	9
4930558P19	GTP binding protein 2	9
H3125D05	aldo-keto reductase family 1, member B3 (aldose reductase)	9
H3110E08	serum/glucocorticoid regulated kinase	9
2410004E16	RIKEN cDNA 2400006N03 gene	9
9530019H02	RIKEN cDNA 9530019H02 gene	9
H3125D05	aldo-keto reductase family 1, member B3 (aldose reductase)	9
1500000A19	ATPase, Na+/K+ transporting, beta 1 polypeptide	9
1700001K04	chemokine-like factor	9
1500015I13	UBIQUINOL-CYTOCHROME C REDUCTASE BINDING PROTEIN homolog [Homo sapiens]	9
1500001L20	hypothetical Trp-Asp (WD) repeats profile/Trp-Asp (WD) repeats circular profile/G-protein beta WD-40 repeats containing protein	9
1700041K11	heat shock protein	9
2300001D04	diacylglycerol O-acyltransferase 1	9
2310005N01	RIKEN cDNA 2310005N01 gene	9
2010305C15	postsynaptic protein Cript	9
2610015A09	centromere autoantigen A	9
2600011I06	oxysterol binding protein-like 9	9
2700043B08	weakly similar to 2.19 GENE [Homo sapiens]	9
2810446M09	endoplasmic reticulum protein 29	9
2900081K07	inferred: KIAA1577 protein {Homo sapiens}	9
3110080O07	unknown EST	9
3110068G20	unknown EST	9
6030444M20	regulator of G-protein signaling 2	9
H3125D05	aldo-keto reductase family 1, member B3 (aldose reductase)	9
H3157E04	phosphatidylinositol 3-kinase, catalytic, alpha polypeptide	9
H3125D05	aldo-keto reductase family 1, member B3 (aldose reductase)	9
5730463C12	similar to B4-2 PROTEIN [Homo sapiens]	9
5730493J03	tropomodulin 3	9
5730419I09	hypothetical protein	9
1600014I21	tumor protein D52	9
2310001D11	RIKEN cDNA 2410005O16 gene	9
2310020L09	PROTEIN TRANSPORT PROTEIN SEC24D (SEC24-RELATED PROTEIN D) homolog [Homo sapiens]	9
2010203D13	heat shock protein	9
2010319M22	Paneth cell enhanced expression	9
2210010N10	hypothetical protein	9
2310068C19	unclassifiable	9
2310043O08	dual-specificity tyrosine-(Y)-phosphorylation regulated kinase 1a	9
2310043N10	RIKEN cDNA 2310043N10 gene	9
2700055M20	thymosin, beta 10	9
2900055P10	unknown EST	9
2810461N24	DNA segment, Chr 5, Bucan 26 expressed	9
3000004N01	RIKEN cDNA 1520402O14 gene	9
3000004F18	syntaxin 7	9
6330587N10	RIKEN cDNA 1500011B03 gene	9
3110011P13	sirtuin 2 (silent mating type information regulation 2, homolog) 2 (S. cerevisiae)	9
1190024L10	receptor-interacting serine-threonine kinase 3	9
H3114A05	glutathione peroxidase 4	9
4631423B10	hypothetical protein	9
2900002K11	cathepsin S	9
H3021E08	calmodulin 1	9
1500039O05	glutamate receptor, ionotropic, NMDA1 (zeta 1)	9
5730433I01	retroviral integration site 2	9
5630401J11	similar to PRGR1 (FRAGMENT) [Homo sapiens]	9
5730542K05	ARP8 actin-related protein 8 homolog (S. cerevisiae)	9
1600010D10	unknown EST	9
1810026C22	RIKEN cDNA 1810026C22 gene	9
2010301B04	weakly similar to PANCREATITIS-INDUCED PROTEIN 49 [Mus musculus]	9
2010016D02	malate dehydrogenase, soluble	9
2200003A07	hypothetical BTB/POZ domain containing protein	9
2010205I11	UBIQUINOL-CYTOCHROME C REDUCTASE COMPLEX 14 KDA PROTEIN (EC 1.10.2.2) (COMPLEX III SUBUNIT VI) homolog [Mus musculus]	9
2310006J04	RIKEN cDNA 2310006J04 gene	9
2010103A05	P34SEI-1 (1110032C13RIK PROTEIN) (TRIP-BR1) (RIKEN CDNA 1110032C13 GENE) homolog [Mus musculus]	9
2310039D15	ring finger protein 14	9
2310061K05	RIKEN cDNA 2310061K05 gene	9
2310063D17	similar to SNRNA ACTIVATING PROTEIN COMPLEX 19 KDA SUBUNIT (SNAPC 19 KDA SUBUNIT) [Homo sapiens]	9
2210010O15	phosphatidylinositol 3 kinase, regulatory subunit, polypeptide 4, p150	9
2610507L09	cysteine rich intestinal protein	9
2610037G10	caspase 6	9
2810423G21	deleted in polyposis 1	9
3300001N16	serine/arginine-rich protein specific kinase 2	9
2310007A22	guanine nucleotide binding protein, beta 4	9
H3065B05	forkhead box O1	9
H3085D03	phosphodiesterase 7A	9
4933405E16	component of oligomeric golgi complex 6	9
5430438M09	DNA segment, Chr 4, Brigham & Women's Genetics 0593 expressed	9
5031439A09	hypothetical protein	9
1700021I06	Z-PROTEIN (0610007H07RIK) homolog [Mus musculus]	9
1810015A20	RIKEN cDNA 9430023L20 gene	9
2010015J01	weakly similar to ARP2/3 COMPLEX 16 KDA SUBUNIT (P16-ARC) (ACTIN-RELATED PROTEIN 2/3 COMPLEX SUBUNIT 5) [Homo sapiens]	9
2010109K11	hypothetical protein	9
2310002C20	inositol hexaphosphate kinase 1	9
2310009E07	hypothetical protein	9
2310035O07	unknown EST	9
2610042G06	RIKEN cDNA 2900009I07 gene	9
3300002C04	weakly similar to MUCOLIPIDIN [Homo sapiens]	9
3000004N20	hypothetical RNA-binding region RNP-1 (RNA recognition motif) containing protein	9
2210010P19	pituitary tumor-transforming 1	10
1500016M05	NUCLEAR PROTEIN HCC-1 homolog [Mus musculus]	10
H3135B11	ADP-ribosylation-like 2	10
5830443J22	unknown EST	10
1700123O20	RIKEN cDNA 1700123O20 gene	11
2310046K10	RIKEN cDNA 5033415K03 gene	11
5730407C13	RIKEN cDNA 1700031C06 gene	11
H3112H01	N-acylsphingosine amidohydrolase 2	11
2310026E23	hypothetical protein	11
2410157M13	RIKEN cDNA B230118H07 gene	11
1810009G08	polynucleotide kinase 3'- phosphatase	11
3830411C14	inferred: AD037 {Homo sapiens}	11
1810074M16	vacuolar protein sorting 16 (yeast)	11
2010307K09	weakly similar to H88 [Human herpesvirus 6]	11
2310050L06	hypothetical Domain of unknown function DUF25 containing protein	11
2310043N13	weakly similar to HT025 [Homo sapiens]	11
2700026D01	unknown EST	11
5430408M01	RIKEN cDNA 5430408M01 gene	11
H3137E11	interleukin 11 receptor, alpha chain 1	11
A930017C21	unknown EST	11
2210012F09	bisphosphate 3'-nucleotidase 1	11
2810461N01	hypothetical protein	11
2810434B10	T-LAK cell-originated protein kinase	11
5033413E04	immunoglobulin (CD79A) binding protein 1	11
2010300P06	unknown EST	11
1700027H22	cut-like 1 (Drosophila)	11
0610008K04	RIKEN cDNA 0610008K04 gene	11
1810074P20	RIKEN cDNA 1810074P20 gene	11
2700055K03	adenylate cyclase 7	11
2810465G24	similar to KIAA0159 PROTEIN [Homo sapiens]	11
3021401A05	unknown EST	11
3110015G01	RIKEN cDNA 2610042O14 gene	11
5730408I21	unknown EST	11
1810019A08	TNFIP-ISO homolog [Homo sapiens]	11
2010313D22	unknown EST	11
5430404H12	RIKEN cDNA 5033415K03 gene	11
5033415K03	RIKEN cDNA 5033415K03 gene	11
5730522G15	hypothetical protein	11
1500015G18	transmembrane protein 9	11
2010004B12	hypothetical 2OG-Fe(II) oxygenase superfamily containing protein	11
2610035D18	hypothetical protein	11
3110062M04	unknown EST	11
3110054C06	unknown EST	11
2410104C19	hypothetical protein	11
2900053G10	cofactor required for Sp1 transcriptional activation subunit 2	11
H3100B07	forkhead box O1	12
2010008K06	nuclear factor of kappa light chain gene enhancer in B-cells inhibitor, beta	12
5033414D02	similar to UNCHARACTERIZED HEMATOPOIETIC STEM/PROGENITOR CELLS PROTEIN MDS030 [Homo sapiens]	12
2010104E13	unknown EST	12
2210006K12	similar to D12 PROTEIN [Mus musculus]	12
2700047H13	RIKEN cDNA 1190002F15 gene	12
3110082B04	RAB11a, member RAS oncogene family	12
1810010D18	serum-inducible kinase	12
467172	parathyroid hormone receptor 1	12
H3104E10	acetyl-Coenzyme A dehydrogenase, long-chain	12
2310010L11	signal transducer and activator of transcription 5B	12
2310030P09	cysteine-rich protein 3	12
UI-M-AO1-aep-h-05-6-UI	retinoblastoma 1	12
H3104A11	thioredoxin-like	12
1810044A24	RIKEN cDNA 1810044A24 gene	12
2300002C06	unknown EST	12
2010100M18	RIKEN cDNA 0610008K04 gene	12
4833416J08	unknown EST	12
5730456K02	actin related protein 2/3 complex, subunit 5	12
1700010P14	PHD finger protein 7	12
1500026P21	RIKEN cDNA 1300002E11 gene	12
1700030C20	PUTATIVE PROTEIN DJ747H23.2 homolog [Homo sapiens]	12
1810037J08	eukaryotic translation initiation factor 2 alpha kinase 1	12
1700022O21	RIKEN cDNA 1700022O21 gene	12
2310001B08	RAB22, member RAS oncogene family	12
2010012O16	unknown EST	12
2310021L10	acidic epididymal glycoprotein 1	12
2310010M10	RIKEN cDNA 2310010M10 gene	12
2310051N18	hypothetical Cysteinyl-tRNA synthetase containing protein	12
2400003D09	copper chaperone for superoxide dismutase	12
2410099E07	phosphatidylinositol 3-kinase catalytic delta polypeptide	12
2900010L19	sortilin-related receptor, LDLR class A repeats-containing	12
2900055D23	calmodulin 1	12
2900053F15	cystatin C	12
3000003C15	midnolin	12
9130409J20	unclassifiable	12
H3113A09	hypothetical protein LOC226519	12
5033413D22	hypothetical protein	12
5730437N04	RIKEN cDNA 5730437N04 gene	12
1810073O09	RIKEN cDNA 4930524H12 gene	12
2010016L07	ankyrin repeat hooked to zinc finger motif	12
2010106K19	ketohexokinase	12
2310046K21	apoptosis-associated speck-like protein containing a CARD	12
2410004L22	hypothetical protein	12
2700038D15	NADH dehydrogenase (ubiquinone) 1 alpha subcomplex, 6 (B14)	12
2900079G21	RIKEN cDNA 2900079G21 gene	12
3110012M15	transmembrane protein 2	12
2810402K13	hypothetical protein	12
2900075O18	peroxisomal membrane protein 4	12
3110082B06	kinesin family member 1B	12
4930404M18	staufen (RNA binding protein) homolog 2 (Drosophila)	12
2310040I06	Rab acceptor 1 (prenylated)	12
5031436O03	unknown EST	12
9030425J09	unknown EST	12
457445	dynamin 2	12
484284	MAP kinase-interacting serine/threonine kinase 1	12
4833435E11	DNA segment, Chr X, Immunex 46, expressed	12
5730453I08	isovaleryl coenzyme A dehydrogenase	12
1500010M24	hypothetical Metallo-dependent hydrolases structure containing protein	12
1700099I09	unknown EST	12
2210411C18	unknown EST	12
2010010M04	unknown EST	12
2210022F10	RIKEN cDNA 2210022F10 gene	12
2300006M17	RIKEN cDNA 2300006M17 gene	12
2010011O08	RIKEN cDNA 1810020D17 gene	12
2310031E19	RIKEN cDNA 2810047M21 gene	12
3110001L23	aspartate-beta-hydroxylase	12
3110043B16	reticulocalbin 2	12
3110005L17	exon 16+3' UTR of RSK-like protein kinase RLPK {Homo sapiens}	12
H3123H12	integrin beta 7	12
H3116E08	retinoblastoma-like 1 (p107)	12
A430104N18	RIKEN cDNA A430104N18 gene	12
1700007B13	hypothetical Thioredoxin-like structure containing protein	12
1500017O17	solute carrier family 7 (cationic amino acid transporter, y+ system), member 10	12
1700101I19	RIKEN cDNA 1700101I19 gene	12
1700110I07	unclassifiable	12
1700023H06	unknown EST	12
1810013N20	similar to CDNA FLJ32880 FIS, CLONE TESTI2004122 [Homo sapiens]	12
2010301L01	hexosaminidase A	12
2010302A17	zinc finger protein 219	12
2310035K24	hypothetical protein	12
2600017C16	ribosomal protein L31	12
2900068E01	nuclear localized protein 1	12
2810442I22	PLASMA MEMBRANE CA(2+)-ATPASE PMCA1B ISOFORM (FRAGMENT) homolog [Rattus sp]	12
2900076C11	gamma-aminobutyric acid (GABA-B) receptor, 1	12
3100002M17	RIKEN cDNA 3100002M17 gene	12
4930430C20	OLFACTORY RECEPTOR MOR283-1	12
H3057F11	B-cell linker	12
H3116A03	ribosomal protein L10A	12
5430435G21	histidine ammonia lyase	12
0610010C24	acid sphingomyelinase-like phosphodiesterase 3a	12
1600021G09	RIBOSOMAL PROTEIN L39 homolog [Homo sapiens]	12
1700011F04	RIKEN cDNA 4930434H12 gene	12
4933413H19	Rho GTPase activating protein 13	12
1700011F14	RIKEN cDNA 1700011F14 gene	12
1700112C13	hypothetical Serine proteases, trypsin family containing protein	12
1810019D05	RIKEN cDNA 1810019D05 gene	12
1700048O20	RIKEN cDNA 1700022O21 gene	12
1700066K19	polymerase (DNA directed), iota	12
2010002L15	REGENERATING GENE TYPE IV	12
2010107G23	hypothetical protein	12
2400006N03	hypothetical protein	12
2310032C03	weakly similar to PROTEIN PLUNC PRECURSOR (PALATE LUNG AND NASAL EPITHELIUM CLONE PROTEIN) [Mus musculus]	12
2700094G09	calponin 2	12
2610043A19	damage specific DNA binding protein 2	12
2810410O20	Ras suppressor protein 1	12
2810435F09	ribosomal protein L37a	12
3110039L19	RIKEN cDNA 3110039L19 gene	12
9130404C18	seminal vesicle antigen-like 1	12
2010004C02	suppressor of cytokine signaling 2	12
2310076J05	cAMP responsive element binding protein 1	12
4631408O11	unknown EST	12
5133400E10	similar to UNCHARACTERIZED HEMATOPOIETIC STEM/PROGENITOR CELLS PROTEIN MDS030 [Homo sapiens]	12
5630401D06	unknown EST	12
1500001A10	similar to KIAA1853 PROTEIN (FRAGMENT) [Homo sapiens]	12
1700013G20	hypothetical TPR repeat containing protein	12
4933439O14	RIKEN cDNA 4933433J03 gene	12
1810026H09	RIKEN cDNA 2010012D11 gene	12
1700040L08	unclassifiable	12
1810012I05	RIKEN cDNA 1810012I05 gene	12
2310010I22	hypothetical protein	12
2310030N02	unknown EST	12
2310075C17	unclassifiable	12
2410003M22	TUBULIN--TYROSINE LIGASE (EC 6.3.2.25) (TTL) (FRAGMENT) homolog [Mus musculus]	12
2310066H07	UDP-N-acetylglucosamine-2-epimerase/N-acetylmannosamine kinase	12
2900072G19	unclassifiable	12
9030605P22	citrate synthase	12
1500006G04	formin binding protein 2	12
1600016H04	trophoblast specific protein beta	12
1500034C02	ecotropic viral integration site 2	12
1700027O09	glutathione peroxidase 4	12
1810037M15	ubiquitin-like 5	12
1810037D19	RIKEN cDNA 1810020D17 gene	12
2010013H22	similar to BETA-1,6-N-ACETYLGLUCOSAMINYLTRANSFERASE (GLUCOSAMINYL (N-ACETYL) TRANSFERASE 3, MUCIN TYPE) [Homo sapiens]	12
2310010G05	inhibitor of growth family, member 4	12
2010012K22	RIKEN cDNA 1500031O19 gene	12
2310043C01	tripartite motif protein 12	12
2410008A19	hypothetical SET-domain of transcriptional regulators (TRX, EZ, ASH1 etc)/MYND zinc finger (ZnF) domain containing protein	12
2700017I06	RIKEN cDNA 2700017I06 gene	12
2610019J24	high mobility group box 2	12
2900019G12	apolipoprotein E	12
1010001A07	cyclin G2	12
UI-M-BH0-aiz-f-10-6-UI	interferon (alpha and beta) receptor 1	12
5430439A09	transcription factor AP-2, alpha	12
4933437C22	RIKEN cDNA 5033415K03 gene	12
1810021B22	unknown EST	12
1700128M17	RAS p21 protein activator 3	12
1810027D10	membrane-spanning 4-domains, subfamily A, member 6B	12
2210010N04	hypothetical Regulator of chromosome condensation RCC1 structure containing protein	12
2310046K16	RIKEN cDNA 5730437N04 gene	12
H3080E12	special AT-rich sequence binding protein 1	12
5330426P16	RIKEN cDNA 5330426P16 gene	12
1700037F24	unclassifiable	12
2210011H10	myeloid/lymphoid or mixed lineage-leukemia translocation to 3 homolog (Drosophila)	12
2310021J05	cytochrome P450, 4f16	12
1810049K07	RIKEN cDNA 2410030A14 gene	12
2410001H17	RIKEN cDNA 2410001H17 gene	12
2310035N15	RIKEN cDNA 2310035N15 gene	12
2610021J01	RIKEN cDNA 2610021J01 gene	12
3010002L15	unknown EST	12
9130003H19	basic leucine zipper transcription factor, ATF-like	13
3230402J05	unknown EST	13
H3147C03	ribosomal protein S6	13
H3147C03	ribosomal protein S6	13
9530065L16	plasmacytoma variant translocation 1	13
2210401D21	RIKEN cDNA 2810453H10 gene	13
2310036D04	unknown EST	13
2700038H24	U2 small nuclear ribonucleoprotein auxiliary factor (U2AF)	13
3110023G01	RIKEN cDNA 4933439B08 gene	13
1700030L11	Mrps18b	13
1700025I19	tubulin, alpha 7	13
1810014B23	general transcription factor II E, polypeptide 2 (beta subunit)	13
2810434H03	inhibitor of DNA binding 2	13
H3017B11	progesterone receptor membrane component 1	13
1700001L05	unknown EST	13
2310028D20	thyrotroph embryonic factor	13
2500001K11	hypothetical protein	13
2310075E20	RIKEN cDNA 1110064N10 gene	13
2410004E04	COP9 (constitutive photomorphogenic) homolog, subunit 2 (Arabidopsis thaliana)	13
1110028K04	unknown EST	13
2410005J07	COP9 (constitutive photomorphogenic) homolog, subunit 7a (Arabidopsis thaliana)	13
H3017B11	progesterone receptor membrane component 1	13
1700027M01	hypothetical ATP/GTP-binding site motif A (P-loop)/Ubiquitin-associated domain containing protein	13
2210016F16	hypothetical protein	13
2210410N19	U2 small nuclear ribonucleoprotein auxiliary factor (U2AF)	13
2700056K17	RIKEN cDNA 0910001B06 gene	13
2810407C17	syntaxin binding protein 3	13
4933412L11	unclassifiable	13
1810025A05	sialyltransferase 7 ((alpha-N-acetylneuraminyl 2,3-betagalactosyl-1,3)-N-acetyl galactosaminide alpha-2,6-sialyltransferase) D	13
2310012I03	RIKEN cDNA 0910001B06 gene	13
2610203O19	cyclin-dependent kinase 4	13
2810024K17	small nuclear ribonucleoprotein polypeptide G	13
1700007C22	golgi SNAP receptor complex member 2	13
5730461F13	hypothetical protein	13
0610007A15	RIKEN cDNA 0610030G03 gene	13
5830427H10	GL009 homolog [Homo sapiens]	13
1600017F22	DNA segment, Chr 4, ERATO Doi 89, expressed	13
1600016I18	DnaJ (Hsp40) homolog, subfamily B, member 9	13
2810464O09	inhibitor of DNA binding 2	13
5730596K20	RIKEN cDNA 4633402C03 gene	13
1810012J14	DnaJ (Hsp40) homolog, subfamily A, member 3	13
2310040A13	DMR-N9 PROTEIN (FRAGMENT) homolog [Xenopus laevis]	13
1700010I10	RIKEN cDNA 2310009O17 gene	13
2310068B06	galactosylceramidase	13
2610019I03	RIKEN cDNA 2610019I03 gene	13
3230402M22	arginine-rich, mutated in early stage tumors	13
1110004L14	fibroblast growth factor receptor 3	13
1600027K07	DNA segment, Chr 10, ERATO Doi 438, expressed	13
1810012M07	RIKEN cDNA 0910001B06 gene	13
2310039D06	mitochondrial ribosomal protein L16	13
2610035C18	RIKEN cDNA 2610035C18 gene	13
2010003J03	RIKEN cDNA 2010003J03 gene	13
3110047O11	RIKEN cDNA 2810407B07 gene	13
1700057K18	CLEAVAGE STIMULATION FACTOR, 3' PRE-RNA, SUBUNIT 1, 50KD homolog [Homo sapiens]	13
H3077B02	solute carrier family 12, member 2	13
1810016D21	Tnf receptor associated factor 4	13
2210037E17	unknown EST	13
2410044K02	RIKEN cDNA 2410044K02 gene	13
1110034C04	Homo sapiens MSTP033 protein (MSTP033), mRNA	14
9030613K09	RIKEN cDNA 2200008D09 gene	14
5230401L15	histidine rich calcium binding protein	14
5730436I23	phosphatidylserine receptor	14
0610007F07	hypoxanthine guanine phosphoribosyl transferase	14
1500001L15	hypothetical protein	14
1700055M05	ubiquitin specific protease 20	14
1810044O22	CYTOCHROME B5 OUTER MITOCHONDRIAL MEMBRANE ISOFORM PRECURSOR homolog [Rattus norvegicus]	14
2310035C22	spermine binding protein	14
2310076D23	weakly similar to SOLUTE CARRIER [Homo sapiens]	14
2810002G24	RIKEN cDNA 2810470K21 gene	14
3110053I05	SKB1 homolog (S. pombe)	14
9130218E19	unknown EST	14
4430402N11	synuclein, alpha	14
5730414A19	multiple inositol polyphosphate histidine phosphatase 1	14
1700003O11	unknown EST	14
1500032P08	unknown EST	14
1700034A16	hemogen	14
1700069O15	hypothetical Conserved domain common to transcription factors TFIIS, elongin A, CRSP70 structure containing protein	14
1810003N24	PUTATATIVE 28 KDA PROTEIN (RNA-BINDING PROTEIN LOC56902) homolog [Homo sapiens]	14
1700067E12	weakly similar to ENHANCER OF RUDIMENTARY HOMOLOG [Mus musculus]	14
1810037K07	hypothetical protein	14
2310021C19	solute carrier family 21 (prostaglandin transporter), member 2	14
2410007B19	six transmembrane epithelial antigen of the prostate	14
2510012P17	RIKEN cDNA 4930534E15 gene	14
2310043B15	DNA segment, Chr X, Immunex 50, expressed	14
2310031G24	activator of basal transcription	14
2310042D19	unknown EST	14
2310050J15	procollagen, type XIV, alpha 1	14
2410041C15	ribosomal protein S17	14
2610207J10	DNA segment, Chr 6, ERATO Doi 313, expressed	14
2610510N21	Mtr3 (mRNA transport regulator 3)-homolog (yeast)	14
2610303J20	DNA segment, Chr 10, ERATO Doi 773, expressed	14
2900021C02	unclassifiable	14
3200002D16	myogenic differentiation 1	14
3110001I22	RIKEN cDNA 3110001I22 gene	14
4930558F19	unknown EST	14
2010110A08	chemokine (C-X-C motif) ligand 10	14
3632410H16	cytochrome b-561	14
2310028P07	GUANINE NUCLEOTIDE-BINDING PROTEIN G(I)/G(S)/G(O) GAMMA-11 SUBUNIT homolog [Homo sapiens]	14
H3026H08	RIKEN cDNA 2610528A15 gene	14
5033413O18	platelet derived growth factor, alpha	14
1700007G02	solute carrier family 25 (mitochondrial deoxynucleotide carrier), member 19	14
1600025G07	BCL2-associated athanogene 5	14
1700109I12	T cell activation, increased late expression	14
1700039P20	Sin3-associated polypeptide 18	14
1700108L22	weakly similar to SIMILARITY TO RNA-BINDING PROTEIN [Arabidopsis thaliana]	14
2310026L09	spermine binding protein	14
2600013J18	cornichon homolog (Drosophila)	14
2610318G08	phosphatidylinositol binding clathrin assembly protein	14
2810425C01	formin binding protein 4	14
5031429D02	caspase 12	14
316818	polycystic kidney disease 2	14
5330419N05	transmembrane 4 superfamily member 1	14
1810048P01	similar to DNAJ DOMAIN-CONTAINING PROTEIN MCJ (SIMILAR TO DNAJ DOMAIN-CONTAINING) [Homo sapiens]	14
1810049I09	unknown EST	14
2310042L19	PIRIN [Mus musculus]	14
2310042I22	unknown EST	14
2310034H14	spermine binding protein	14
2310068B11	spermine binding protein	14
2410026M17	profilin 1	14
2410011K10	tescalcin	14
2700012L07	guanine nucleotide binding protein, beta 2, related sequence 1	14
2610100D03	hypothetical S-adenosyl-L-methionine-dependent methyltransferases structure containing protein	14
2700055F10	protein (peptidyl-prolyl cis/trans isomerase) NIMA-interacting 1	14
2700023F17	DNA segment, Chr 10, ERATO Doi 641, expressed	14
2700031G06	trans-prenyltransferase	14
2810418N01	HYPOTHETICAL PROTEIN KIAA0186 homolog [Homo sapiens]	14
2900052N01	RIKEN cDNA 2900052N01 gene	14
5730524N22	paired related homeobox 2	14
1500001C02	unknown EST	14
1700020G04	unknown EST	14
1810061I13	C-type lectin-like receptor 2	14
2010003K16	Ras and Rab interactor 2	14
2210402H06	HDCMB12P homolog [Homo sapiens]	14
2310046A13	RIKEN cDNA 2310046A13 gene	14
2310075K15	eukaryotic translation initiation factor 5A	14
2310046E24	spermine binding protein	14
2610009O05	RIKEN cDNA 5730434I03 gene	14
2600017J23	weakly similar to TNF-INDUCED PROTEIN GG2-1 [Homo sapiens]	14
2900064I19	unknown EST	14
763021	receptor (TNFRSF)-interacting serine-threonine kinase 1	14
4933424B01	unknown EST	14
0710007E14	genes associated with retinoid-IFN-induced mortality 19	14
5033402L14	hypothetical protein	14
1810056O20	unknown EST	14
1810049N11	RIKEN cDNA 2410030A14 gene	14
2310030C24	spermine binding protein	14
2310040A20	spermine binding protein	14
2310066K21	spermine binding protein	14
2310042L22	spermine binding protein	14
2310034F13	spermine binding protein	14
2310050N14	spermine binding protein	14
2310043O22	spermine binding protein	14
2410038A03	RIKEN cDNA 2410038A03 gene	14
2310069P03	PP35 homolog [Homo sapiens]	14
2610019B22	small nuclear ribonucleoprotein D1	14
2810433C11	melanoma antigen, family D, 1	14
2310044N22	prostaglandin-endoperoxide synthase 1	14
2010003C18	ras homolog gene family, member C	14
A930005G04	unknown EST	14
2310037P21	BRAIN SPECIFIC BINDING PROTEIN homolog [Rattus norvegicus]	14
2310035I23	spermine binding protein	14
2410004N09	unknown EST	14
2610036D06	chloride channel, nucleotide-sensitive, 1A	14
2310045A07	similar to SARCOLIPIN [Oryctolagus cuniculus]	14
2900002H16	BRAIN CDNA, CLONE MNCB-2440, SIMILAR TO MUS MUSCULUS PARTIAL COCHLEAR MRNA (CLONE 29C9) homolog [Mus musculus]	14
2900034J12	interferon-stimulated protein	14
3010026N10	lactate dehydrogenase 2, B chain	14
9030012B21	resistin like beta	14
2310066M13	spermine binding protein	14
4833439O17	RIKEN cDNA 4833439O17 gene	14
5730409L17	unknown EST	14
[truncated: 546 more rows]
