# Supplementary material for: Components of the antigen processing and presentation pathway revealed by gene expression microarray analysis following B cell antigen receptor (BCR) stimulation
Source: BMC Bioinformatics. 2006 May 2;7:237. doi: 10.1186/1471-2105-7-237 (PMC1479375; doi:10.1186/1471-2105-7-237)
Supplement: Additional File 2 — CLASSIFI output file. Complete output file resulting from CLASSIFI analysis of the data set. Clusterid = gene clusters resulting from categorical clustering of processed data from B cells stimulated with anti-CD40, LPS, and AIG. GO id = a unique Gene Ontology identifier that corresponds to a GO term, which is used to describe gene products based on molecular function, biological process, or cellular component. g = number of probes in the data set, f = number of probes with associated GO id in the data set, c = number of probes in the gene cluster, n = number of probes with associated GO id in the gene cluster. Expt = the expected number of occurrences of a given GO id in a given cluster of size (n) based on a random distribution. Prob = the probability that the GO id co-cluster pattern has occurred by chance. [file 1471-2105-7-237-S2.xls]

## Sheet: Supplemental Table I-CLASSIFI o
*** Clusterid: 1 ***
GO id	g	f	c	n	expt	prob	GO type	GO name	clusterid
GO:0005634	2490	254	380	64	38.763	8.70955e-06	cellular_component	nucleus	1
GO:0005635	2490	13	380	9	1.984	1.66265e-05	cellular_component	nuclear membrane	1
GO:0006412	2490	94	380	30	14.345	2.75337e-05	biological_process	protein biosynthesis	1
GO:0009059	2490	94	380	30	14.345	2.75337e-05	biological_process	macromolecule biosynthesis	1
GO:0006913	2490	14	380	9	2.137	4.03205e-05	biological_process	nucleocytoplasmic transport	1
GO:0005622	2490	596	380	122	90.956	5.00481e-05	cellular_component	intracellular	1
GO:0005643	2490	10	380	7	1.526	0.000144744	cellular_component	nuclear pore	1
GO:0046930	2490	10	380	7	1.526	0.000144744	cellular_component	pore complex	1
GO:0003723	2490	76	380	24	11.598	0.000215594	molecular_function	RNA binding	1
GO:0003743	2490	20	380	10	3.052	0.000268277	molecular_function	translation initiation factor activity	1
GO:0006413	2490	14	380	8	2.137	0.000353163	biological_process	translational initiation	1
GO:0009058	2490	141	380	37	21.518	0.00035485	biological_process	biosynthesis	1
GO:0012505	2490	19	380	9	2.9	0.000909743	cellular_component	endomembrane system	1
GO:0019538	2490	235	380	53	35.863	0.00118991	biological_process	protein metabolism	1
GO:0006405	2490	7	380	5	1.068	0.00129991	biological_process	RNA-nucleus export	1
GO:0006403	2490	7	380	5	1.068	0.00129991	biological_process	RNA localization	1
GO:0030529	2490	77	380	22	11.751	0.0017843	cellular_component	ribonucleoprotein complex	1
GO:0003887	2490	5	380	4	0.763	0.00235215	molecular_function	DNA-directed DNA polymerase activity	1
GO:0016779	2490	14	380	7	2.137	0.00236992	molecular_function	nucleotidyltransferase activity	1
GO:0008152	2490	515	380	100	78.594	0.00242434	biological_process	metabolism	1
GO:0007005	2490	11	380	6	1.679	0.00283998	biological_process	mitochondrion organization and biogenesis	1
GO:0003676	2490	222	380	49	33.88	0.00299371	molecular_function	nucleic acid binding	1
GO:0005623	2490	740	380	136	112.932	0.00327638	cellular_component	cell	1
GO:0007530	2490	3	380	3	0.458	0.00353053	biological_process	sex determination	1
GO:0005840	2490	54	380	16	8.241	0.00500689	cellular_component	ribosome	1
GO:0008135	2490	32	380	11	4.884	0.0056426	molecular_function	translation factor activity, nucleic acid binding	1
GO:0007046	2490	16	380	7	2.442	0.00599031	biological_process	ribosome biogenesis	1
GO:0000002	2490	6	380	4	0.916	0.00620727	biological_process	mitochondrial genome maintenance	1
GO:0042254	2490	17	380	7	2.594	0.00887304	biological_process	ribosome biogenesis and assembly	1
GO:0046483	2490	10	380	5	1.526	0.0104759	biological_process	heterocycle metabolism	1
GO:0006360	2490	10	380	5	1.526	0.0104759	biological_process	transcription from Pol I promoter	1
GO:0045182	2490	39	380	12	5.952	0.010481	molecular_function	translation regulator activity	1
GO:0003735	2490	58	380	16	8.851	0.0105715	molecular_function	structural constituent of ribosome	1
GO:0007028	2490	63	380	17	9.614	0.0107482	biological_process	cytoplasm organization and biogenesis	1
GO:0006611	2490	4	380	3	0.61	0.0125166	biological_process	protein-nucleus export	1
GO:0007051	2490	4	380	3	0.61	0.0125166	biological_process	spindle assembly	1
GO:0016281	2490	4	380	3	0.61	0.0125166	cellular_component	eukaryotic translation initiation factor 4F complex	1
GO:0007052	2490	4	380	3	0.61	0.0125166	biological_process	mitotic spindle assembly	1
GO:0003929	2490	4	380	3	0.61	0.0125166	molecular_function	RAN small monomeric GTPase activity	1
GO:0030532	2490	4	380	3	0.61	0.0125166	cellular_component	small nuclear ribonucleoprotein complex	1
GO:0016052	2490	7	380	4	1.068	0.0127504	biological_process	carbohydrate catabolism	1
GO:0006096	2490	7	380	4	1.068	0.0127504	biological_process	glycolysis	1
GO:0046164	2490	7	380	4	1.068	0.0127504	biological_process	alcohol catabolism	1
GO:0006006	2490	7	380	4	1.068	0.0127504	biological_process	glucose metabolism	1
GO:0046365	2490	7	380	4	1.068	0.0127504	biological_process	monosaccharide catabolism	1
GO:0006007	2490	7	380	4	1.068	0.0127504	biological_process	glucose catabolism	1
GO:0019320	2490	7	380	4	1.068	0.0127504	biological_process	hexose catabolism	1
GO:0003729	2490	11	380	5	1.679	0.0168392	molecular_function	mRNA binding	1
GO:0008283	2490	57	380	15	8.699	0.0202716	biological_process	cell proliferation	1
GO:0016772	2490	78	380	19	11.904	0.0218702	molecular_function	transferase activity, transferring phosphorus-containing groups	1
GO:0019318	2490	8	380	4	1.221	0.0224669	biological_process	hexose metabolism	1
GO:0005996	2490	8	380	4	1.221	0.0224669	biological_process	monosaccharide metabolism	1
GO:0006364	2490	8	380	4	1.221	0.0224669	biological_process	rRNA processing	1
GO:0005652	2490	2	380	2	0.305	0.023238	cellular_component	nuclear lamina	1
GO:0000273	2490	2	380	2	0.305	0.023238	biological_process	lipoic acid metabolism	1
GO:0005637	2490	2	380	2	0.305	0.023238	cellular_component	nuclear inner membrane	1
GO:0009106	2490	2	380	2	0.305	0.023238	biological_process	lipoate metabolism	1
GO:0009105	2490	2	380	2	0.305	0.023238	biological_process	lipoic acid biosynthesis	1
GO:0004619	2490	2	380	2	0.305	0.023238	molecular_function	phosphoglycerate mutase activity	1
GO:0004082	2490	2	380	2	0.305	0.023238	molecular_function	bisphosphoglycerate mutase activity	1
GO:0016868	2490	2	380	2	0.305	0.023238	molecular_function	intramolecular transferase activity, phosphotransferases	1
GO:0009107	2490	2	380	2	0.305	0.023238	biological_process	lipoate biosynthesis	1
GO:0005638	2490	2	380	2	0.305	0.023238	cellular_component	lamin filament	1
GO:0016866	2490	2	380	2	0.305	0.023238	molecular_function	intramolecular transferase activity	1
GO:0004083	2490	2	380	2	0.305	0.023238	molecular_function	bisphosphoglycerate phosphatase activity	1
GO:0006092	2490	12	380	5	1.831	0.025326	biological_process	main pathways of carbohydrate metabolism	1
GO:0006396	2490	34	380	10	5.189	0.0258755	biological_process	RNA processing	1
GO:0000072	2490	5	380	3	0.763	0.0277632	biological_process	M-phase specific microtubule process	1
GO:0007582	2490	704	380	123	107.438	0.0321671	biological_process	physiological processes	1
GO:0007049	2490	45	380	12	6.867	0.0326734	biological_process	cell cycle	1
GO:0000074	2490	17	380	6	2.594	0.0338884	biological_process	regulation of cell cycle	1
GO:0005730	2490	26	380	8	3.968	0.0343849	cellular_component	nucleolus	1
GO:0005762	2490	13	380	5	1.984	0.0361298	cellular_component	mitochondrial large ribosomal subunit	1
GO:0000315	2490	13	380	5	1.984	0.0361298	cellular_component	organellar large ribosomal subunit	1
GO:0016070	2490	36	380	10	5.494	0.037875	biological_process	RNA metabolism	1
GO:0005737	2490	369	380	68	56.313	0.0417472	cellular_component	cytoplasm	1
GO:0005198	2490	73	380	17	11.141	0.0436587	molecular_function	structural molecule activity	1
GO:0009112	2490	6	380	3	0.916	0.0493191	biological_process	nucleobase metabolism	1
GO:0000226	2490	6	380	3	0.916	0.0493191	biological_process	microtubule cytoskeleton organization and biogenesis	1
GO:0019013	2490	6	380	3	0.916	0.0493191	cellular_component	viral nucleocapsid	1
GO:0046728	2490	6	380	3	0.916	0.0493191	cellular_component	viral capsid (sensu Retroviridae)	1
GO:0019028	2490	6	380	3	0.916	0.0493191	cellular_component	viral capsid	1
GO:0006091	2490	14	380	5	2.137	0.0493726	biological_process	energy pathways	1
GO:0015980	2490	14	380	5	2.137	0.0493726	biological_process	energy derivation by oxidation of organic compounds	1
GO:0005759	2490	28	380	8	4.273	0.0520015	cellular_component	mitochondrial matrix	1
GO:0016886	2490	10	380	4	1.526	0.0524465	molecular_function	ligase activity, forming phosphoric ester bonds	1
GO:0016896	2490	3	380	2	0.458	0.0626529	molecular_function	exoribonuclease activity, producing 5'-phosphomonoesters	1
GO:0000178	2490	3	380	2	0.458	0.0626529	cellular_component	exosome (RNase complex)	1
GO:0007229	2490	3	380	2	0.458	0.0626529	biological_process	integrin-mediated signaling pathway	1
GO:0003724	2490	3	380	2	0.458	0.0626529	molecular_function	RNA helicase activity	1
GO:0016032	2490	3	380	2	0.458	0.0626529	biological_process	viral life cycle	1
GO:0004004	2490	3	380	2	0.458	0.0626529	molecular_function	ATP dependent RNA helicase activity	1
GO:0030069	2490	3	380	2	0.458	0.0626529	biological_process	lysogeny	1
GO:0008635	2490	3	380	2	0.458	0.0626529	biological_process	caspase activation via cytochrome c	1
GO:0016064	2490	3	380	2	0.458	0.0626529	biological_process	humoral defense mechanism (sensu Vertebrata)	1
GO:0008536	2490	3	380	2	0.458	0.0626529	molecular_function	RAN protein binding	1
GO:0005684	2490	3	380	2	0.458	0.0626529	cellular_component	major (U2-dependent) spliceosome	1
GO:0019047	2490	3	380	2	0.458	0.0626529	biological_process	provirus integration	1
GO:0006352	2490	3	380	2	0.458	0.0626529	biological_process	transcription initiation	1
GO:0006959	2490	3	380	2	0.458	0.0626529	biological_process	humoral immune response	1
GO:0000175	2490	3	380	2	0.458	0.0626529	molecular_function	3'-5' exoribonuclease activity	1
GO:0016604	2490	3	380	2	0.458	0.0626529	cellular_component	nuclear body	1
GO:0008186	2490	3	380	2	0.458	0.0626529	molecular_function	RNA dependent ATPase activity	1
GO:0003811	2490	3	380	2	0.458	0.0626529	molecular_function	complement activity	1
GO:0006956	2490	3	380	2	0.458	0.0626529	biological_process	complement activation	1
GO:0015074	2490	3	380	2	0.458	0.0626529	biological_process	DNA integration	1
GO:0006261	2490	3	380	2	0.458	0.0626529	biological_process	DNA dependent DNA replication	1
GO:0004532	2490	3	380	2	0.458	0.0626529	molecular_function	exoribonuclease activity	1
GO:0019866	2490	34	380	9	5.189	0.0629383	cellular_component	inner membrane	1
GO:0005739	2490	133	380	27	20.297	0.0657952	cellular_component	mitochondrion	1
GO:0016043	2490	88	380	19	13.43	0.0674564	biological_process	cell organization and biogenesis	1
GO:0006519	2490	11	380	4	1.679	0.0727935	biological_process	amino acid and derivative metabolism	1
GO:0004693	2490	11	380	4	1.679	0.0727935	molecular_function	cyclin-dependent protein kinase activity	1
GO:0016853	2490	25	380	7	3.815	0.0740113	molecular_function	isomerase activity	1
GO:0019012	2490	7	380	3	1.068	0.0767456	cellular_component	virion	1
GO:0006260	2490	7	380	3	1.068	0.0767456	biological_process	DNA replication	1
GO:0000084	2490	7	380	3	1.068	0.0767456	biological_process	S phase of mitotic cell cycle	1
GO:0003899	2490	7	380	3	1.068	0.0767456	molecular_function	DNA-directed RNA polymerase activity	1
GO:0015934	2490	16	380	5	2.442	0.0833071	cellular_component	large ribosomal subunit	1
GO:0016740	2490	133	380	26	20.297	0.101087	molecular_function	transferase activity	1
GO:0000278	2490	22	380	6	3.357	0.10571	biological_process	mitotic cell cycle	1
GO:0019200	2490	8	380	3	1.221	0.109313	molecular_function	carbohydrate kinase activity	1
GO:0006606	2490	4	380	2	0.61	0.112789	biological_process	protein-nucleus import	1
GO:0045111	2490	4	380	2	0.61	0.112789	cellular_component	intermediate filament cytoskeleton	1
GO:0005882	2490	4	380	2	0.61	0.112789	cellular_component	intermediate filament	1
GO:0016979	2490	4	380	2	0.61	0.112789	molecular_function	lipoate-protein ligase activity	1
GO:0006144	2490	4	380	2	0.61	0.112789	biological_process	purine base metabolism	1
GO:0006310	2490	4	380	2	0.61	0.112789	biological_process	DNA recombination	1
GO:0006919	2490	4	380	2	0.61	0.112789	biological_process	caspase activation	1
GO:0016978	2490	4	380	2	0.61	0.112789	molecular_function	lipoate-protein ligase B activity	1
GO:0006605	2490	28	380	7	4.273	0.122288	biological_process	protein targeting	1
GO:0005761	2490	23	380	6	3.51	0.125589	cellular_component	mitochondrial ribosome	1
GO:0019752	2490	23	380	6	3.51	0.125589	biological_process	carboxylic acid metabolism	1
GO:0000313	2490	23	380	6	3.51	0.125589	cellular_component	organellar ribosome	1
GO:0006082	2490	23	380	6	3.51	0.125589	biological_process	organic acid metabolism	1
GO:0005488	2490	539	380	91	82.257	0.132754	molecular_function	binding	1
GO:0006996	2490	45	380	10	6.867	0.136514	biological_process	organelle organization and biogenesis	1
GO:0006139	2490	186	380	34	28.386	0.139756	biological_process	nucleobase, nucleoside, nucleotide and nucleic acid metabolism	1
GO:0004812	2490	9	380	3	1.373	0.14614	molecular_function	tRNA ligase activity	1
GO:0016875	2490	9	380	3	1.373	0.14614	molecular_function	ligase activity, forming carbon-oxygen bonds	1
GO:0008452	2490	9	380	3	1.373	0.14614	molecular_function	RNA ligase activity	1
GO:0006418	2490	9	380	3	1.373	0.14614	biological_process	amino acid activation	1
GO:0016876	2490	9	380	3	1.373	0.14614	molecular_function	ligase activity, forming aminoacyl-tRNA and related compounds	1
GO:0008248	2490	9	380	3	1.373	0.14614	molecular_function	pre-mRNA splicing factor activity	1
GO:0003917	2490	1	380	1	0.153	0.15261	molecular_function	DNA topoisomerase type I activity	1
GO:0004448	2490	1	380	1	0.153	0.15261	molecular_function	isocitrate dehydrogenase activity	1
GO:0016601	2490	1	380	1	0.153	0.15261	biological_process	RAC protein signal transduction	1
GO:0005682	2490	1	380	1	0.153	0.15261	cellular_component	snRNP U5	1
GO:0030490	2490	1	380	1	0.153	0.15261	biological_process	processing of 20S pre-rRNA	1
GO:0003963	2490	1	380	1	0.153	0.15261	molecular_function	RNA-3'-phosphate cyclase activity	1
GO:0015030	2490	1	380	1	0.153	0.15261	cellular_component	Cajal body	1
GO:0004041	2490	1	380	1	0.153	0.15261	molecular_function	amine oxidase (flavin-containing) activity	1
GO:0030336	2490	1	380	1	0.153	0.15261	biological_process	negative regulation of cell migration	1
GO:0009579	2490	1	380	1	0.153	0.15261	cellular_component	thylakoid	1
GO:0008215	2490	1	380	1	0.153	0.15261	biological_process	spermine metabolism	1
GO:0006607	2490	1	380	1	0.153	0.15261	biological_process	NLS-bearing substrate-nucleus import	1
GO:0006408	2490	1	380	1	0.153	0.15261	biological_process	snRNA-nucleus export	1
GO:0006265	2490	1	380	1	0.153	0.15261	biological_process	DNA topological change	1
GO:0005669	2490	1	380	1	0.153	0.15261	cellular_component	transcription factor TFIID complex	1
GO:0007000	2490	1	380	1	0.153	0.15261	biological_process	nucleolus organization and biogenesis	1
GO:0006365	2490	1	380	1	0.153	0.15261	biological_process	35S primary transcript processing	1
GO:0019202	2490	1	380	1	0.153	0.15261	molecular_function	amino acid kinase activity	1
GO:0008022	2490	1	380	1	0.153	0.15261	molecular_function	protein C-terminus binding	1
GO:0009536	2490	1	380	1	0.153	0.15261	cellular_component	plastid	1
GO:0042274	2490	1	380	1	0.153	0.15261	biological_process	ribosomal small subunit biogenesis	1
GO:0009843	2490	1	380	1	0.153	0.15261	cellular_component	thylakoid (sensu Glaucocystophyceae)	1
GO:0001651	2490	1	380	1	0.153	0.15261	cellular_component	dense fibrillar component	1
GO:0016638	2490	1	380	1	0.153	0.15261	molecular_function	oxidoreductase activity, acting on the CH-NH2 group of donors	1
GO:0006576	2490	1	380	1	0.153	0.15261	biological_process	biogenic amine metabolism	1
GO:0008131	2490	1	380	1	0.153	0.15261	molecular_function	amine oxidase activity	1
GO:0008143	2490	1	380	1	0.153	0.15261	molecular_function	poly(A) binding	1
GO:0006268	2490	1	380	1	0.153	0.15261	biological_process	DNA unwinding	1
GO:0006422	2490	1	380	1	0.153	0.15261	biological_process	aspartyl-tRNA aminoacylation	1
GO:0000123	2490	1	380	1	0.153	0.15261	cellular_component	histone acetyltransferase complex	1
GO:0006595	2490	1	380	1	0.153	0.15261	biological_process	polyamine metabolism	1
GO:0030497	2490	1	380	1	0.153	0.15261	biological_process	fatty acid elongation	1
GO:0008649	2490	1	380	1	0.153	0.15261	molecular_function	rRNA methyltransferase activity	1
GO:0004816	2490	1	380	1	0.153	0.15261	molecular_function	asparagine-tRNA ligase activity	1
GO:0003985	2490	1	380	1	0.153	0.15261	molecular_function	acetyl-CoA C-acetyltransferase activity	1
GO:0004815	2490	1	380	1	0.153	0.15261	molecular_function	aspartate-tRNA ligase activity	1
GO:0016768	2490	1	380	1	0.153	0.15261	molecular_function	spermine synthase activity	1
GO:0005689	2490	1	380	1	0.153	0.15261	cellular_component	minor (U12-dependent) spliceosome complex	1
GO:0000059	2490	1	380	1	0.153	0.15261	biological_process	protein-nucleus import, docking	1
GO:0005487	2490	1	380	1	0.153	0.15261	molecular_function	nucleocytoplasmic transporter activity	1
GO:0042575	2490	1	380	1	0.153	0.15261	cellular_component	DNA polymerase complex	1
GO:0016408	2490	1	380	1	0.153	0.15261	molecular_function	C-acyltransferase activity	1
GO:0005659	2490	1	380	1	0.153	0.15261	cellular_component	delta DNA polymerase complex	1
GO:0030337	2490	1	380	1	0.153	0.15261	molecular_function	DNA polymerase processivity factor activity	1
GO:0004349	2490	1	380	1	0.153	0.15261	molecular_function	glutamate 5-kinase activity	1
GO:0016922	2490	1	380	1	0.153	0.15261	molecular_function	ligand-dependent nuclear receptor interactor activity	1
GO:0016453	2490	1	380	1	0.153	0.15261	molecular_function	C-acetyltransferase activity	1
GO:0005852	2490	1	380	1	0.153	0.15261	cellular_component	eukaryotic translation initiation factor 3 complex	1
GO:0000154	2490	1	380	1	0.153	0.15261	biological_process	rRNA modification	1
GO:0008139	2490	1	380	1	0.153	0.15261	molecular_function	nuclear localization sequence binding	1
GO:0004350	2490	1	380	1	0.153	0.15261	molecular_function	glutamate-5-semialdehyde dehydrogenase activity	1
GO:0030075	2490	1	380	1	0.153	0.15261	cellular_component	thylakoid (sensu Cyanobacteria)	1
GO:0016774	2490	1	380	1	0.153	0.15261	molecular_function	phosphotransferase activity, carboxyl group as acceptor	1
GO:0006561	2490	1	380	1	0.153	0.15261	biological_process	proline biosynthesis	1
GO:0016072	2490	1	380	1	0.153	0.15261	biological_process	rRNA metabolism	1
GO:0016641	2490	1	380	1	0.153	0.15261	molecular_function	oxidoreductase activity, acting on the CH-NH2 group of donors, oxygen as acceptor	1
GO:0006575	2490	1	380	1	0.153	0.15261	biological_process	amino acid derivative metabolism	1
GO:0006542	2490	1	380	1	0.153	0.15261	biological_process	glutamine biosynthesis	1
GO:0009084	2490	1	380	1	0.153	0.15261	biological_process	glutamine family amino acid biosynthesis	1
GO:0016605	2490	1	380	1	0.153	0.15261	cellular_component	PML body	1
GO:0006560	2490	1	380	1	0.153	0.15261	biological_process	proline metabolism	1
GO:0000179	2490	1	380	1	0.153	0.15261	molecular_function	rRNA (adenine-N6,N6-)-dimethyltransferase activity	1
GO:0016873	2490	1	380	1	0.153	0.15261	molecular_function	other isomerase activity	1
GO:0006275	2490	1	380	1	0.153	0.15261	biological_process	regulation of DNA replication	1
GO:0005095	2490	1	380	1	0.153	0.15261	molecular_function	GTPase inhibitor activity	1
GO:0000049	2490	1	380	1	0.153	0.15261	molecular_function	tRNA binding	1
GO:0009842	2490	1	380	1	0.153	0.15261	cellular_component	cyanelle	1
GO:0004449	2490	1	380	1	0.153	0.15261	molecular_function	isocitrate dehydrogenase (NAD+) activity	1
GO:0003714	2490	1	380	1	0.153	0.15261	molecular_function	transcription co-repressor activity	1
GO:0030334	2490	1	380	1	0.153	0.15261	biological_process	regulation of cell migration	1
GO:0016433	2490	1	380	1	0.153	0.15261	molecular_function	rRNA (adenine) methyltransferase activity	1
GO:0005178	2490	1	380	1	0.153	0.15261	molecular_function	integrin binding	1
GO:0019166	2490	1	380	1	0.153	0.15261	molecular_function	trans-2-enoyl-CoA reductase (NADPH) activity	1
GO:0030089	2490	1	380	1	0.153	0.15261	cellular_component	phycobilisome	1
GO:0005660	2490	1	380	1	0.153	0.15261	cellular_component	delta-DNA polymerase cofactor complex	1
GO:0019748	2490	1	380	1	0.153	0.15261	biological_process	secondary metabolism	1
GO:0003916	2490	1	380	1	0.153	0.15261	molecular_function	DNA topoisomerase activity	1
GO:0030076	2490	1	380	1	0.153	0.15261	cellular_component	light-harvesting complex	1
GO:0030515	2490	1	380	1	0.153	0.15261	molecular_function	snoRNA binding	1
GO:0016874	2490	35	380	8	5.341	0.152924	molecular_function	ligase activity	1
GO:0008565	2490	41	380	9	6.257	0.161784	molecular_function	protein transporter activity	1
GO:0003702	2490	5	380	2	0.763	0.169473	molecular_function	RNA polymerase II transcription factor activity	1
GO:0004749	2490	5	380	2	0.763	0.169473	molecular_function	ribose-phosphate pyrophosphokinase activity	1
GO:0016778	2490	5	380	2	0.763	0.169473	molecular_function	diphosphotransferase activity	1
GO:0042127	2490	5	380	2	0.763	0.169473	biological_process	regulation of cell proliferation	1
GO:0006626	2490	5	380	2	0.763	0.169473	biological_process	protein-mitochondrial targeting	1
GO:0006628	2490	5	380	2	0.763	0.169473	biological_process	mitochondrial translocation	1
GO:0005085	2490	5	380	2	0.763	0.169473	molecular_function	guanyl-nucleotide exchange factor activity	1
GO:0003793	2490	5	380	2	0.763	0.169473	molecular_function	defense/immunity protein activity	1
GO:0008632	2490	5	380	2	0.763	0.169473	biological_process	apoptotic program	1
GO:0016298	2490	5	380	2	0.763	0.169473	molecular_function	lipase activity	1
GO:0046907	2490	70	380	14	10.683	0.169793	biological_process	intracellular transport	1
GO:0005829	2490	42	380	9	6.41	0.179962	cellular_component	cytosol	1
GO:0006066	2490	15	380	4	2.289	0.184921	biological_process	alcohol metabolism	1
GO:0009308	2490	15	380	4	2.289	0.184921	biological_process	amine metabolism	1
GO:0006520	2490	10	380	3	1.526	0.186294	biological_process	amino acid metabolism	1
GO:0004540	2490	10	380	3	1.526	0.186294	molecular_function	ribonuclease activity	1
GO:0005743	2490	32	380	7	4.884	0.205735	cellular_component	mitochondrial inner membrane	1
GO:0016788	2490	44	380	9	6.715	0.218872	molecular_function	hydrolase activity, acting on ester bonds	1
GO:0008151	2490	271	380	46	41.357	0.227061	biological_process	cell growth and/or maintenance	1
GO:0016859	2490	11	380	3	1.679	0.228857	molecular_function	cis-trans isomerase activity	1
GO:0000067	2490	11	380	3	1.679	0.228857	biological_process	DNA replication and chromosome cycle	1
GO:0006725	2490	11	380	3	1.679	0.228857	biological_process	aromatic compound metabolism	1
GO:0003755	2490	11	380	3	1.679	0.228857	molecular_function	peptidyl-prolyl cis-trans isomerase activity	1
GO:0004674	2490	33	380	7	5.036	0.229375	molecular_function	protein serine/threonine kinase activity	1
GO:0009161	2490	6	380	2	0.916	0.22955	biological_process	ribonucleoside monophosphate metabolism	1
GO:0004221	2490	6	380	2	0.916	0.22955	molecular_function	ubiquitin C-terminal hydrolase activity	1
GO:0008026	2490	6	380	2	0.916	0.22955	molecular_function	ATP dependent helicase activity	1
GO:0003712	2490	6	380	2	0.916	0.22955	molecular_function	transcription cofactor activity	1
GO:0008134	2490	6	380	2	0.916	0.22955	molecular_function	transcription factor binding	1
GO:0009116	2490	6	380	2	0.916	0.22955	biological_process	nucleoside metabolism	1
GO:0009156	2490	6	380	2	0.916	0.22955	biological_process	ribonucleoside monophosphate biosynthesis	1
GO:0004527	2490	6	380	2	0.916	0.22955	molecular_function	exonuclease activity	1
GO:0016789	2490	6	380	2	0.916	0.22955	molecular_function	carboxylic ester hydrolase activity	1
GO:0008408	2490	6	380	2	0.916	0.22955	molecular_function	3'-5' exonuclease activity	1
GO:0005654	2490	39	380	8	5.952	0.235392	cellular_component	nucleoplasm	1
GO:0016301	2490	69	380	13	10.53	0.245314	molecular_function	kinase activity	1
GO:0005740	2490	34	380	7	5.189	0.253883	cellular_component	mitochondrial membrane	1
GO:0009259	2490	12	380	3	1.831	0.272967	biological_process	ribonucleotide metabolism	1
GO:0004386	2490	12	380	3	1.831	0.272967	molecular_function	helicase activity	1
GO:0009260	2490	12	380	3	1.831	0.272967	biological_process	ribonucleotide biosynthesis	1
GO:0006118	2490	35	380	7	5.341	0.279123	biological_process	electron transport	1
GO:0009451	2490	2	380	1	0.305	0.281983	biological_process	RNA modification	1
GO:0005048	2490	2	380	1	0.305	0.281983	molecular_function	signal sequence binding	1
GO:0009209	2490	2	380	1	0.305	0.281983	biological_process	pyrimidine ribonucleoside triphosphate biosynthesis	1
GO:0008284	2490	2	380	1	0.305	0.281983	biological_process	positive regulation of cell proliferation	1
GO:0005625	2490	2	380	1	0.305	0.281983	cellular_component	soluble fraction	1
GO:0004645	2490	2	380	1	0.305	0.281983	molecular_function	phosphorylase activity	1
GO:0004459	2490	2	380	1	0.305	0.281983	molecular_function	L-lactate dehydrogenase activity	1
GO:0007369	2490	2	380	1	0.305	0.281983	biological_process	gastrulation	1
GO:0009064	2490	2	380	1	0.305	0.281983	biological_process	glutamine family amino acid metabolism	1
GO:0005640	2490	2	380	1	0.305	0.281983	cellular_component	nuclear outer membrane	1
GO:0009218	2490	2	380	1	0.305	0.281983	biological_process	pyrimidine ribonucleotide metabolism	1
GO:0000723	2490	2	380	1	0.305	0.281983	biological_process	telomere maintenance	1
GO:0046036	2490	2	380	1	0.305	0.281983	biological_process	CTP metabolism	1
GO:0006183	2490	2	380	1	0.305	0.281983	biological_process	GTP biosynthesis	1
GO:0008173	2490	2	380	1	0.305	0.281983	molecular_function	RNA methyltransferase activity	1
GO:0001501	2490	2	380	1	0.305	0.281983	biological_process	skeletal development	1
GO:0006241	2490	2	380	1	0.305	0.281983	biological_process	CTP biosynthesis	1
GO:0042277	2490	2	380	1	0.305	0.281983	molecular_function	peptide binding	1
GO:0006406	2490	2	380	1	0.305	0.281983	biological_process	mRNA-nucleus export	1
GO:0004457	2490	2	380	1	0.305	0.281983	molecular_function	lactate dehydrogenase activity	1
GO:0005686	2490	2	380	1	0.305	0.281983	cellular_component	snRNP U2	1
GO:0004550	2490	2	380	1	0.305	0.281983	molecular_function	nucleoside-diphosphate kinase activity	1
GO:0006935	2490	2	380	1	0.305	0.281983	biological_process	chemotaxis	1
GO:0006541	2490	2	380	1	0.305	0.281983	biological_process	glutamine metabolism	1
GO:0009220	2490	2	380	1	0.305	0.281983	biological_process	pyrimidine ribonucleotide biosynthesis	1
GO:0016363	2490	2	380	1	0.305	0.281983	cellular_component	nuclear matrix	1
GO:0000245	2490	2	380	1	0.305	0.281983	biological_process	spliceosome assembly	1
GO:0006383	2490	2	380	1	0.305	0.281983	biological_process	transcription from Pol III promoter	1
GO:0000781	2490	2	380	1	0.305	0.281983	cellular_component	chromosome, telomeric region	1
GO:0006839	2490	2	380	1	0.305	0.281983	biological_process	mitochondrial transport	1
GO:0046039	2490	2	380	1	0.305	0.281983	biological_process	GTP metabolism	1
GO:0007004	2490	2	380	1	0.305	0.281983	biological_process	telomerase-dependent telomere maintenance	1
GO:0007219	2490	2	380	1	0.305	0.281983	biological_process	N receptor signaling pathway	1
GO:0004396	2490	2	380	1	0.305	0.281983	molecular_function	hexokinase activity	1
GO:0046051	2490	2	380	1	0.305	0.281983	biological_process	UTP metabolism	1
GO:0006206	2490	2	380	1	0.305	0.281983	biological_process	pyrimidine base metabolism	1
GO:0006228	2490	2	380	1	0.305	0.281983	biological_process	UTP biosynthesis	1
GO:0042330	2490	2	380	1	0.305	0.281983	biological_process	taxis	1
GO:0005514	2490	2	380	1	0.305	0.281983	molecular_function	calcium ion storage activity	1
GO:0016620	2490	2	380	1	0.305	0.281983	molecular_function	oxidoreductase activity, acting on the aldehyde or oxo group of donors, NAD or NADP as acceptor	1
GO:0006356	2490	2	380	1	0.305	0.281983	biological_process	regulation of transcription from Pol I promoter	1
GO:0016628	2490	2	380	1	0.305	0.281983	molecular_function	oxidoreductase activity, acting on the CH-CH group of donors, NAD or NADP as acceptor	1
GO:0009208	2490	2	380	1	0.305	0.281983	biological_process	pyrimidine ribonucleoside triphosphate metabolism	1
GO:0005262	2490	2	380	1	0.305	0.281983	molecular_function	calcium channel activity	1
GO:0007275	2490	53	380	10	8.088	0.282699	biological_process	development	1
GO:0017076	2490	177	380	30	27.012	0.289564	molecular_function	purine nucleotide binding	1
GO:0000166	2490	177	380	30	27.012	0.289564	molecular_function	nucleotide binding	1
GO:0030695	2490	18	380	4	2.747	0.290545	molecular_function	GTPase regulator activity	1
GO:0008083	2490	7	380	2	1.068	0.290672	molecular_function	growth factor activity	1
GO:0016790	2490	7	380	2	1.068	0.290672	molecular_function	thiolester hydrolase activity	1
GO:0005746	2490	7	380	2	1.068	0.290672	cellular_component	mitochondrial electron transport chain	1
GO:0015450	2490	7	380	2	1.068	0.290672	molecular_function	protein translocase activity	1
GO:0009124	2490	7	380	2	1.068	0.290672	biological_process	nucleoside monophosphate biosynthesis	1
GO:0009123	2490	7	380	2	1.068	0.290672	biological_process	nucleoside monophosphate metabolism	1
GO:0000280	2490	13	380	3	1.984	0.317846	biological_process	nuclear division	1
GO:0005681	2490	13	380	3	1.984	0.317846	cellular_component	spliceosome complex	1
GO:0000087	2490	13	380	3	1.984	0.317846	biological_process	M phase of mitotic cell cycle	1
GO:0007067	2490	13	380	3	1.984	0.317846	biological_process	mitosis	1
GO:0006397	2490	19	380	4	2.9	0.327582	biological_process	mRNA processing	1
GO:0006259	2490	43	380	8	6.562	0.329638	biological_process	DNA metabolism	1
GO:0009887	2490	25	380	5	3.815	0.331193	biological_process	organogenesis	1
GO:0004672	2490	37	380	7	5.647	0.331245	molecular_function	protein kinase activity	1
GO:0006468	2490	31	380	6	4.731	0.331974	biological_process	protein amino acid phosphorylation	1
GO:0030554	2490	149	380	25	22.739	0.332363	molecular_function	adenyl nucleotide binding	1
GO:0005524	2490	149	380	25	22.739	0.332363	molecular_function	ATP binding	1
GO:0016591	2490	8	380	2	1.221	0.351126	cellular_component	DNA-directed RNA polymerase II, holoenzyme	1
GO:0016616	2490	8	380	2	1.221	0.351126	molecular_function	oxidoreductase activity, acting on the CH-OH group of donors, NAD or NADP as acceptor	1
GO:0016310	2490	32	380	6	4.884	0.361106	biological_process	phosphorylation	1
GO:0000279	2490	14	380	3	2.137	0.362812	biological_process	M phase	1
GO:0006371	2490	14	380	3	2.137	0.362812	biological_process	mRNA splicing	1
GO:0005975	2490	26	380	5	3.968	0.363687	biological_process	carbohydrate metabolism	1
GO:0003925	2490	20	380	4	3.052	0.36487	molecular_function	small monomeric GTPase activity	1
GO:0004372	2490	3	380	1	0.458	0.391648	molecular_function	glycine hydroxymethyltransferase activity	1
GO:0016903	2490	3	380	1	0.458	0.391648	molecular_function	oxidoreductase activity, acting on the aldehyde or oxo group of donors	1
GO:0006099	2490	3	380	1	0.458	0.391648	biological_process	tricarboxylic acid cycle	1
GO:0016282	2490	3	380	1	0.458	0.391648	cellular_component	eukaryotic 43S pre-initiation complex	1
GO:0006420	2490	3	380	1	0.458	0.391648	biological_process	arginyl-tRNA aminoacylation	1
GO:0019992	2490	3	380	1	0.458	0.391648	molecular_function	diacylglycerol binding	1
GO:0009309	2490	3	380	1	0.458	0.391648	biological_process	amine biosynthesis	1
GO:0009408	2490	3	380	1	0.458	0.391648	biological_process	response to heat	1
GO:0005527	2490	3	380	1	0.458	0.391648	molecular_function	macrolide binding	1
GO:0005528	2490	3	380	1	0.458	0.391648	molecular_function	FK506 binding	1
GO:0005657	2490	3	380	1	0.458	0.391648	cellular_component	replication fork	1
GO:0008144	2490	3	380	1	0.458	0.391648	molecular_function	drug binding	1
GO:0005666	2490	3	380	1	0.458	0.391648	cellular_component	DNA-directed RNA polymerase III complex	1
GO:0009792	2490	3	380	1	0.458	0.391648	biological_process	embryonic development (sensu Animalia)	1
GO:0003727	2490	3	380	1	0.458	0.391648	molecular_function	single-stranded RNA binding	1
GO:0003713	2490	3	380	1	0.458	0.391648	molecular_function	transcription co-activator activity	1
GO:0016251	2490	3	380	1	0.458	0.391648	molecular_function	general RNA polymerase II transcription factor activity	1
GO:0008652	2490	3	380	1	0.458	0.391648	biological_process	amino acid biosynthesis	1
GO:0006730	2490	3	380	1	0.458	0.391648	biological_process	one-carbon compound metabolism	1
GO:0004814	2490	3	380	1	0.458	0.391648	molecular_function	arginine-tRNA ligase activity	1
GO:0004872	2490	27	380	5	4.12	0.396244	molecular_function	receptor activity	1
GO:0005694	2490	21	380	4	3.205	0.402061	cellular_component	chromosome	1
GO:0004518	2490	15	380	3	2.289	0.407285	molecular_function	nuclease activity	1
GO:0008380	2490	15	380	3	2.289	0.407285	biological_process	RNA splicing	1
GO:0003754	2490	15	380	3	2.289	0.407285	molecular_function	chaperone activity	1
GO:0006457	2490	15	380	3	2.289	0.407285	biological_process	protein folding	1
GO:0016614	2490	9	380	2	1.373	0.409693	molecular_function	oxidoreductase activity, acting on CH-OH group of donors	1
GO:0005489	2490	34	380	6	5.189	0.419629	molecular_function	electron transporter activity	1
GO:0006886	2490	54	380	9	8.241	0.443774	biological_process	intracellular protein transport	1
GO:0003824	2490	411	380	64	62.723	0.449026	molecular_function	catalytic activity	1
GO:0007017	2490	16	380	3	2.442	0.450784	biological_process	microtubule-based process	1
GO:0000785	2490	16	380	3	2.442	0.450784	cellular_component	chromatin	1
GO:0009613	2490	10	380	2	1.526	0.465543	biological_process	response to pest/pathogen/parasite	1
GO:0046138	2490	10	380	2	1.526	0.465543	biological_process	coenzymes and prosthetic group biosynthesis	1
GO:0009108	2490	10	380	2	1.526	0.465543	biological_process	coenzyme biosynthesis	1
GO:0016773	2490	49	380	8	7.478	0.478365	molecular_function	phosphotransferase activity, alcohol group as acceptor	1
GO:0016627	2490	4	380	1	0.61	0.484601	molecular_function	oxidoreductase activity, acting on the CH-CH group of donors	1
GO:0016477	2490	4	380	1	0.61	0.484601	biological_process	cell migration	1
GO:0005539	2490	4	380	1	0.61	0.484601	molecular_function	glycosaminoglycan binding	1
GO:0004623	2490	4	380	1	0.61	0.484601	molecular_function	phospholipase A2 activity	1
GO:0004526	2490	4	380	1	0.61	0.484601	molecular_function	ribonuclease P activity	1
GO:0009147	2490	4	380	1	0.61	0.484601	biological_process	pyrimidine nucleoside triphosphate metabolism	1
GO:0004620	2490	4	380	1	0.61	0.484601	molecular_function	phospholipase activity	1
GO:0005665	2490	4	380	1	0.61	0.484601	cellular_component	DNA-directed RNA polymerase II, core complex	1
GO:0007517	2490	4	380	1	0.61	0.484601	biological_process	muscle development	1
GO:0003773	2490	4	380	1	0.61	0.484601	molecular_function	heat shock protein activity	1
GO:0005478	2490	4	380	1	0.61	0.484601	molecular_function	intracellular transporter activity	1
GO:0016891	2490	4	380	1	0.61	0.484601	molecular_function	endoribonuclease activity, producing 5'-phosphomonoesters	1
GO:0008201	2490	4	380	1	0.61	0.484601	molecular_function	heparin binding	1
GO:0009266	2490	4	380	1	0.61	0.484601	biological_process	response to temperature	1
GO:0005871	2490	17	380	3	2.594	0.492921	cellular_component	kinesin complex	1
GO:0006366	2490	17	380	3	2.594	0.492921	biological_process	transcription from Pol II promoter	1
GO:0000287	2490	17	380	3	2.594	0.492921	molecular_function	magnesium ion binding	1
GO:0009165	2490	17	380	3	2.594	0.492921	biological_process	nucleotide biosynthesis	1
GO:0005215	2490	122	380	19	18.618	0.501355	molecular_function	transporter activity	1
GO:0012501	2490	24	380	4	3.663	0.510133	biological_process	programmed cell death	1
GO:0006915	2490	24	380	4	3.663	0.510133	biological_process	apoptosis	1
GO:0008219	2490	24	380	4	3.663	0.510133	biological_process	cell death	1
GO:0008234	2490	11	380	2	1.679	0.518139	molecular_function	cysteine-type peptidase activity	1
GO:0005083	2490	11	380	2	1.679	0.518139	molecular_function	small GTPase regulatory/interacting protein activity	1
GO:0007399	2490	11	380	2	1.679	0.518139	biological_process	neurogenesis	1
GO:0019001	2490	51	380	8	7.783	0.526729	molecular_function	guanyl nucleotide binding	1
GO:0005102	2490	18	380	3	2.747	0.533396	molecular_function	receptor binding	1
GO:0009987	2490	368	380	56	56.161	0.536248	biological_process	cellular process	1
GO:0006350	2490	98	380	15	14.956	0.539849	biological_process	transcription	1
GO:0019941	2490	25	380	4	3.815	0.544216	biological_process	protein-ligand dependent protein catabolism	1
GO:0006511	2490	25	380	4	3.815	0.544216	biological_process	ubiquitin-dependent protein catabolism	1
GO:0016265	2490	25	380	4	3.815	0.544216	biological_process	death	1
GO:0009653	2490	32	380	5	4.884	0.552985	biological_process	morphogenesis	1
GO:0015031	2490	59	380	9	9.004	0.557415	biological_process	protein transport	1
GO:0006796	2490	39	380	6	5.952	0.560537	biological_process	phosphate metabolism	1
GO:0006793	2490	39	380	6	5.952	0.560537	biological_process	phosphorus metabolism	1
GO:0009790	2490	5	380	1	0.763	0.563383	biological_process	embryonic development	1
GO:0045892	2490	5	380	1	0.763	0.563383	biological_process	negative regulation of transcription, DNA-dependent	1
GO:0016538	2490	5	380	1	0.763	0.563383	molecular_function	cyclin-dependent protein kinase, regulator activity	1
GO:0000122	2490	5	380	1	0.763	0.563383	biological_process	negative regulation of transcription from Pol II promoter	1
GO:0006633	2490	5	380	1	0.763	0.563383	biological_process	fatty acid biosynthesis	1
GO:0019887	2490	5	380	1	0.763	0.563383	molecular_function	protein kinase regulator activity	1
GO:0005732	2490	5	380	1	0.763	0.563383	cellular_component	small nucleolar ribonucleoprotein complex	1
GO:0004549	2490	5	380	1	0.763	0.563383	molecular_function	tRNA-specific ribonuclease activity	1
GO:0006221	2490	5	380	1	0.763	0.563383	biological_process	pyrimidine nucleotide biosynthesis	1
GO:0016053	2490	5	380	1	0.763	0.563383	biological_process	organic acid biosynthesis	1
GO:0046394	2490	5	380	1	0.763	0.563383	biological_process	carboxylic acid biosynthesis	1
GO:0016042	2490	5	380	1	0.763	0.563383	biological_process	lipid catabolism	1
GO:0006220	2490	5	380	1	0.763	0.563383	biological_process	pyrimidine nucleotide metabolism	1
GO:0008757	2490	12	380	2	1.831	0.567174	molecular_function	S-adenosylmethionine-dependent methyltransferase activity	1
GO:0006928	2490	12	380	2	1.831	0.567174	biological_process	cell motility	1
GO:0016741	2490	19	380	3	2.9	0.571986	molecular_function	transferase activity, transferring one-carbon groups	1
GO:0008168	2490	19	380	3	2.9	0.571986	molecular_function	methyltransferase activity	1
GO:0030234	2490	33	380	5	5.036	0.582022	molecular_function	enzyme regulator activity	1
GO:0009056	2490	67	380	10	10.225	0.584371	biological_process	catabolism	1
GO:0008639	2490	13	380	2	1.984	0.612506	molecular_function	small protein conjugating enzyme activity	1
GO:0004840	2490	13	380	2	1.984	0.612506	molecular_function	ubiquitin conjugating enzyme activity	1
GO:0009206	2490	6	380	1	0.916	0.630149	biological_process	purine ribonucleoside triphosphate biosynthesis	1
GO:0030145	2490	6	380	1	0.916	0.630149	molecular_function	manganese ion binding	1
GO:0009145	2490	6	380	1	0.916	0.630149	biological_process	purine nucleoside triphosphate biosynthesis	1
GO:0009205	2490	6	380	1	0.916	0.630149	biological_process	purine ribonucleoside triphosphate metabolism	1
GO:0005874	2490	6	380	1	0.916	0.630149	cellular_component	microtubule	1
GO:0019867	2490	6	380	1	0.916	0.630149	cellular_component	outer membrane	1
GO:0015935	2490	6	380	1	0.916	0.630149	cellular_component	small ribosomal subunit	1
GO:0009199	2490	6	380	1	0.916	0.630149	biological_process	ribonucleoside triphosphate metabolism	1
GO:0019207	2490	6	380	1	0.916	0.630149	molecular_function	kinase regulator activity	1
GO:0004177	2490	6	380	1	0.916	0.630149	molecular_function	aminopeptidase activity	1
GO:0004197	2490	6	380	1	0.916	0.630149	molecular_function	cysteine-type endopeptidase activity	1
GO:0016758	2490	6	380	1	0.916	0.630149	molecular_function	transferase activity, transferring hexosyl groups	1
GO:0009201	2490	6	380	1	0.916	0.630149	biological_process	ribonucleoside triphosphate biosynthesis	1
GO:0016481	2490	6	380	1	0.916	0.630149	biological_process	negative regulation of transcription	1
GO:0005261	2490	6	380	1	0.916	0.630149	molecular_function	cation channel activity	1
GO:0042175	2490	6	380	1	0.916	0.630149	cellular_component	nuclear envelope-endoplasmic reticulum network	1
GO:0003924	2490	28	380	4	4.273	0.638456	molecular_function	GTPase activity	1
GO:0007010	2490	28	380	4	4.273	0.638456	biological_process	cytoskeleton organization and biogenesis	1
GO:0003674	2490	2288	380	348	349.173	0.640111	molecular_function	molecular_function	1
GO:0009117	2490	21	380	3	3.205	0.642948	biological_process	nucleotide metabolism	1
GO:0042623	2490	21	380	3	3.205	0.642948	molecular_function	ATPase activity, coupled	1
GO:0006955	2490	14	380	2	2.137	0.654122	biological_process	immune response	1
GO:0006512	2490	14	380	2	2.137	0.654122	biological_process	ubiquitin cycle	1
GO:0006732	2490	14	380	2	2.137	0.654122	biological_process	coenzyme metabolism	1
GO:0006731	2490	14	380	2	2.137	0.654122	biological_process	coenzymes and prosthetic group metabolism	1
GO:0005575	2490	2200	380	334	335.743	0.656386	cellular_component	cellular_component	1
GO:0004871	2490	50	380	7	7.631	0.659756	molecular_function	signal transducer activity	1
GO:0007264	2490	29	380	4	4.426	0.666899	biological_process	small GTPase mediated signal transduction	1
GO:0006950	2490	29	380	4	4.426	0.666899	biological_process	response to stress	1
GO:0015405	2490	22	380	3	3.357	0.675176	molecular_function	P-P-bond-hydrolysis-driven transporter activity	1
GO:0008150	2490	2152	380	326	328.418	0.686241	biological_process	biological_process	1
GO:0005216	2490	7	380	1	1.068	0.686728	molecular_function	ion channel activity	1
GO:0004521	2490	7	380	1	1.068	0.686728	molecular_function	endoribonuclease activity	1
GO:0016407	2490	7	380	1	1.068	0.686728	molecular_function	acetyltransferase activity	1
GO:0009144	2490	7	380	1	1.068	0.686728	biological_process	purine nucleoside triphosphate metabolism	1
GO:0006631	2490	7	380	1	1.068	0.686728	biological_process	fatty acid metabolism	1
GO:0015268	2490	7	380	1	1.068	0.686728	molecular_function	alpha-type channel activity	1
GO:0008033	2490	7	380	1	1.068	0.686728	biological_process	tRNA processing	1
GO:0004009	2490	7	380	1	1.068	0.686728	molecular_function	ATP-binding cassette (ABC) transporter activity	1
GO:0015267	2490	7	380	1	1.068	0.686728	molecular_function	channel/pore class transporter activity	1
GO:0016791	2490	15	380	2	2.289	0.692096	molecular_function	phosphoric monoester hydrolase activity	1
GO:0009605	2490	30	380	4	4.578	0.693777	biological_process	response to external stimulus	1
GO:0005856	2490	45	380	6	6.867	0.704854	cellular_component	cytoskeleton	1
GO:0005667	2490	23	380	3	3.51	0.70521	cellular_component	transcription factor complex	1
GO:0005525	2490	46	380	6	7.02	0.725491	molecular_function	GTP binding	1
GO:0003677	2490	103	380	14	15.719	0.726414	molecular_function	DNA binding	1
GO:0042578	2490	16	380	2	2.442	0.726569	molecular_function	phosphoric ester hydrolase activity	1
GO:0005875	2490	24	380	3	3.663	0.733078	cellular_component	microtubule associated complex	1
GO:0009142	2490	8	380	1	1.221	0.734672	biological_process	nucleoside triphosphate biosynthesis	1
GO:0009152	2490	8	380	1	1.221	0.734672	biological_process	purine ribonucleotide biosynthesis	1
GO:0009150	2490	8	380	1	1.221	0.734672	biological_process	purine ribonucleotide metabolism	1
GO:0016747	2490	8	380	1	1.221	0.734672	molecular_function	transferase activity, transferring groups other than amino-acyl groups	1
GO:0016746	2490	8	380	1	1.221	0.734672	molecular_function	transferase activity, transferring acyl groups	1
GO:0005096	2490	8	380	1	1.221	0.734672	molecular_function	GTPase activator activity	1
GO:0008415	2490	8	380	1	1.221	0.734672	molecular_function	acyltransferase activity	1
GO:0005509	2490	32	380	4	4.884	0.742804	molecular_function	calcium ion binding	1
GO:0006464	2490	62	380	8	9.462	0.751961	biological_process	protein modification	1
GO:0006952	2490	17	380	2	2.594	0.757723	biological_process	defense response	1
GO:0016879	2490	17	380	2	2.594	0.757723	molecular_function	ligase activity, forming carbon-nitrogen bonds	1
GO:0016887	2490	25	380	3	3.815	0.758832	molecular_function	ATPase activity	1
GO:0007166	2490	25	380	3	3.815	0.758832	biological_process	cell surface receptor linked signal transduction	1
GO:0009141	2490	9	380	1	1.373	0.775294	biological_process	nucleoside triphosphate metabolism	1
GO:0016765	2490	9	380	1	1.373	0.775294	molecular_function	transferase activity, transferring alkyl or aryl (other than methyl) groups	1
GO:0005777	2490	9	380	1	1.373	0.775294	cellular_component	peroxisome	1
GO:0016829	2490	9	380	1	1.373	0.775294	molecular_function	lyase activity	1
GO:0004519	2490	9	380	1	1.373	0.775294	molecular_function	endonuclease activity	1
GO:0005541	2490	9	380	1	1.373	0.775294	molecular_function	acyl-CoA or acyl binding	1
GO:0006164	2490	9	380	1	1.373	0.775294	biological_process	purine nucleotide biosynthesis	1
GO:0042579	2490	9	380	1	1.373	0.775294	cellular_component	microbody	1
GO:0000267	2490	18	380	2	2.747	0.785763	cellular_component	cell fraction	1
GO:0016818	2490	58	380	7	8.851	0.804851	molecular_function	hydrolase activity, acting on acid anhydrides, in phosphorus-containing anhydrides	1
GO:0016817	2490	58	380	7	8.851	0.804851	molecular_function	hydrolase activity, acting on acid anhydrides	1
GO:0016020	2490	257	380	35	39.221	0.805258	cellular_component	membrane	1
GO:0004857	2490	10	380	1	1.526	0.809711	molecular_function	enzyme inhibitor activity	1
GO:0008047	2490	10	380	1	1.526	0.809711	molecular_function	enzyme activator activity	1
GO:0016776	2490	10	380	1	1.526	0.809711	molecular_function	phosphotransferase activity, phosphate group as acceptor	1
GO:0006357	2490	10	380	1	1.526	0.809711	biological_process	regulation of transcription from Pol II promoter	1
GO:0016329	2490	10	380	1	1.526	0.809711	molecular_function	apoptosis regulator activity	1
GO:0009628	2490	10	380	1	1.526	0.809711	biological_process	response to abiotic stimulus	1
GO:0019205	2490	10	380	1	1.526	0.809711	molecular_function	nucleobase, nucleoside, nucleotide kinase activity	1
GO:0009607	2490	19	380	2	2.9	0.810914	biological_process	response to biotic stimulus	1
GO:0004713	2490	20	380	2	3.052	0.8334	molecular_function	protein tyrosine kinase activity	1
GO:0006163	2490	11	380	1	1.679	0.838868	biological_process	purine nucleotide metabolism	1
GO:0003746	2490	11	380	1	1.679	0.838868	molecular_function	translation elongation factor activity	1
GO:0030528	2490	45	380	5	6.867	0.839412	molecular_function	transcription regulator activity	1
GO:0006351	2490	91	380	11	13.888	0.843244	biological_process	transcription, DNA-dependent	1
GO:0006810	2490	144	380	18	21.976	0.858435	biological_process	transport	1
GO:0006974	2490	12	380	1	1.831	0.863568	biological_process	response to DNA damage stimulus	1
GO:0009719	2490	12	380	1	1.831	0.863568	biological_process	response to endogenous stimulus	1
GO:0008610	2490	12	380	1	1.831	0.863568	biological_process	lipid biosynthesis	1
GO:0015630	2490	31	380	3	4.731	0.87384	cellular_component	microtubule cytoskeleton	1
GO:0005515	2490	102	380	12	15.566	0.875998	molecular_function	protein binding	1
GO:0030154	2490	13	380	1	1.984	0.88449	biological_process	cell differentiation	1
GO:0016757	2490	13	380	1	1.984	0.88449	molecular_function	transferase activity, transferring glycosyl groups	1
GO:0006997	2490	23	380	2	3.51	0.887091	biological_process	nuclear organization and biogenesis	1
GO:0016787	2490	163	380	20	24.876	0.889495	molecular_function	hydrolase activity	1
GO:0008233	2490	41	380	4	6.257	0.8925	molecular_function	peptidase activity	1
GO:0030163	2490	50	380	5	7.631	0.899251	biological_process	protein catabolism	1
GO:0006508	2490	50	380	5	7.631	0.899251	biological_process	proteolysis and peptidolysis	1
GO:0009057	2490	50	380	5	7.631	0.899251	biological_process	macromolecule catabolism	1
GO:0008289	2490	14	380	1	2.137	0.90221	molecular_function	lipid binding	1
GO:0030036	2490	14	380	1	2.137	0.90221	biological_process	actin cytoskeleton organization and biogenesis	1
GO:0008372	2490	1409	380	204	215.028	0.902363	cellular_component	cellular_component unknown	1
GO:0000004	2490	1423	380	206	217.165	0.905305	biological_process	biological_process unknown	1
GO:0007165	2490	91	380	10	13.888	0.908442	biological_process	signal transduction	1
GO:0006629	2490	25	380	2	3.815	0.913462	biological_process	lipid metabolism	1
GO:0005624	2490	15	380	1	2.289	0.917218	cellular_component	membrane fraction	1
GO:0016820	2490	15	380	1	2.289	0.917218	molecular_function	hydrolase activity, acting on acid anhydrides, catalyzing transmembrane movement of substances	1
GO:0030029	2490	15	380	1	2.289	0.917218	biological_process	actin filament-based process	1
GO:0042626	2490	15	380	1	2.289	0.917218	molecular_function	ATPase activity, coupled to transmembrane movement of substances	1
GO:0046872	2490	69	380	7	10.53	0.920855	molecular_function	metal ion binding	1
GO:0007242	2490	61	380	6	9.309	0.922244	biological_process	intracellular signaling cascade	1
GO:0005554	2490	1422	380	204	217.012	0.935661	molecular_function	molecular_function unknown	1
GO:0015399	2490	37	380	3	5.647	0.93748	molecular_function	primary active transporter activity	1
GO:0016491	2490	57	380	5	8.699	0.950209	molecular_function	oxidoreductase activity	1
GO:0007154	2490	101	380	10	15.414	0.958986	biological_process	cell communication	1
GO:0005783	2490	50	380	4	7.631	0.959798	cellular_component	endoplasmic reticulum	1
GO:0016021	2490	205	380	23	31.285	0.966485	cellular_component	integral to membrane	1
GO:0005386	2490	43	380	3	6.562	0.97027	molecular_function	carrier activity	1
GO:0046914	2490	22	380	1	3.357	0.974265	molecular_function	transition metal ion binding	1
GO:0007001	2490	22	380	1	3.357	0.974265	biological_process	chromosome organization and biogenesis (sensu Eukarya)	1
GO:0045449	2490	81	380	7	12.361	0.974454	biological_process	regulation of transcription	1
GO:0003700	2490	35	380	2	5.341	0.97844	molecular_function	transcription factor activity	1
GO:0006355	2490	79	380	6	12.056	0.987676	biological_process	regulation of transcription, DNA-dependent	1
GO:0005615	2490	132	380	12	20.145	0.988409	cellular_component	extracellular space	1
GO:0005886	2490	43	380	2	6.562	0.993266	cellular_component	plasma membrane	1
GO:0005576	2490	156	380	12	23.807	0.998865	cellular_component	extracellular	1
GO:0003673	2490	2490	380	380	380	1	Gene_Ontology	Gene_Ontology	1
*** Clusterid: 2 ***
GO id	g	f	c	n	expt	prob	GO type	GO name	clusterid
GO:0009058	2490	141	180	25	10.193	1.3616e-05	biological_process	biosynthesis	2
GO:0008135	2490	32	180	9	2.313	0.000288771	molecular_function	translation factor activity, nucleic acid binding	2
GO:0009161	2490	6	180	4	0.434	0.000353406	biological_process	ribonucleoside monophosphate metabolism	2
GO:0006694	2490	6	180	4	0.434	0.000353406	biological_process	steroid biosynthesis	2
GO:0009156	2490	6	180	4	0.434	0.000353406	biological_process	ribonucleoside monophosphate biosynthesis	2
GO:0009124	2490	7	180	4	0.506	0.000778114	biological_process	nucleoside monophosphate biosynthesis	2
GO:0009123	2490	7	180	4	0.506	0.000778114	biological_process	nucleoside monophosphate metabolism	2
GO:0009165	2490	17	180	6	1.229	0.000829564	biological_process	nucleotide biosynthesis	2
GO:0007582	2490	704	180	70	50.892	0.000910948	biological_process	physiological processes	2
GO:0009259	2490	12	180	5	0.867	0.000973848	biological_process	ribonucleotide metabolism	2
GO:0009260	2490	12	180	5	0.867	0.000973848	biological_process	ribonucleotide biosynthesis	2
GO:0008152	2490	515	180	54	37.229	0.00136977	biological_process	metabolism	2
GO:0045182	2490	39	180	9	2.819	0.00140045	molecular_function	translation regulator activity	2
GO:0008202	2490	8	180	4	0.578	0.00146867	biological_process	steroid metabolism	2
GO:0003743	2490	20	180	6	1.446	0.00216303	molecular_function	translation initiation factor activity	2
GO:0019538	2490	235	180	29	16.988	0.00217073	biological_process	protein metabolism	2
GO:0006164	2490	9	180	4	0.651	0.00249522	biological_process	purine nucleotide biosynthesis	2
GO:0009117	2490	21	180	6	1.518	0.00284923	biological_process	nucleotide metabolism	2
GO:0016126	2490	5	180	3	0.361	0.00333356	biological_process	sterol biosynthesis	2
GO:0005941	2490	5	180	3	0.361	0.00333356	cellular_component	unlocalized	2
GO:0006695	2490	5	180	3	0.361	0.00333356	biological_process	cholesterol biosynthesis	2
GO:0007264	2490	29	180	7	2.096	0.00365798	biological_process	small GTPase mediated signal transduction	2
GO:0009168	2490	2	180	2	0.145	0.00519878	biological_process	purine ribonucleoside monophosphate biosynthesis	2
GO:0009126	2490	2	180	2	0.145	0.00519878	biological_process	purine nucleoside monophosphate metabolism	2
GO:0009127	2490	2	180	2	0.145	0.00519878	biological_process	purine nucleoside monophosphate biosynthesis	2
GO:0009167	2490	2	180	2	0.145	0.00519878	biological_process	purine ribonucleoside monophosphate metabolism	2
GO:0000287	2490	17	180	5	1.229	0.00564772	molecular_function	magnesium ion binding	2
GO:0006163	2490	11	180	4	0.795	0.00582445	biological_process	purine nucleotide metabolism	2
GO:0006412	2490	94	180	14	6.795	0.00652171	biological_process	protein biosynthesis	2
GO:0009059	2490	94	180	14	6.795	0.00652171	biological_process	macromolecule biosynthesis	2
GO:0006629	2490	25	180	6	1.807	0.00729353	biological_process	lipid metabolism	2
GO:0008610	2490	12	180	4	0.867	0.00824975	biological_process	lipid biosynthesis	2
GO:0016125	2490	7	180	3	0.506	0.0104654	biological_process	sterol metabolism	2
GO:0008203	2490	7	180	3	0.506	0.0104654	biological_process	cholesterol metabolism	2
GO:0016874	2490	35	180	7	2.53	0.0108934	molecular_function	ligase activity	2
GO:0003925	2490	20	180	5	1.446	0.0118483	molecular_function	small monomeric GTPase activity	2
GO:0003824	2490	411	180	41	29.711	0.0145994	molecular_function	catalytic activity	2
GO:0003930	2490	3	180	2	0.217	0.0148525	molecular_function	RAS small monomeric GTPase activity	2
GO:0006413	2490	14	180	4	1.012	0.0148816	biological_process	translational initiation	2
GO:0009152	2490	8	180	3	0.578	0.0158635	biological_process	purine ribonucleotide biosynthesis	2
GO:0009150	2490	8	180	3	0.578	0.0158635	biological_process	purine ribonucleotide metabolism	2
GO:0006457	2490	15	180	4	1.084	0.0191706	biological_process	protein folding	2
GO:0006414	2490	9	180	3	0.651	0.0225476	biological_process	translational elongation	2
GO:0016787	2490	163	180	19	11.783	0.0228679	molecular_function	hydrolase activity	2
GO:0015031	2490	59	180	9	4.265	0.0236592	biological_process	protein transport	2
GO:0005783	2490	50	180	8	3.614	0.0247824	cellular_component	endoplasmic reticulum	2
GO:0046907	2490	70	180	10	5.06	0.0267018	biological_process	intracellular transport	2
GO:0016979	2490	4	180	2	0.289	0.0282966	molecular_function	lipoate-protein ligase activity	2
GO:0004623	2490	4	180	2	0.289	0.0282966	molecular_function	phospholipase A2 activity	2
GO:0004620	2490	4	180	2	0.289	0.0282966	molecular_function	phospholipase activity	2
GO:0006144	2490	4	180	2	0.289	0.0282966	biological_process	purine base metabolism	2
GO:0016978	2490	4	180	2	0.289	0.0282966	molecular_function	lipoate-protein ligase B activity	2
GO:0016879	2490	17	180	4	1.229	0.0298438	molecular_function	ligase activity, forming carbon-nitrogen bonds	2
GO:0004721	2490	10	180	3	0.723	0.0305284	molecular_function	protein phosphatase activity	2
GO:0006886	2490	54	180	8	3.904	0.037548	biological_process	intracellular protein transport	2
GO:0003746	2490	11	180	3	0.795	0.0397924	molecular_function	translation elongation factor activity	2
GO:0004693	2490	11	180	3	0.795	0.0397924	molecular_function	cyclin-dependent protein kinase activity	2
GO:0004749	2490	5	180	2	0.361	0.0449386	molecular_function	ribose-phosphate pyrophosphokinase activity	2
GO:0016538	2490	5	180	2	0.361	0.0449386	molecular_function	cyclin-dependent protein kinase, regulator activity	2
GO:0016778	2490	5	180	2	0.361	0.0449386	molecular_function	diphosphotransferase activity	2
GO:0019887	2490	5	180	2	0.361	0.0449386	molecular_function	protein kinase regulator activity	2
GO:0016042	2490	5	180	2	0.361	0.0449386	biological_process	lipid catabolism	2
GO:0016298	2490	5	180	2	0.361	0.0449386	molecular_function	lipase activity	2
GO:0003924	2490	28	180	5	2.024	0.0470182	molecular_function	GTPase activity	2
GO:0005759	2490	28	180	5	2.024	0.0470182	cellular_component	mitochondrial matrix	2
GO:0030529	2490	77	180	10	5.566	0.0476579	cellular_component	ribonucleoprotein complex	2
GO:0016740	2490	133	180	15	9.614	0.0527187	molecular_function	transferase activity	2
GO:0005739	2490	133	180	15	9.614	0.0527187	cellular_component	mitochondrion	2
GO:0005681	2490	13	180	3	0.94	0.0620224	cellular_component	spliceosome complex	2
GO:0009112	2490	6	180	2	0.434	0.064251	biological_process	nucleobase metabolism	2
GO:0009116	2490	6	180	2	0.434	0.064251	biological_process	nucleoside metabolism	2
GO:0008080	2490	6	180	2	0.434	0.064251	molecular_function	N-acetyltransferase activity	2
GO:0019867	2490	6	180	2	0.434	0.064251	cellular_component	outer membrane	2
GO:0019207	2490	6	180	2	0.434	0.064251	molecular_function	kinase regulator activity	2
GO:0016789	2490	6	180	2	0.434	0.064251	molecular_function	carboxylic ester hydrolase activity	2
GO:0016410	2490	6	180	2	0.434	0.064251	molecular_function	N-acyltransferase activity	2
GO:0042175	2490	6	180	2	0.434	0.064251	cellular_component	nuclear envelope-endoplasmic reticulum network	2
GO:0007242	2490	61	180	8	4.41	0.0692633	biological_process	intracellular signaling cascade	2
GO:0005794	2490	22	180	4	1.59	0.0692845	cellular_component	Golgi apparatus	2
GO:0005737	2490	369	180	34	26.675	0.0716161	cellular_component	cytoplasm	2
GO:0005093	2490	1	180	1	0.072	0.0722892	molecular_function	RAB GDP-dissociation inhibitor activity	2
GO:0016709	2490	1	180	1	0.072	0.0722892	molecular_function	oxidoreductase activity, acting on paired donors, with incorporation or reduction of molecular oxygen, NAD or NADH as one donor, and incorporation of one atom of oxygen	2
GO:0016839	2490	1	180	1	0.072	0.0722892	molecular_function	other carbon-oxygen lyase activity	2
GO:0003938	2490	1	180	1	0.072	0.0722892	molecular_function	IMP dehydrogenase activity	2
GO:0006177	2490	1	180	1	0.072	0.0722892	biological_process	GMP biosynthesis	2
GO:0000320	2490	1	180	1	0.072	0.0722892	biological_process	re-entry into mitotic cell cycle	2
GO:0003937	2490	1	180	1	0.072	0.0722892	molecular_function	IMP cyclohydrolase activity	2
GO:0030176	2490	1	180	1	0.072	0.0722892	cellular_component	integral to endoplasmic reticulum membrane	2
GO:0009320	2490	1	180	1	0.072	0.0722892	cellular_component	phosphoribosylaminoimidazole carboxylase complex	2
GO:0006112	2490	1	180	1	0.072	0.0722892	biological_process	energy reserve metabolism	2
GO:0016831	2490	1	180	1	0.072	0.0722892	molecular_function	carboxy-lyase activity	2
GO:0016884	2490	1	180	1	0.072	0.0722892	molecular_function	carbon-nitrogen ligase activity, with glutamine as amido-N-donor	2
GO:0003906	2490	1	180	1	0.072	0.0722892	molecular_function	DNA-(apurinic or apyrimidinic site) lyase activity	2
GO:0008299	2490	1	180	1	0.072	0.0722892	biological_process	isoprenoid biosynthesis	2
GO:0015034	2490	1	180	1	0.072	0.0722892	molecular_function	cytochrome P450 activity	2
GO:0004427	2490	1	180	1	0.072	0.0722892	molecular_function	inorganic diphosphatase activity	2
GO:0006073	2490	1	180	1	0.072	0.0722892	biological_process	glucan metabolism	2
GO:0004311	2490	1	180	1	0.072	0.0722892	molecular_function	farnesyltranstransferase activity	2
GO:0000159	2490	1	180	1	0.072	0.0722892	cellular_component	protein phosphatase type 2A complex	2
GO:0004310	2490	1	180	1	0.072	0.0722892	molecular_function	farnesyl-diphosphate farnesyltransferase activity	2
GO:0006446	2490	1	180	1	0.072	0.0722892	biological_process	regulation of translational initiation	2
GO:0004679	2490	1	180	1	0.072	0.0722892	molecular_function	SNF1A/AMP-activated protein kinase activity	2
GO:0004643	2490	1	180	1	0.072	0.0722892	molecular_function	phosphoribosylaminoimidazole-carboxamide formyltransferase activity	2
GO:0006189	2490	1	180	1	0.072	0.0722892	biological_process	'de novo' IMP biosynthesis	2
GO:0019825	2490	1	180	1	0.072	0.0722892	molecular_function	oxygen binding	2
GO:0016742	2490	1	180	1	0.072	0.0722892	molecular_function	hydroxymethyl-, formyl- and related transferase activity	2
GO:0008051	2490	1	180	1	0.072	0.0722892	cellular_component	farnesyl-diphosphate farnesyl transferase complex	2
GO:0008398	2490	1	180	1	0.072	0.0722892	molecular_function	sterol 14-demethylase activity	2
GO:0008601	2490	1	180	1	0.072	0.0722892	molecular_function	protein phosphatase type 2A, regulator activity	2
GO:0004639	2490	1	180	1	0.072	0.0722892	molecular_function	phosphoribosylaminoimidazole-succinocarboxamide synthase activity	2
GO:0006720	2490	1	180	1	0.072	0.0722892	biological_process	isoprenoid metabolism	2
GO:0005977	2490	1	180	1	0.072	0.0722892	biological_process	glycogen metabolism	2
GO:0046040	2490	1	180	1	0.072	0.0722892	biological_process	IMP metabolism	2
GO:0046037	2490	1	180	1	0.072	0.0722892	biological_process	GMP metabolism	2
GO:0005092	2490	1	180	1	0.072	0.0722892	molecular_function	GDP-dissociation inhibitor activity	2
GO:0006188	2490	1	180	1	0.072	0.0722892	biological_process	IMP biosynthesis	2
GO:0045444	2490	1	180	1	0.072	0.0722892	biological_process	adipocyte differentiation	2
GO:0017017	2490	1	180	1	0.072	0.0722892	molecular_function	MAP kinase phosphatase activity	2
GO:0004638	2490	1	180	1	0.072	0.0722892	molecular_function	phosphoribosylaminoimidazole carboxylase activity	2
GO:0006888	2490	1	180	1	0.072	0.0722892	biological_process	ER to Golgi transport	2
GO:0006139	2490	186	180	19	13.446	0.0731455	biological_process	nucleobase, nucleoside, nucleotide and nucleic acid metabolism	2
GO:0006371	2490	14	180	3	1.012	0.074879	biological_process	mRNA splicing	2
GO:0005761	2490	23	180	4	1.663	0.0793331	cellular_component	mitochondrial ribosome	2
GO:0000313	2490	23	180	4	1.663	0.0793331	cellular_component	organellar ribosome	2
GO:0006405	2490	7	180	2	0.506	0.0857653	biological_process	RNA-nucleus export	2
GO:0016407	2490	7	180	2	0.506	0.0857653	molecular_function	acetyltransferase activity	2
GO:0006403	2490	7	180	2	0.506	0.0857653	biological_process	RNA localization	2
GO:0003682	2490	7	180	2	0.506	0.0857653	molecular_function	chromatin binding	2
GO:0008150	2490	2152	180	162	155.566	0.0864623	biological_process	biological_process	2
GO:0006066	2490	15	180	3	1.084	0.0888061	biological_process	alcohol metabolism	2
GO:0008380	2490	15	180	3	1.084	0.0888061	biological_process	RNA splicing	2
GO:0016791	2490	15	180	3	1.084	0.0888061	molecular_function	phosphoric monoester hydrolase activity	2
GO:0016788	2490	44	180	6	3.181	0.0935736	molecular_function	hydrolase activity, acting on ester bonds	2
GO:0000785	2490	16	180	3	1.157	0.103727	cellular_component	chromatin	2
GO:0042578	2490	16	180	3	1.157	0.103727	molecular_function	phosphoric ester hydrolase activity	2
GO:0009056	2490	67	180	8	4.843	0.106608	biological_process	catabolism	2
GO:0019200	2490	8	180	2	0.578	0.109066	molecular_function	carbohydrate kinase activity	2
GO:0016747	2490	8	180	2	0.578	0.109066	molecular_function	transferase activity, transferring groups other than amino-acyl groups	2
GO:0016746	2490	8	180	2	0.578	0.109066	molecular_function	transferase activity, transferring acyl groups	2
GO:0008415	2490	8	180	2	0.578	0.109066	molecular_function	acyltransferase activity	2
GO:0005525	2490	46	180	6	3.325	0.110443	molecular_function	GTP binding	2
GO:0003676	2490	222	180	21	16.048	0.115555	molecular_function	nucleic acid binding	2
GO:0007165	2490	91	180	10	6.578	0.117252	biological_process	signal transduction	2
GO:0003735	2490	58	180	7	4.193	0.12135	molecular_function	structural constituent of ribosome	2
GO:0016818	2490	58	180	7	4.193	0.12135	molecular_function	hydrolase activity, acting on acid anhydrides, in phosphorus-containing anhydrides	2
GO:0016817	2490	58	180	7	4.193	0.12135	molecular_function	hydrolase activity, acting on acid anhydrides	2
GO:0016829	2490	9	180	2	0.651	0.133785	molecular_function	lyase activity	2
GO:0045045	2490	9	180	2	0.651	0.133785	biological_process	secretory pathway	2
GO:0008248	2490	9	180	2	0.651	0.133785	molecular_function	pre-mRNA splicing factor activity	2
GO:0006605	2490	28	180	4	2.024	0.139266	biological_process	protein targeting	2
GO:0016814	2490	2	180	1	0.145	0.139379	molecular_function	hydrolase activity, acting on carbon-nitrogen (but not peptide) bonds, in cyclic amidines	2
GO:0004722	2490	2	180	1	0.145	0.139379	molecular_function	protein serine/threonine phosphatase activity	2
GO:0009209	2490	2	180	1	0.145	0.139379	biological_process	pyrimidine ribonucleoside triphosphate biosynthesis	2
GO:0000158	2490	2	180	1	0.145	0.139379	molecular_function	protein phosphatase type 2A activity	2
GO:0016830	2490	2	180	1	0.145	0.139379	molecular_function	carbon-carbon lyase activity	2
GO:0004645	2490	2	180	1	0.145	0.139379	molecular_function	phosphorylase activity	2
GO:0005976	2490	2	180	1	0.145	0.139379	biological_process	polysaccharide metabolism	2
GO:0005640	2490	2	180	1	0.145	0.139379	cellular_component	nuclear outer membrane	2
GO:0006884	2490	2	180	1	0.145	0.139379	biological_process	regulation of cell volume	2
GO:0016462	2490	2	180	1	0.145	0.139379	molecular_function	pyrophosphatase activity	2
GO:0009218	2490	2	180	1	0.145	0.139379	biological_process	pyrimidine ribonucleotide metabolism	2
GO:0005741	2490	2	180	1	0.145	0.139379	cellular_component	mitochondrial outer membrane	2
GO:0008312	2490	2	180	1	0.145	0.139379	molecular_function	7S RNA binding	2
GO:0046036	2490	2	180	1	0.145	0.139379	biological_process	CTP metabolism	2
GO:0006183	2490	2	180	1	0.145	0.139379	biological_process	GTP biosynthesis	2
GO:0006241	2490	2	180	1	0.145	0.139379	biological_process	CTP biosynthesis	2
GO:0006406	2490	2	180	1	0.145	0.139379	biological_process	mRNA-nucleus export	2
GO:0019238	2490	2	180	1	0.145	0.139379	molecular_function	cyclohydrolase activity	2
GO:0004497	2490	2	180	1	0.145	0.139379	molecular_function	monooxygenase activity	2
GO:0004550	2490	2	180	1	0.145	0.139379	molecular_function	nucleoside-diphosphate kinase activity	2
GO:0009220	2490	2	180	1	0.145	0.139379	biological_process	pyrimidine ribonucleotide biosynthesis	2
GO:0030100	2490	2	180	1	0.145	0.139379	biological_process	regulation of endocytosis	2
GO:0000188	2490	2	180	1	0.145	0.139379	biological_process	inactivation of MAPK	2
GO:0046039	2490	2	180	1	0.145	0.139379	biological_process	GTP metabolism	2
GO:0008287	2490	2	180	1	0.145	0.139379	cellular_component	protein serine/threonine phosphatase complex	2
GO:0046051	2490	2	180	1	0.145	0.139379	biological_process	UTP metabolism	2
GO:0006228	2490	2	180	1	0.145	0.139379	biological_process	UTP biosynthesis	2
GO:0007266	2490	2	180	1	0.145	0.139379	biological_process	Rho protein signal transduction	2
GO:0009022	2490	2	180	1	0.145	0.139379	molecular_function	tRNA nucleotidyltransferase activity	2
GO:0009208	2490	2	180	1	0.145	0.139379	biological_process	pyrimidine ribonucleoside triphosphate metabolism	2
GO:0016835	2490	2	180	1	0.145	0.139379	molecular_function	carbon-oxygen lyase activity	2
GO:0030163	2490	50	180	6	3.614	0.148451	biological_process	protein catabolism	2
GO:0006508	2490	50	180	6	3.614	0.148451	biological_process	proteolysis and peptidolysis	2
GO:0009057	2490	50	180	6	3.614	0.148451	biological_process	macromolecule catabolism	2
GO:0005488	2490	539	180	45	38.964	0.149295	molecular_function	binding	2
GO:0006810	2490	144	180	14	10.41	0.152619	biological_process	transport	2
GO:0006950	2490	29	180	4	2.096	0.15297	biological_process	response to stress	2
GO:0012505	2490	19	180	3	1.373	0.153617	cellular_component	endomembrane system	2
GO:0006397	2490	19	180	3	1.373	0.153617	biological_process	mRNA processing	2
GO:0019001	2490	51	180	6	3.687	0.158781	molecular_function	guanyl nucleotide binding	2
GO:0046483	2490	10	180	2	0.723	0.1596	biological_process	heterocycle metabolism	2
GO:0005643	2490	10	180	2	0.723	0.1596	cellular_component	nuclear pore	2
GO:0006333	2490	10	180	2	0.723	0.1596	biological_process	chromatin assembly/disassembly	2
GO:0046930	2490	10	180	2	0.723	0.1596	cellular_component	pore complex	2
GO:0005622	2490	596	180	49	43.084	0.162825	cellular_component	intracellular	2
GO:0008565	2490	41	180	5	2.964	0.170502	molecular_function	protein transporter activity	2
GO:0005829	2490	42	180	5	3.036	0.182973	cellular_component	cytosol	2
GO:0016859	2490	11	180	2	0.795	0.186223	molecular_function	cis-trans isomerase activity	2
GO:0003729	2490	11	180	2	0.795	0.186223	molecular_function	mRNA binding	2
GO:0006725	2490	11	180	2	0.795	0.186223	biological_process	aromatic compound metabolism	2
GO:0003755	2490	11	180	2	0.795	0.186223	molecular_function	peptidyl-prolyl cis-trans isomerase activity	2
GO:0007399	2490	11	180	2	0.795	0.186223	biological_process	neurogenesis	2
GO:0007154	2490	101	180	10	7.301	0.19006	biological_process	cell communication	2
GO:0005694	2490	21	180	3	1.518	0.190291	cellular_component	chromosome	2
GO:0005840	2490	54	180	6	3.904	0.191548	cellular_component	ribosome	2
GO:0016772	2490	78	180	8	5.639	0.198243	molecular_function	transferase activity, transferring phosphorus-containing groups	2
GO:0004372	2490	3	180	1	0.217	0.201643	molecular_function	glycine hydroxymethyltransferase activity	2
GO:0016705	2490	3	180	1	0.217	0.201643	molecular_function	oxidoreductase activity, acting on paired donors, with incorporation or reduction of molecular oxygen	2
GO:0015698	2490	3	180	1	0.217	0.201643	biological_process	inorganic anion transport	2
GO:0016810	2490	3	180	1	0.217	0.201643	molecular_function	hydrolase activity, acting on carbon-nitrogen (but not peptide) bonds	2
GO:0006821	2490	3	180	1	0.217	0.201643	biological_process	chloride transport	2
GO:0005793	2490	3	180	1	0.217	0.201643	cellular_component	ER-Golgi intermediate compartment	2
GO:0006612	2490	3	180	1	0.217	0.201643	biological_process	protein-membrane targeting	2
GO:0006048	2490	3	180	1	0.217	0.201643	biological_process	UDP-N-acetylglucosamine biosynthesis	2
GO:0006420	2490	3	180	1	0.217	0.201643	biological_process	arginyl-tRNA aminoacylation	2
GO:0005839	2490	3	180	1	0.217	0.201643	cellular_component	proteasome core complex (sensu Eukarya)	2
GO:0016064	2490	3	180	1	0.217	0.201643	biological_process	humoral defense mechanism (sensu Vertebrata)	2
GO:0009408	2490	3	180	1	0.217	0.201643	biological_process	response to heat	2
GO:0005527	2490	3	180	1	0.217	0.201643	molecular_function	macrolide binding	2
GO:0006445	2490	3	180	1	0.217	0.201643	biological_process	regulation of translation	2
GO:0004725	2490	3	180	1	0.217	0.201643	molecular_function	protein tyrosine phosphatase activity	2
GO:0000910	2490	3	180	1	0.217	0.201643	biological_process	cytokinesis	2
GO:0006045	2490	3	180	1	0.217	0.201643	biological_process	N-acetylglucosamine biosynthesis	2
GO:0005528	2490	3	180	1	0.217	0.201643	molecular_function	FK506 binding	2
GO:0006959	2490	3	180	1	0.217	0.201643	biological_process	humoral immune response	2
GO:0006613	2490	3	180	1	0.217	0.201643	biological_process	cotranslational membrane targeting	2
GO:0045047	2490	3	180	1	0.217	0.201643	biological_process	protein-ER targeting	2
GO:0008144	2490	3	180	1	0.217	0.201643	molecular_function	drug binding	2
GO:0005744	2490	3	180	1	0.217	0.201643	cellular_component	mitochondrial inner membrane pre-sequence translocase complex	2
GO:0004343	2490	3	180	1	0.217	0.201643	molecular_function	glucosamine-phosphate N-acetyltransferase activity	2
GO:0046349	2490	3	180	1	0.217	0.201643	biological_process	amino sugar biosynthesis	2
GO:0003811	2490	3	180	1	0.217	0.201643	molecular_function	complement activity	2
GO:0006956	2490	3	180	1	0.217	0.201643	biological_process	complement activation	2
GO:0000314	2490	3	180	1	0.217	0.201643	cellular_component	organellar small ribosomal subunit	2
GO:0005763	2490	3	180	1	0.217	0.201643	cellular_component	mitochondrial small ribosomal subunit	2
GO:0007029	2490	3	180	1	0.217	0.201643	biological_process	ER organization and biogenesis	2
GO:0006042	2490	3	180	1	0.217	0.201643	biological_process	glucosamine biosynthesis	2
GO:0004814	2490	3	180	1	0.217	0.201643	molecular_function	arginine-tRNA ligase activity	2
GO:0004674	2490	33	180	4	2.386	0.212272	molecular_function	protein serine/threonine kinase activity	2
GO:0006396	2490	34	180	4	2.458	0.228016	biological_process	RNA processing	2
GO:0016301	2490	69	180	7	4.988	0.228052	molecular_function	kinase activity	2
GO:0046872	2490	69	180	7	4.988	0.228052	molecular_function	metal ion binding	2
GO:0008639	2490	13	180	2	0.94	0.240931	molecular_function	small protein conjugating enzyme activity	2
GO:0004840	2490	13	180	2	0.94	0.240931	molecular_function	ubiquitin conjugating enzyme activity	2
GO:0016757	2490	13	180	2	0.94	0.240931	molecular_function	transferase activity, transferring glycosyl groups	2
GO:0005635	2490	13	180	2	0.94	0.240931	cellular_component	nuclear membrane	2
GO:0016192	2490	13	180	2	0.94	0.240931	biological_process	vesicle-mediated transport	2
GO:0005762	2490	13	180	2	0.94	0.240931	cellular_component	mitochondrial large ribosomal subunit	2
GO:0000315	2490	13	180	2	0.94	0.240931	cellular_component	organellar large ribosomal subunit	2
GO:0006611	2490	4	180	1	0.289	0.259425	biological_process	protein-nucleus export	2
GO:0007051	2490	4	180	1	0.289	0.259425	biological_process	spindle assembly	2
GO:0016281	2490	4	180	1	0.289	0.259425	cellular_component	eukaryotic translation initiation factor 4F complex	2
GO:0005539	2490	4	180	1	0.289	0.259425	molecular_function	glycosaminoglycan binding	2
GO:0009225	2490	4	180	1	0.289	0.259425	biological_process	nucleotide-sugar metabolism	2
GO:0006047	2490	4	180	1	0.289	0.259425	biological_process	UDP-N-acetylglucosamine metabolism	2
GO:0005786	2490	4	180	1	0.289	0.259425	cellular_component	signal recognition particle	2
GO:0019725	2490	4	180	1	0.289	0.259425	biological_process	cell homeostasis	2
GO:0007265	2490	4	180	1	0.289	0.259425	biological_process	RAS protein signal transduction	2
GO:0003684	2490	4	180	1	0.289	0.259425	molecular_function	damaged DNA binding	2
GO:0005853	2490	4	180	1	0.289	0.259425	cellular_component	eukaryotic translation elongation factor 1 complex	2
GO:0009147	2490	4	180	1	0.289	0.259425	biological_process	pyrimidine nucleoside triphosphate metabolism	2
GO:0004295	2490	4	180	1	0.289	0.259425	molecular_function	trypsin activity	2
GO:0005789	2490	4	180	1	0.289	0.259425	cellular_component	endoplasmic reticulum membrane	2
GO:0006044	2490	4	180	1	0.289	0.259425	biological_process	N-acetylglucosamine metabolism	2
GO:0042592	2490	4	180	1	0.289	0.259425	biological_process	homeostasis	2
GO:0006040	2490	4	180	1	0.289	0.259425	biological_process	amino sugar metabolism	2
GO:0004659	2490	4	180	1	0.289	0.259425	molecular_function	prenyltransferase activity	2
GO:0003773	2490	4	180	1	0.289	0.259425	molecular_function	heat shock protein activity	2
GO:0006041	2490	4	180	1	0.289	0.259425	biological_process	glucosamine metabolism	2
GO:0008201	2490	4	180	1	0.289	0.259425	molecular_function	heparin binding	2
GO:0009266	2490	4	180	1	0.289	0.259425	biological_process	response to temperature	2
GO:0007052	2490	4	180	1	0.289	0.259425	biological_process	mitotic spindle assembly	2
GO:0003929	2490	4	180	1	0.289	0.259425	molecular_function	RAN small monomeric GTPase activity	2
GO:0016070	2490	36	180	4	2.602	0.260324	biological_process	RNA metabolism	2
GO:0004175	2490	14	180	2	1.012	0.268607	molecular_function	endopeptidase activity	2
GO:0006512	2490	14	180	2	1.012	0.268607	biological_process	ubiquitin cycle	2
GO:0006913	2490	14	180	2	1.012	0.268607	biological_process	nucleocytoplasmic transport	2
GO:0019941	2490	25	180	3	1.807	0.268827	biological_process	protein-ligand dependent protein catabolism	2
GO:0006511	2490	25	180	3	1.807	0.268827	biological_process	ubiquitin-dependent protein catabolism	2
GO:0005198	2490	73	180	7	5.277	0.273155	molecular_function	structural molecule activity	2
GO:0004672	2490	37	180	4	2.675	0.276807	molecular_function	protein kinase activity	2
GO:0003754	2490	15	180	2	1.084	0.296268	molecular_function	chaperone activity	2
GO:0009308	2490	15	180	2	1.084	0.296268	biological_process	amine metabolism	2
GO:0006325	2490	15	180	2	1.084	0.296268	biological_process	establishment and/or maintenance of chromatin architecture	2
GO:0008151	2490	271	180	22	19.59	0.310024	biological_process	cell growth and/or maintenance	2
GO:0016051	2490	5	180	1	0.361	0.313047	biological_process	carbohydrate biosynthesis	2
GO:0006820	2490	5	180	1	0.361	0.313047	biological_process	anion transport	2
GO:0005732	2490	5	180	1	0.361	0.313047	cellular_component	small nucleolar ribonucleoprotein complex	2
GO:0000165	2490	5	180	1	0.361	0.313047	biological_process	MAPKKK cascade	2
GO:0006221	2490	5	180	1	0.361	0.313047	biological_process	pyrimidine nucleotide biosynthesis	2
GO:0003793	2490	5	180	1	0.361	0.313047	molecular_function	defense/immunity protein activity	2
GO:0006220	2490	5	180	1	0.361	0.313047	biological_process	pyrimidine nucleotide metabolism	2
GO:0005770	2490	5	180	1	0.361	0.313047	cellular_component	late endosome	2
GO:0000072	2490	5	180	1	0.361	0.313047	biological_process	M-phase specific microtubule process	2
GO:0008138	2490	5	180	1	0.361	0.313047	molecular_function	protein tyrosine/serine/threonine phosphatase activity	2
GO:0006897	2490	5	180	1	0.361	0.313047	biological_process	endocytosis	2
GO:0015934	2490	16	180	2	1.157	0.323774	cellular_component	large ribosomal subunit	2
GO:0008233	2490	41	180	4	2.964	0.34404	molecular_function	peptidase activity	2
GO:0000074	2490	17	180	2	1.229	0.351003	biological_process	regulation of cell cycle	2
GO:0009206	2490	6	180	1	0.434	0.362806	biological_process	purine ribonucleoside triphosphate biosynthesis	2
GO:0030145	2490	6	180	1	0.434	0.362806	molecular_function	manganese ion binding	2
GO:0009145	2490	6	180	1	0.434	0.362806	biological_process	purine nucleoside triphosphate biosynthesis	2
GO:0000502	2490	6	180	1	0.434	0.362806	cellular_component	proteasome complex (sensu Eukarya)	2
GO:0009205	2490	6	180	1	0.434	0.362806	biological_process	purine ribonucleoside triphosphate metabolism	2
GO:0004222	2490	6	180	1	0.434	0.362806	molecular_function	metalloendopeptidase activity	2
GO:0000002	2490	6	180	1	0.434	0.362806	biological_process	mitochondrial genome maintenance	2
GO:0004252	2490	6	180	1	0.434	0.362806	molecular_function	serine-type endopeptidase activity	2
GO:0000226	2490	6	180	1	0.434	0.362806	biological_process	microtubule cytoskeleton organization and biogenesis	2
GO:0015935	2490	6	180	1	0.434	0.362806	cellular_component	small ribosomal subunit	2
GO:0003928	2490	6	180	1	0.434	0.362806	molecular_function	RAB small monomeric GTPase activity	2
GO:0009199	2490	6	180	1	0.434	0.362806	biological_process	ribonucleoside triphosphate metabolism	2
GO:0004177	2490	6	180	1	0.434	0.362806	molecular_function	aminopeptidase activity	2
GO:0016758	2490	6	180	1	0.434	0.362806	molecular_function	transferase activity, transferring hexosyl groups	2
GO:0009201	2490	6	180	1	0.434	0.362806	biological_process	ribonucleoside triphosphate biosynthesis	2
GO:0008236	2490	6	180	1	0.434	0.362806	molecular_function	serine-type peptidase activity	2
GO:0005623	2490	740	180	56	53.494	0.36384	cellular_component	cell	2
GO:0005102	2490	18	180	2	1.301	0.377851	molecular_function	receptor binding	2
GO:0006259	2490	43	180	4	3.108	0.37794	biological_process	DNA metabolism	2
GO:0003674	2490	2288	180	167	165.398	0.389323	molecular_function	molecular_function	2
GO:0030554	2490	149	180	12	10.771	0.391129	molecular_function	adenyl nucleotide binding	2
GO:0005524	2490	149	180	12	10.771	0.391129	molecular_function	ATP binding	2
GO:0016741	2490	19	180	2	1.373	0.404232	molecular_function	transferase activity, transferring one-carbon groups	2
GO:0006323	2490	19	180	2	1.373	0.404232	biological_process	DNA packaging	2
GO:0008168	2490	19	180	2	1.373	0.404232	molecular_function	methyltransferase activity	2
GO:0008083	2490	7	180	1	0.506	0.40898	molecular_function	growth factor activity	2
GO:0005125	2490	7	180	1	0.506	0.40898	molecular_function	cytokine activity	2
GO:0006470	2490	7	180	1	0.506	0.40898	biological_process	protein amino acid dephosphorylation	2
GO:0015450	2490	7	180	1	0.506	0.40898	molecular_function	protein translocase activity	2
GO:0009144	2490	7	180	1	0.506	0.40898	biological_process	purine nucleoside triphosphate metabolism	2
GO:0016311	2490	7	180	1	0.506	0.40898	biological_process	dephosphorylation	2
GO:0008033	2490	7	180	1	0.506	0.40898	biological_process	tRNA processing	2
GO:0004009	2490	7	180	1	0.506	0.40898	molecular_function	ATP-binding cassette (ABC) transporter activity	2
GO:0007243	2490	7	180	1	0.506	0.40898	biological_process	protein kinase cascade	2
GO:0030234	2490	33	180	3	2.386	0.430828	molecular_function	enzyme regulator activity	2
GO:0005740	2490	34	180	3	2.458	0.450454	cellular_component	mitochondrial membrane	2
GO:0009142	2490	8	180	1	0.578	0.451824	biological_process	nucleoside triphosphate biosynthesis	2
GO:0005768	2490	8	180	1	0.578	0.451824	cellular_component	endosome	2
GO:0016616	2490	8	180	1	0.578	0.451824	molecular_function	oxidoreductase activity, acting on the CH-OH group of donors, NAD or NADP as acceptor	2
GO:0005096	2490	8	180	1	0.578	0.451824	molecular_function	GTPase activator activity	2
GO:0016043	2490	88	180	7	6.361	0.454527	biological_process	cell organization and biogenesis	2
GO:0003723	2490	76	180	6	5.494	0.474372	molecular_function	RNA binding	2
GO:0016773	2490	49	180	4	3.542	0.477829	molecular_function	phosphotransferase activity, alcohol group as acceptor	2
GO:0007001	2490	22	180	2	1.59	0.479903	biological_process	chromosome organization and biogenesis (sensu Eukarya)	2
GO:0015405	2490	22	180	2	1.59	0.479903	molecular_function	P-P-bond-hydrolysis-driven transporter activity	2
GO:0007028	2490	63	180	5	4.554	0.483276	biological_process	cytoplasm organization and biogenesis	2
GO:0004812	2490	9	180	1	0.651	0.491579	molecular_function	tRNA ligase activity	2
GO:0009141	2490	9	180	1	0.651	0.491579	biological_process	nucleoside triphosphate metabolism	2
GO:0016765	2490	9	180	1	0.651	0.491579	molecular_function	transferase activity, transferring alkyl or aryl (other than methyl) groups	2
GO:0016875	2490	9	180	1	0.651	0.491579	molecular_function	ligase activity, forming carbon-oxygen bonds	2
GO:0004519	2490	9	180	1	0.651	0.491579	molecular_function	endonuclease activity	2
GO:0008452	2490	9	180	1	0.651	0.491579	molecular_function	RNA ligase activity	2
GO:0006418	2490	9	180	1	0.651	0.491579	biological_process	amino acid activation	2
GO:0016876	2490	9	180	1	0.651	0.491579	molecular_function	ligase activity, forming aminoacyl-tRNA and related compounds	2
GO:0016614	2490	9	180	1	0.651	0.491579	molecular_function	oxidoreductase activity, acting on CH-OH group of donors	2
GO:0008237	2490	9	180	1	0.651	0.491579	molecular_function	metallopeptidase activity	2
GO:0004871	2490	50	180	4	3.614	0.493947	molecular_function	signal transducer activity	2
GO:0006997	2490	23	180	2	1.663	0.503807	biological_process	nuclear organization and biogenesis	2
GO:0017076	2490	177	180	13	12.795	0.520646	molecular_function	purine nucleotide binding	2
GO:0000166	2490	177	180	13	12.795	0.520646	molecular_function	nucleotide binding	2
GO:0016021	2490	205	180	15	14.819	0.522391	cellular_component	integral to membrane	2
GO:0006520	2490	10	180	1	0.723	0.528466	biological_process	amino acid metabolism	2
GO:0016881	2490	10	180	1	0.723	0.528466	molecular_function	acid-D-amino acid ligase activity	2
GO:0008047	2490	10	180	1	0.723	0.528466	molecular_function	enzyme activator activity	2
GO:0016776	2490	10	180	1	0.723	0.528466	molecular_function	phosphotransferase activity, phosphate group as acceptor	2
GO:0009613	2490	10	180	1	0.723	0.528466	biological_process	response to pest/pathogen/parasite	2
GO:0016886	2490	10	180	1	0.723	0.528466	molecular_function	ligase activity, forming phosphoric ester bonds	2
GO:0006281	2490	10	180	1	0.723	0.528466	biological_process	DNA repair	2
GO:0009628	2490	10	180	1	0.723	0.528466	biological_process	response to abiotic stimulus	2
GO:0019205	2490	10	180	1	0.723	0.528466	molecular_function	nucleobase, nucleoside, nucleotide kinase activity	2
GO:0016853	2490	25	180	2	1.807	0.549445	molecular_function	isomerase activity	2
GO:0009887	2490	25	180	2	1.807	0.549445	biological_process	organogenesis	2
GO:0006519	2490	11	180	1	0.795	0.56269	biological_process	amino acid and derivative metabolism	2
GO:0005083	2490	11	180	1	0.795	0.56269	molecular_function	small GTPase regulatory/interacting protein activity	2
GO:0007005	2490	11	180	1	0.795	0.56269	biological_process	mitochondrion organization and biogenesis	2
GO:0005975	2490	26	180	2	1.88	0.571141	biological_process	carbohydrate metabolism	2
GO:0009987	2490	368	180	26	26.602	0.586832	biological_process	cellular process	2
GO:0004872	2490	27	180	2	1.952	0.592075	molecular_function	receptor activity	2
GO:0006974	2490	12	180	1	0.867	0.594443	biological_process	response to DNA damage stimulus	2
GO:0009719	2490	12	180	1	0.867	0.594443	biological_process	response to endogenous stimulus	2
GO:0004386	2490	12	180	1	0.867	0.594443	molecular_function	helicase activity	2
GO:0016491	2490	57	180	4	4.12	0.600077	molecular_function	oxidoreductase activity	2
GO:0000280	2490	13	180	1	0.94	0.623903	biological_process	nuclear division	2
GO:0030154	2490	13	180	1	0.94	0.623903	biological_process	cell differentiation	2
GO:0000087	2490	13	180	1	0.94	0.623903	biological_process	M phase of mitotic cell cycle	2
GO:0007067	2490	13	180	1	0.94	0.623903	biological_process	mitosis	2
GO:0006996	2490	45	180	3	3.253	0.642954	biological_process	organelle organization and biogenesis	2
GO:0007049	2490	45	180	3	3.253	0.642954	biological_process	cell cycle	2
GO:0009605	2490	30	180	2	2.169	0.650288	biological_process	response to external stimulus	2
GO:0006091	2490	14	180	1	1.012	0.651233	biological_process	energy pathways	2
GO:0006955	2490	14	180	1	1.012	0.651233	biological_process	immune response	2
GO:0000279	2490	14	180	1	1.012	0.651233	biological_process	M phase	2
GO:0015980	2490	14	180	1	1.012	0.651233	biological_process	energy derivation by oxidation of organic compounds	2
GO:0016779	2490	14	180	1	1.012	0.651233	molecular_function	nucleotidyltransferase activity	2
GO:0005634	2490	254	180	17	18.361	0.674665	cellular_component	nucleus	2
GO:0004518	2490	15	180	1	1.084	0.676588	molecular_function	nuclease activity	2
GO:0016820	2490	15	180	1	1.084	0.676588	molecular_function	hydrolase activity, acting on acid anhydrides, catalyzing transmembrane movement of substances	2
GO:0042626	2490	15	180	1	1.084	0.676588	molecular_function	ATPase activity, coupled to transmembrane movement of substances	2
GO:0009653	2490	32	180	2	2.313	0.685326	biological_process	morphogenesis	2
GO:0005743	2490	32	180	2	2.313	0.685326	cellular_component	mitochondrial inner membrane	2
GO:0005509	2490	32	180	2	2.313	0.685326	molecular_function	calcium ion binding	2
GO:0007046	2490	16	180	1	1.157	0.700109	biological_process	ribosome biogenesis	2
GO:0007017	2490	16	180	1	1.157	0.700109	biological_process	microtubule-based process	2
GO:0019866	2490	34	180	2	2.458	0.717451	cellular_component	inner membrane	2
GO:0006952	2490	17	180	1	1.229	0.721928	biological_process	defense response	2
GO:0042254	2490	17	180	1	1.229	0.721928	biological_process	ribosome biogenesis and assembly	2
GO:0006118	2490	35	180	2	2.53	0.732459	biological_process	electron transport	2
GO:0003700	2490	35	180	2	2.53	0.732459	molecular_function	transcription factor activity	2
GO:0030695	2490	18	180	1	1.301	0.742167	molecular_function	GTPase regulator activity	2
GO:0007275	2490	53	180	3	3.831	0.750085	biological_process	development	2
GO:0015399	2490	37	180	2	2.675	0.76046	molecular_function	primary active transporter activity	2
GO:0009607	2490	19	180	1	1.373	0.760942	biological_process	response to biotic stimulus	2
GO:0003677	2490	103	180	6	7.446	0.768461	molecular_function	DNA binding	2
GO:0016020	2490	257	180	16	18.578	0.779881	cellular_component	membrane	2
GO:0005215	2490	122	180	7	8.819	0.793196	molecular_function	transporter activity	2
GO:0008283	2490	57	180	3	4.12	0.793212	biological_process	cell proliferation	2
GO:0042623	2490	21	180	1	1.518	0.794508	molecular_function	ATPase activity, coupled	2
GO:0046914	2490	22	180	1	1.59	0.809489	molecular_function	transition metal ion binding	2
GO:0000278	2490	22	180	1	1.59	0.809489	biological_process	mitotic cell cycle	2
GO:0005576	2490	156	180	9	11.277	0.810337	cellular_component	extracellular	2
GO:0019752	2490	23	180	1	1.663	0.823384	biological_process	carboxylic acid metabolism	2
GO:0005667	2490	23	180	1	1.663	0.823384	cellular_component	transcription factor complex	2
GO:0006811	2490	23	180	1	1.663	0.823384	biological_process	ion transport	2
GO:0006082	2490	23	180	1	1.663	0.823384	biological_process	organic acid metabolism	2
GO:0005386	2490	43	180	2	3.108	0.829773	molecular_function	carrier activity	2
GO:0016887	2490	25	180	1	1.807	0.848221	molecular_function	ATPase activity	2
GO:0007166	2490	25	180	1	1.807	0.848221	biological_process	cell surface receptor linked signal transduction	2
GO:0030528	2490	45	180	2	3.253	0.848541	molecular_function	transcription regulator activity	2
GO:0005615	2490	132	180	7	9.542	0.855198	cellular_component	extracellular space	2
GO:0005730	2490	26	180	1	1.88	0.859305	cellular_component	nucleolus	2
GO:0007010	2490	28	180	1	2.024	0.879114	biological_process	cytoskeleton organization and biogenesis	2
GO:0005489	2490	34	180	1	2.458	0.923382	molecular_function	electron transporter activity	2
GO:0006355	2490	79	180	3	5.711	0.934118	biological_process	regulation of transcription, DNA-dependent	2
GO:0045449	2490	81	180	3	5.855	0.941042	biological_process	regulation of transcription	2
GO:0006796	2490	39	180	1	2.819	0.94765	biological_process	phosphate metabolism	2
GO:0005654	2490	39	180	1	2.819	0.94765	cellular_component	nucleoplasm	2
GO:0006793	2490	39	180	1	2.819	0.94765	biological_process	phosphorus metabolism	2
GO:0005886	2490	43	180	1	3.108	0.961423	cellular_component	plasma membrane	2
GO:0006351	2490	91	180	3	6.578	0.96664	biological_process	transcription, DNA-dependent	2
GO:0005856	2490	45	180	1	3.253	0.966891	cellular_component	cytoskeleton	2
GO:0005554	2490	1422	180	91	102.795	0.972322	molecular_function	molecular_function unknown	2
GO:0006350	2490	98	180	3	7.084	0.977892	biological_process	transcription	2
GO:0008372	2490	1409	180	88	101.855	0.987233	cellular_component	cellular_component unknown	2
GO:0000004	2490	1423	180	89	102.867	0.987376	biological_process	biological_process unknown	2
GO:0006464	2490	62	180	1	4.482	0.991017	biological_process	protein modification	2
GO:0005575	2490	2200	180	149	159.036	0.992349	cellular_component	cellular_component	2
GO:0005515	2490	102	180	2	7.373	0.996258	molecular_function	protein binding	2
GO:0003673	2490	2490	180	180	180	1	Gene_Ontology	Gene_Ontology	2
*** Clusterid: 3 ***
GO id	g	f	c	n	expt	prob	GO type	GO name	clusterid
GO:0008372	2490	1409	1	1	0.566	0.565863	cellular_component	cellular_component unknown	3
GO:0005554	2490	1422	1	1	0.571	0.571084	molecular_function	molecular_function unknown	3
GO:0000004	2490	1423	1	1	0.571	0.571486	biological_process	biological_process unknown	3
GO:0008150	2490	2152	1	1	0.864	0.864257	biological_process	biological_process	3
GO:0005575	2490	2200	1	1	0.884	0.883534	cellular_component	cellular_component	3
GO:0003674	2490	2288	1	1	0.919	0.918875	molecular_function	molecular_function	3
GO:0003673	2490	2490	1	1	1	1	Gene_Ontology	Gene_Ontology	3
*** Clusterid: 4 ***
GO id	g	f	c	n	expt	prob	GO type	GO name	clusterid
GO:0046072	2490	2	160	2	0.129	0.00410481	biological_process	dTDP metabolism	4
GO:0009138	2490	2	160	2	0.129	0.00410481	biological_process	pyrimidine nucleoside diphosphate metabolism	4
GO:0009196	2490	2	160	2	0.129	0.00410481	biological_process	pyrimidine deoxyribonucleoside diphosphate metabolism	4
GO:0006233	2490	2	160	2	0.129	0.00410481	biological_process	dTDP biosynthesis	4
GO:0009186	2490	2	160	2	0.129	0.00410481	biological_process	deoxyribonucleoside diphosphate metabolism	4
GO:0046075	2490	2	160	2	0.129	0.00410481	biological_process	dTTP metabolism	4
GO:0006235	2490	2	160	2	0.129	0.00410481	biological_process	dTTP biosynthesis	4
GO:0009139	2490	2	160	2	0.129	0.00410481	biological_process	pyrimidine nucleoside diphosphate biosynthesis	4
GO:0009211	2490	2	160	2	0.129	0.00410481	biological_process	pyrimidine deoxyribonucleoside triphosphate metabolism	4
GO:0009189	2490	2	160	2	0.129	0.00410481	biological_process	deoxyribonucleoside diphosphate biosynthesis	4
GO:0009202	2490	2	160	2	0.129	0.00410481	biological_process	deoxyribonucleoside triphosphate biosynthesis	4
GO:0004798	2490	2	160	2	0.129	0.00410481	molecular_function	thymidylate kinase activity	4
GO:0009212	2490	2	160	2	0.129	0.00410481	biological_process	pyrimidine deoxyribonucleoside triphosphate biosynthesis	4
GO:0009148	2490	2	160	2	0.129	0.00410481	biological_process	pyrimidine nucleoside triphosphate biosynthesis	4
GO:0009133	2490	2	160	2	0.129	0.00410481	biological_process	nucleoside diphosphate biosynthesis	4
GO:0009197	2490	2	160	2	0.129	0.00410481	biological_process	pyrimidine deoxyribonucleoside diphosphate biosynthesis	4
GO:0009132	2490	2	160	2	0.129	0.00410481	biological_process	nucleoside diphosphate metabolism	4
GO:0006950	2490	29	160	6	1.863	0.00882941	biological_process	response to stress	4
GO:0019201	2490	8	160	3	0.514	0.0114715	molecular_function	nucleotide kinase activity	4
GO:0009263	2490	3	160	2	0.193	0.0117931	biological_process	deoxyribonucleotide biosynthesis	4
GO:0009219	2490	3	160	2	0.193	0.0117931	biological_process	pyrimidine deoxyribonucleotide metabolism	4
GO:0009200	2490	3	160	2	0.193	0.0117931	biological_process	deoxyribonucleoside triphosphate metabolism	4
GO:0009221	2490	3	160	2	0.193	0.0117931	biological_process	pyrimidine deoxyribonucleotide biosynthesis	4
GO:0005743	2490	32	160	6	2.056	0.0143563	cellular_component	mitochondrial inner membrane	4
GO:0005386	2490	43	160	7	2.763	0.0179279	molecular_function	carrier activity	4
GO:0019866	2490	34	160	6	2.185	0.0191601	cellular_component	inner membrane	4
GO:0005740	2490	34	160	6	2.185	0.0191601	cellular_component	mitochondrial membrane	4
GO:0016776	2490	10	160	3	0.643	0.0223468	molecular_function	phosphotransferase activity, phosphate group as acceptor	4
GO:0019205	2490	10	160	3	0.643	0.0223468	molecular_function	nucleobase, nucleoside, nucleotide kinase activity	4
GO:0006606	2490	4	160	2	0.257	0.0225928	biological_process	protein-nucleus import	4
GO:0009262	2490	4	160	2	0.257	0.0225928	biological_process	deoxyribonucleotide metabolism	4
GO:0009147	2490	4	160	2	0.257	0.0225928	biological_process	pyrimidine nucleoside triphosphate metabolism	4
GO:0015399	2490	37	160	6	2.378	0.0282581	molecular_function	primary active transporter activity	4
GO:0016741	2490	19	160	4	1.221	0.0297845	molecular_function	transferase activity, transferring one-carbon groups	4
GO:0008168	2490	19	160	4	1.221	0.0297845	molecular_function	methyltransferase activity	4
GO:0005634	2490	254	160	24	16.321	0.0308693	cellular_component	nucleus	4
GO:0017076	2490	177	160	18	11.373	0.0313465	molecular_function	purine nucleotide binding	4
GO:0000166	2490	177	160	18	11.373	0.0313465	molecular_function	nucleotide binding	4
GO:0007582	2490	704	160	56	45.237	0.033033	biological_process	physiological processes	4
GO:0006221	2490	5	160	2	0.321	0.0360773	biological_process	pyrimidine nucleotide biosynthesis	4
GO:0006220	2490	5	160	2	0.321	0.0360773	biological_process	pyrimidine nucleotide metabolism	4
GO:0008757	2490	12	160	3	0.771	0.0372683	molecular_function	S-adenosylmethionine-dependent methyltransferase activity	4
GO:0006974	2490	12	160	3	0.771	0.0372683	biological_process	response to DNA damage stimulus	4
GO:0009719	2490	12	160	3	0.771	0.0372683	biological_process	response to endogenous stimulus	4
GO:0005488	2490	539	160	44	34.635	0.0418567	molecular_function	binding	4
GO:0030554	2490	149	160	15	9.574	0.0512587	molecular_function	adenyl nucleotide binding	4
GO:0005524	2490	149	160	15	9.574	0.0512587	molecular_function	ATP binding	4
GO:0004221	2490	6	160	2	0.386	0.0518612	molecular_function	ubiquitin C-terminal hydrolase activity	4
GO:0006954	2490	6	160	2	0.386	0.0518612	biological_process	inflammatory response	4
GO:0045087	2490	6	160	2	0.386	0.0518612	biological_process	innate immune response	4
GO:0004003	2490	1	160	1	0.064	0.064257	molecular_function	ATP dependent DNA helicase activity	4
GO:0018158	2490	1	160	1	0.064	0.064257	biological_process	protein amino acid oxidation	4
GO:0008094	2490	1	160	1	0.064	0.064257	molecular_function	DNA dependent ATPase activity	4
GO:0016676	2490	1	160	1	0.064	0.064257	molecular_function	oxidoreductase activity, acting on heme group of donors, oxygen as acceptor	4
GO:0005751	2490	1	160	1	0.064	0.064257	cellular_component	respiratory chain complex IV (sensu Eukarya)	4
GO:0007628	2490	1	160	1	0.064	0.064257	biological_process	adult walking behavior	4
GO:0006302	2490	1	160	1	0.064	0.064257	biological_process	double-strand break repair	4
GO:0016675	2490	1	160	1	0.064	0.064257	molecular_function	oxidoreductase activity, acting on heme group of donors	4
GO:0000726	2490	1	160	1	0.064	0.064257	biological_process	non-recombinational repair	4
GO:0006937	2490	1	160	1	0.064	0.064257	biological_process	regulation of muscle contraction	4
GO:0007596	2490	1	160	1	0.064	0.064257	biological_process	blood coagulation	4
GO:0040016	2490	1	160	1	0.064	0.064257	biological_process	embryonic cleavage	4
GO:0018206	2490	1	160	1	0.064	0.064257	biological_process	peptidyl-methionine modification	4
GO:0007346	2490	1	160	1	0.064	0.064257	biological_process	regulation of mitotic cell cycle	4
GO:0016667	2490	1	160	1	0.064	0.064257	molecular_function	oxidoreductase activity, acting on sulfur group of donors	4
GO:0015085	2490	1	160	1	0.064	0.064257	molecular_function	calcium ion transporter activity	4
GO:0006979	2490	1	160	1	0.064	0.064257	biological_process	response to oxidative stress	4
GO:0015002	2490	1	160	1	0.064	0.064257	molecular_function	heme-copper terminal oxidase activity	4
GO:0006816	2490	1	160	1	0.064	0.064257	biological_process	calcium ion transport	4
GO:0009347	2490	1	160	1	0.064	0.064257	cellular_component	aspartate carbamoyltransferase complex	4
GO:0005388	2490	1	160	1	0.064	0.064257	molecular_function	calcium-transporting ATPase activity	4
GO:0030534	2490	1	160	1	0.064	0.064257	biological_process	adult behavior	4
GO:0004360	2490	1	160	1	0.064	0.064257	molecular_function	glucosamine-fructose-6-phosphate aminotransferase (isomerizing) activity	4
GO:0008340	2490	1	160	1	0.064	0.064257	biological_process	determination of adult life span	4
GO:0018159	2490	1	160	1	0.064	0.064257	biological_process	peptidyl-methionine oxidation	4
GO:0016671	2490	1	160	1	0.064	0.064257	molecular_function	oxidoreductase activity, acting on sulfur group of donors, disulfide as acceptor	4
GO:0004024	2490	1	160	1	0.064	0.064257	molecular_function	alcohol dehydrogenase activity, zinc-dependent	4
GO:0004129	2490	1	160	1	0.064	0.064257	molecular_function	cytochrome c oxidase activity	4
GO:0046112	2490	1	160	1	0.064	0.064257	biological_process	nucleobase biosynthesis	4
GO:0004239	2490	1	160	1	0.064	0.064257	molecular_function	methionyl aminopeptidase activity	4
GO:0019856	2490	1	160	1	0.064	0.064257	biological_process	pyrimidine base biosynthesis	4
GO:0008113	2490	1	160	1	0.064	0.064257	molecular_function	protein-methionine-S-oxide reductase activity	4
GO:0003678	2490	1	160	1	0.064	0.064257	molecular_function	DNA helicase activity	4
GO:0045277	2490	1	160	1	0.064	0.064257	cellular_component	respiratory chain complex IV	4
GO:0007568	2490	1	160	1	0.064	0.064257	biological_process	aging	4
GO:0006303	2490	1	160	1	0.064	0.064257	biological_process	double-strand break repair via nonhomologous end-joining	4
GO:0008344	2490	1	160	1	0.064	0.064257	biological_process	adult locomotory behavior	4
GO:0007599	2490	1	160	1	0.064	0.064257	biological_process	hemostasis	4
GO:0006207	2490	1	160	1	0.064	0.064257	biological_process	'de novo' pyrimidine base biosynthesis	4
GO:0009611	2490	7	160	2	0.45	0.0695971	biological_process	response to wounding	4
GO:0005125	2490	7	160	2	0.45	0.0695971	molecular_function	cytokine activity	4
GO:0016790	2490	7	160	2	0.45	0.0695971	molecular_function	thiolester hydrolase activity	4
GO:0005746	2490	7	160	2	0.45	0.0695971	cellular_component	mitochondrial electron transport chain	4
GO:0015450	2490	7	160	2	0.45	0.0695971	molecular_function	protein translocase activity	4
GO:0008152	2490	515	160	41	33.092	0.0699471	biological_process	metabolism	4
GO:0005525	2490	46	160	6	2.956	0.0710058	molecular_function	GTP binding	4
GO:0016853	2490	25	160	4	1.606	0.0722069	molecular_function	isomerase activity	4
GO:0046873	2490	16	160	3	1.028	0.0786571	molecular_function	metal ion transporter activity	4
GO:0015031	2490	59	160	7	3.791	0.0807443	biological_process	protein transport	4
GO:0016740	2490	133	160	13	8.546	0.0809214	molecular_function	transferase activity	4
GO:0008324	2490	26	160	4	1.671	0.0812463	molecular_function	cation transporter activity	4
GO:0005215	2490	122	160	12	7.839	0.0881939	molecular_function	transporter activity	4
GO:0009142	2490	8	160	2	0.514	0.0889723	biological_process	nucleoside triphosphate biosynthesis	4
GO:0015075	2490	27	160	4	1.735	0.0908178	molecular_function	ion transporter activity	4
GO:0003824	2490	411	160	33	26.41	0.0923896	molecular_function	catalytic activity	4
GO:0006605	2490	28	160	4	1.799	0.100904	biological_process	protein targeting	4
GO:0005102	2490	18	160	3	1.157	0.104473	molecular_function	receptor binding	4
GO:0019001	2490	51	160	6	3.277	0.105323	molecular_function	guanyl nucleotide binding	4
GO:0009141	2490	9	160	2	0.578	0.109706	biological_process	nucleoside triphosphate metabolism	4
GO:0007264	2490	29	160	4	1.863	0.111484	biological_process	small GTPase mediated signal transduction	4
GO:0009607	2490	19	160	3	1.221	0.118477	biological_process	response to biotic stimulus	4
GO:0008565	2490	41	160	5	2.635	0.119147	molecular_function	protein transporter activity	4
GO:0008238	2490	2	160	1	0.129	0.124409	molecular_function	exopeptidase activity	4
GO:0007268	2490	2	160	1	0.129	0.124409	biological_process	synaptic transmission	4
GO:0005625	2490	2	160	1	0.129	0.124409	cellular_component	soluble fraction	4
GO:0009064	2490	2	160	1	0.129	0.124409	biological_process	glutamine family amino acid metabolism	4
GO:0018193	2490	2	160	1	0.129	0.124409	biological_process	peptidyl-amino acid modification	4
GO:0046903	2490	2	160	1	0.129	0.124409	biological_process	secretion	4
GO:0016769	2490	2	160	1	0.129	0.124409	molecular_function	transferase activity, transferring nitrogenous groups	4
GO:0008235	2490	2	160	1	0.129	0.124409	molecular_function	metalloexopeptidase activity	4
GO:0019226	2490	2	160	1	0.129	0.124409	biological_process	transmission of nerve impulse	4
GO:0016529	2490	2	160	1	0.129	0.124409	cellular_component	sarcoplasmic reticulum	4
GO:0000723	2490	2	160	1	0.129	0.124409	biological_process	telomere maintenance	4
GO:0019717	2490	2	160	1	0.129	0.124409	cellular_component	synaptosome	4
GO:0006936	2490	2	160	1	0.129	0.124409	biological_process	muscle contraction	4
GO:0015082	2490	2	160	1	0.129	0.124409	molecular_function	di-, tri-valent inorganic cation transporter activity	4
GO:0004385	2490	2	160	1	0.129	0.124409	molecular_function	guanylate kinase activity	4
GO:0005686	2490	2	160	1	0.129	0.124409	cellular_component	snRNP U2	4
GO:0006289	2490	2	160	1	0.129	0.124409	biological_process	nucleotide-excision repair	4
GO:0016528	2490	2	160	1	0.129	0.124409	cellular_component	sarcoplasm	4
GO:0009306	2490	2	160	1	0.129	0.124409	biological_process	protein secretion	4
GO:0008483	2490	2	160	1	0.129	0.124409	molecular_function	transaminase activity	4
GO:0007267	2490	2	160	1	0.129	0.124409	biological_process	cell-cell signaling	4
GO:0006541	2490	2	160	1	0.129	0.124409	biological_process	glutamine metabolism	4
GO:0000781	2490	2	160	1	0.129	0.124409	cellular_component	chromosome, telomeric region	4
GO:0007004	2490	2	160	1	0.129	0.124409	biological_process	telomerase-dependent telomere maintenance	4
GO:0005675	2490	2	160	1	0.129	0.124409	cellular_component	transcription factor TFIIH complex	4
GO:0004396	2490	2	160	1	0.129	0.124409	molecular_function	hexokinase activity	4
GO:0006206	2490	2	160	1	0.129	0.124409	biological_process	pyrimidine base metabolism	4
GO:0000186	2490	2	160	1	0.129	0.124409	biological_process	activation of MAPKK	4
GO:0006886	2490	54	160	6	3.47	0.129406	biological_process	intracellular protein transport	4
GO:0006355	2490	79	160	8	5.076	0.131043	biological_process	regulation of transcription, DNA-dependent	4
GO:0009613	2490	10	160	2	0.643	0.131546	biological_process	response to pest/pathogen/parasite	4
GO:0006281	2490	10	160	2	0.643	0.131546	biological_process	DNA repair	4
GO:0004713	2490	20	160	3	1.285	0.133134	molecular_function	protein tyrosine kinase activity	4
GO:0006139	2490	186	160	16	11.952	0.136122	biological_process	nucleobase, nucleoside, nucleotide and nucleic acid metabolism	4
GO:0045449	2490	81	160	8	5.205	0.145305	biological_process	regulation of transcription	4
GO:0005694	2490	21	160	3	1.349	0.148385	cellular_component	chromosome	4
GO:0016301	2490	69	160	7	4.434	0.151026	molecular_function	kinase activity	4
GO:0008234	2490	11	160	2	0.707	0.154266	molecular_function	cysteine-type peptidase activity	4
GO:0016859	2490	11	160	2	0.707	0.154266	molecular_function	cis-trans isomerase activity	4
GO:0003755	2490	11	160	2	0.707	0.154266	molecular_function	peptidyl-prolyl cis-trans isomerase activity	4
GO:0005622	2490	596	160	44	38.297	0.159397	cellular_component	intracellular	4
GO:0007001	2490	22	160	3	1.414	0.164169	biological_process	chromosome organization and biogenesis (sensu Eukarya)	4
GO:0015405	2490	22	160	3	1.414	0.164169	molecular_function	P-P-bond-hydrolysis-driven transporter activity	4
GO:0019538	2490	235	160	19	15.1	0.169838	biological_process	protein metabolism	4
GO:0006928	2490	12	160	2	0.771	0.177665	biological_process	cell motility	4
GO:0005761	2490	23	160	3	1.478	0.180427	cellular_component	mitochondrial ribosome	4
GO:0006997	2490	23	160	3	1.478	0.180427	biological_process	nuclear organization and biogenesis	4
GO:0000313	2490	23	160	3	1.478	0.180427	cellular_component	organellar ribosome	4
GO:0005747	2490	3	160	1	0.193	0.180717	cellular_component	respiratory chain complex I (sensu Eukarya)	4
GO:0030246	2490	3	160	1	0.193	0.180717	molecular_function	carbohydrate binding	4
GO:0016032	2490	3	160	1	0.193	0.180717	biological_process	viral life cycle	4
GO:0030069	2490	3	160	1	0.193	0.180717	biological_process	lysogeny	4
GO:0000228	2490	3	160	1	0.193	0.180717	cellular_component	nuclear chromosome	4
GO:0008635	2490	3	160	1	0.193	0.180717	biological_process	caspase activation via cytochrome c	4
GO:0007088	2490	3	160	1	0.193	0.180717	biological_process	regulation of mitosis	4
GO:0005684	2490	3	160	1	0.193	0.180717	cellular_component	major (U2-dependent) spliceosome	4
GO:0008276	2490	3	160	1	0.193	0.180717	molecular_function	protein methyltransferase activity	4
GO:0019047	2490	3	160	1	0.193	0.180717	biological_process	provirus integration	4
GO:0000075	2490	3	160	1	0.193	0.180717	biological_process	cell cycle checkpoint	4
GO:0000036	2490	3	160	1	0.193	0.180717	molecular_function	acyl carrier activity	4
GO:0008637	2490	3	160	1	0.193	0.180717	biological_process	apoptotic mitochondrial changes	4
GO:0005529	2490	3	160	1	0.193	0.180717	molecular_function	sugar binding	4
GO:0045271	2490	3	160	1	0.193	0.180717	cellular_component	respiratory chain complex I	4
GO:0000792	2490	3	160	1	0.193	0.180717	cellular_component	heterochromatin	4
GO:0016564	2490	3	160	1	0.193	0.180717	molecular_function	transcriptional repressor activity	4
GO:0005720	2490	3	160	1	0.193	0.180717	cellular_component	nuclear heterochromatin	4
GO:0009792	2490	3	160	1	0.193	0.180717	biological_process	embryonic development (sensu Animalia)	4
GO:0003713	2490	3	160	1	0.193	0.180717	molecular_function	transcription co-activator activity	4
GO:0005179	2490	3	160	1	0.193	0.180717	molecular_function	hormone activity	4
GO:0045279	2490	3	160	1	0.193	0.180717	cellular_component	NADH dehydrogenase complex (ubiquinone)	4
GO:0007093	2490	3	160	1	0.193	0.180717	biological_process	mitotic checkpoint	4
GO:0015074	2490	3	160	1	0.193	0.180717	biological_process	DNA integration	4
GO:0003930	2490	3	160	1	0.193	0.180717	molecular_function	RAS small monomeric GTPase activity	4
GO:0000790	2490	3	160	1	0.193	0.180717	cellular_component	nuclear chromatin	4
GO:0007094	2490	3	160	1	0.193	0.180717	biological_process	mitotic spindle checkpoint	4
GO:0015078	2490	24	160	3	1.542	0.1971	molecular_function	hydrogen ion transporter activity	4
GO:0015077	2490	24	160	3	1.542	0.1971	molecular_function	monovalent inorganic cation transporter activity	4
GO:0005681	2490	13	160	2	0.835	0.201565	cellular_component	spliceosome complex	4
GO:0005762	2490	13	160	2	0.835	0.201565	cellular_component	mitochondrial large ribosomal subunit	4
GO:0000315	2490	13	160	2	0.835	0.201565	cellular_component	organellar large ribosomal subunit	4
GO:0006810	2490	144	160	12	9.253	0.210475	biological_process	transport	4
GO:0016265	2490	25	160	3	1.606	0.214131	biological_process	death	4
GO:0006955	2490	14	160	2	0.9	0.225804	biological_process	immune response	4
GO:0016655	2490	14	160	2	0.9	0.225804	molecular_function	oxidoreductase activity, acting on NADH or NADPH, quinone or similar compound as acceptor	4
GO:0008137	2490	14	160	2	0.9	0.225804	molecular_function	NADH dehydrogenase (ubiquinone) activity	4
GO:0006913	2490	14	160	2	0.9	0.225804	biological_process	nucleocytoplasmic transport	4
GO:0015081	2490	14	160	2	0.9	0.225804	molecular_function	sodium ion transporter activity	4
GO:0006371	2490	14	160	2	0.9	0.225804	biological_process	mRNA splicing	4
GO:0006351	2490	91	160	8	5.847	0.226905	biological_process	transcription, DNA-dependent	4
GO:0005739	2490	133	160	11	8.546	0.231462	cellular_component	mitochondrion	4
GO:0016772	2490	78	160	7	5.012	0.232105	molecular_function	transferase activity, transferring phosphorus-containing groups	4
GO:0015674	2490	4	160	1	0.257	0.233426	biological_process	di-, tri-valent inorganic cation transport	4
GO:0007610	2490	4	160	1	0.257	0.233426	biological_process	behavior	4
GO:0004623	2490	4	160	1	0.257	0.233426	molecular_function	phospholipase A2 activity	4
GO:0004022	2490	4	160	1	0.257	0.233426	molecular_function	alcohol dehydrogenase activity	4
GO:0016023	2490	4	160	1	0.257	0.233426	cellular_component	cytoplasmic vesicle	4
GO:0004620	2490	4	160	1	0.257	0.233426	molecular_function	phospholipase activity	4
GO:0016506	2490	4	160	1	0.257	0.233426	molecular_function	apoptosis activator activity	4
GO:0006310	2490	4	160	1	0.257	0.233426	biological_process	DNA recombination	4
GO:0007626	2490	4	160	1	0.257	0.233426	biological_process	locomotory behavior	4
GO:0006919	2490	4	160	1	0.257	0.233426	biological_process	caspase activation	4
GO:0030532	2490	4	160	1	0.257	0.233426	cellular_component	small nuclear ribonucleoprotein complex	4
GO:0005623	2490	740	160	52	47.55	0.238394	cellular_component	cell	4
GO:0005624	2490	15	160	2	0.964	0.250242	cellular_component	membrane fraction	4
GO:0008380	2490	15	160	2	0.964	0.250242	biological_process	RNA splicing	4
GO:0006457	2490	15	160	2	0.964	0.250242	biological_process	protein folding	4
GO:0003924	2490	28	160	3	1.799	0.266821	molecular_function	GTPase activity	4
GO:0005759	2490	28	160	3	1.799	0.266821	cellular_component	mitochondrial matrix	4
GO:0016651	2490	16	160	2	1.028	0.274754	molecular_function	oxidoreductase activity, acting on NADH or NADPH	4
GO:0015934	2490	16	160	2	1.028	0.274754	cellular_component	large ribosomal subunit	4
GO:0008360	2490	5	160	1	0.321	0.282763	biological_process	regulation of cell shape	4
GO:0009790	2490	5	160	1	0.321	0.282763	biological_process	embryonic development	4
GO:0016568	2490	5	160	1	0.321	0.282763	biological_process	chromatin modification	4
GO:0006626	2490	5	160	1	0.321	0.282763	biological_process	protein-mitochondrial targeting	4
GO:0006633	2490	5	160	1	0.321	0.282763	biological_process	fatty acid biosynthesis	4
GO:0005941	2490	5	160	1	0.321	0.282763	cellular_component	unlocalized	4
GO:0016051	2490	5	160	1	0.321	0.282763	biological_process	carbohydrate biosynthesis	4
GO:0006628	2490	5	160	1	0.321	0.282763	biological_process	mitochondrial translocation	4
GO:0000165	2490	5	160	1	0.321	0.282763	biological_process	MAPKKK cascade	4
GO:0016053	2490	5	160	1	0.321	0.282763	biological_process	organic acid biosynthesis	4
GO:0046394	2490	5	160	1	0.321	0.282763	biological_process	carboxylic acid biosynthesis	4
GO:0008632	2490	5	160	1	0.321	0.282763	biological_process	apoptotic program	4
GO:0016042	2490	5	160	1	0.321	0.282763	biological_process	lipid catabolism	4
GO:0016298	2490	5	160	1	0.321	0.282763	molecular_function	lipase activity	4
GO:0006800	2490	5	160	1	0.321	0.282763	biological_process	oxygen and reactive oxygen species metabolism	4
GO:0006350	2490	98	160	8	6.297	0.292078	biological_process	transcription	4
GO:0046907	2490	70	160	6	4.498	0.292324	biological_process	intracellular transport	4
GO:0009058	2490	141	160	11	9.06	0.293681	biological_process	biosynthesis	4
GO:0006259	2490	43	160	4	2.763	0.297383	biological_process	DNA metabolism	4
GO:0000074	2490	17	160	2	1.092	0.29923	biological_process	regulation of cell cycle	4
GO:0006952	2490	17	160	2	1.092	0.29923	biological_process	defense response	4
GO:0042254	2490	17	160	2	1.092	0.29923	biological_process	ribosome biogenesis and assembly	4
GO:0009165	2490	17	160	2	1.092	0.29923	biological_process	nucleotide biosynthesis	4
GO:0016491	2490	57	160	5	3.663	0.302377	molecular_function	oxidoreductase activity	4
GO:0009605	2490	30	160	3	1.928	0.302768	biological_process	response to external stimulus	4
GO:0016818	2490	58	160	5	3.727	0.315315	molecular_function	hydrolase activity, acting on acid anhydrides, in phosphorus-containing anhydrides	4
GO:0016817	2490	58	160	5	3.727	0.315315	molecular_function	hydrolase activity, acting on acid anhydrides	4
GO:0006468	2490	31	160	3	1.992	0.320846	biological_process	protein amino acid phosphorylation	4
GO:0000267	2490	18	160	2	1.157	0.323575	cellular_component	cell fraction	4
GO:0030528	2490	45	160	4	2.892	0.327216	molecular_function	transcription regulator activity	4
GO:0009112	2490	6	160	1	0.386	0.328943	biological_process	nucleobase metabolism	4
GO:0008026	2490	6	160	1	0.386	0.328943	molecular_function	ATP dependent helicase activity	4
GO:0003712	2490	6	160	1	0.386	0.328943	molecular_function	transcription cofactor activity	4
GO:0008134	2490	6	160	1	0.386	0.328943	molecular_function	transcription factor binding	4
GO:0003928	2490	6	160	1	0.386	0.328943	molecular_function	RAB small monomeric GTPase activity	4
GO:0016789	2490	6	160	1	0.386	0.328943	molecular_function	carboxylic ester hydrolase activity	4
GO:0004177	2490	6	160	1	0.386	0.328943	molecular_function	aminopeptidase activity	4
GO:0019013	2490	6	160	1	0.386	0.328943	cellular_component	viral nucleocapsid	4
GO:0046728	2490	6	160	1	0.386	0.328943	cellular_component	viral capsid (sensu Retroviridae)	4
GO:0004197	2490	6	160	1	0.386	0.328943	molecular_function	cysteine-type endopeptidase activity	4
GO:0000902	2490	6	160	1	0.386	0.328943	biological_process	cellular morphogenesis	4
GO:0019028	2490	6	160	1	0.386	0.328943	cellular_component	viral capsid	4
GO:0016043	2490	88	160	7	5.655	0.335259	biological_process	cell organization and biogenesis	4
GO:0016310	2490	32	160	3	2.056	0.338937	biological_process	phosphorylation	4
GO:0005509	2490	32	160	3	2.056	0.338937	molecular_function	calcium ion binding	4
GO:0006397	2490	19	160	2	1.221	0.347704	biological_process	mRNA processing	4
GO:0003676	2490	222	160	16	14.265	0.35053	molecular_function	nucleic acid binding	4
GO:0007242	2490	61	160	5	3.92	0.3545	biological_process	intracellular signaling cascade	4
GO:0004674	2490	33	160	3	2.12	0.357001	molecular_function	protein serine/threonine kinase activity	4
GO:0003925	2490	20	160	2	1.285	0.371545	molecular_function	small monomeric GTPase activity	4
GO:0030001	2490	7	160	1	0.45	0.372167	biological_process	metal ion transport	4
GO:0016052	2490	7	160	1	0.45	0.372167	biological_process	carbohydrate catabolism	4
GO:0006096	2490	7	160	1	0.45	0.372167	biological_process	glycolysis	4
GO:0019012	2490	7	160	1	0.45	0.372167	cellular_component	virion	4
GO:0046164	2490	7	160	1	0.45	0.372167	biological_process	alcohol catabolism	4
GO:0006631	2490	7	160	1	0.45	0.372167	biological_process	fatty acid metabolism	4
GO:0006006	2490	7	160	1	0.45	0.372167	biological_process	glucose metabolism	4
GO:0046365	2490	7	160	1	0.45	0.372167	biological_process	monosaccharide catabolism	4
GO:0007243	2490	7	160	1	0.45	0.372167	biological_process	protein kinase cascade	4
GO:0006007	2490	7	160	1	0.45	0.372167	biological_process	glucose catabolism	4
GO:0003682	2490	7	160	1	0.45	0.372167	molecular_function	chromatin binding	4
GO:0019320	2490	7	160	1	0.45	0.372167	biological_process	hexose catabolism	4
GO:0030529	2490	77	160	6	4.948	0.374157	cellular_component	ribonucleoprotein complex	4
GO:0008151	2490	271	160	19	17.414	0.377398	biological_process	cell growth and/or maintenance	4
GO:0016773	2490	49	160	4	3.149	0.38725	molecular_function	phosphotransferase activity, alcohol group as acceptor	4
GO:0003700	2490	35	160	3	2.249	0.392906	molecular_function	transcription factor activity	4
GO:0009117	2490	21	160	2	1.349	0.395036	biological_process	nucleotide metabolism	4
GO:0042623	2490	21	160	2	1.349	0.395036	molecular_function	ATPase activity, coupled	4
GO:0019318	2490	8	160	1	0.514	0.412623	biological_process	hexose metabolism	4
GO:0042625	2490	8	160	1	0.514	0.412623	molecular_function	ATPase activity, coupled to transmembrane movement of ions	4
GO:0016591	2490	8	160	1	0.514	0.412623	cellular_component	DNA-directed RNA polymerase II, holoenzyme	4
GO:0019200	2490	8	160	1	0.514	0.412623	molecular_function	carbohydrate kinase activity	4
GO:0016616	2490	8	160	1	0.514	0.412623	molecular_function	oxidoreductase activity, acting on the CH-OH group of donors, NAD or NADP as acceptor	4
GO:0005996	2490	8	160	1	0.514	0.412623	biological_process	monosaccharide metabolism	4
GO:0015662	2490	8	160	1	0.514	0.412623	molecular_function	P-type ATPase activity	4
GO:0000278	2490	22	160	2	1.414	0.418123	biological_process	mitotic cell cycle	4
GO:0004672	2490	37	160	3	2.378	0.428296	molecular_function	protein kinase activity	4
GO:0009056	2490	67	160	5	4.305	0.433146	biological_process	catabolism	4
GO:0019752	2490	23	160	2	1.478	0.44076	biological_process	carboxylic acid metabolism	4
GO:0005667	2490	23	160	2	1.478	0.44076	cellular_component	transcription factor complex	4
GO:0006082	2490	23	160	2	1.478	0.44076	biological_process	organic acid metabolism	4
GO:0007275	2490	53	160	4	3.406	0.446618	biological_process	development	4
GO:0004812	2490	9	160	1	0.578	0.450488	molecular_function	tRNA ligase activity	4
GO:0016875	2490	9	160	1	0.578	0.450488	molecular_function	ligase activity, forming carbon-oxygen bonds	4
GO:0005541	2490	9	160	1	0.578	0.450488	molecular_function	acyl-CoA or acyl binding	4
GO:0008452	2490	9	160	1	0.578	0.450488	molecular_function	RNA ligase activity	4
GO:0006418	2490	9	160	1	0.578	0.450488	biological_process	amino acid activation	4
GO:0016876	2490	9	160	1	0.578	0.450488	molecular_function	ligase activity, forming aminoacyl-tRNA and related compounds	4
GO:0016614	2490	9	160	1	0.578	0.450488	molecular_function	oxidoreductase activity, acting on CH-OH group of donors	4
GO:0008248	2490	9	160	1	0.578	0.450488	molecular_function	pre-mRNA splicing factor activity	4
GO:0008237	2490	9	160	1	0.578	0.450488	molecular_function	metallopeptidase activity	4
GO:0005840	2490	54	160	4	3.47	0.461214	cellular_component	ribosome	4
GO:0012501	2490	24	160	2	1.542	0.462911	biological_process	programmed cell death	4
GO:0006915	2490	24	160	2	1.542	0.462911	biological_process	apoptosis	4
GO:0008219	2490	24	160	2	1.542	0.462911	biological_process	cell death	4
GO:0006796	2490	39	160	3	2.506	0.462947	biological_process	phosphate metabolism	4
GO:0006793	2490	39	160	3	2.506	0.462947	biological_process	phosphorus metabolism	4
GO:0007154	2490	101	160	7	6.49	0.475879	biological_process	cell communication	4
GO:0006629	2490	25	160	2	1.606	0.484544	biological_process	lipid metabolism	4
GO:0019941	2490	25	160	2	1.606	0.484544	biological_process	protein-ligand dependent protein catabolism	4
GO:0006511	2490	25	160	2	1.606	0.484544	biological_process	ubiquitin-dependent protein catabolism	4
GO:0016887	2490	25	160	2	1.606	0.484544	molecular_function	ATPase activity	4
GO:0046483	2490	10	160	1	0.643	0.485926	biological_process	heterocycle metabolism	4
GO:0006520	2490	10	160	1	0.643	0.485926	biological_process	amino acid metabolism	4
GO:0007155	2490	10	160	1	0.643	0.485926	biological_process	cell adhesion	4
GO:0005643	2490	10	160	1	0.643	0.485926	cellular_component	nuclear pore	4
GO:0006333	2490	10	160	1	0.643	0.485926	biological_process	chromatin assembly/disassembly	4
GO:0016886	2490	10	160	1	0.643	0.485926	molecular_function	ligase activity, forming phosphoric ester bonds	4
GO:0016329	2490	10	160	1	0.643	0.485926	molecular_function	apoptosis regulator activity	4
GO:0046930	2490	10	160	1	0.643	0.485926	cellular_component	pore complex	4
GO:0008233	2490	41	160	3	2.635	0.496673	molecular_function	peptidase activity	4
GO:0003677	2490	103	160	7	6.618	0.49713	molecular_function	DNA binding	4
GO:0005975	2490	26	160	2	1.671	0.505634	biological_process	carbohydrate metabolism	4
GO:0005730	2490	26	160	2	1.671	0.505634	cellular_component	nucleolus	4
GO:0005829	2490	42	160	3	2.699	0.513141	cellular_component	cytosol	4
GO:0003735	2490	58	160	4	3.727	0.518146	molecular_function	structural constituent of ribosome	4
GO:0006519	2490	11	160	1	0.707	0.519092	biological_process	amino acid and derivative metabolism	4
GO:0003729	2490	11	160	1	0.707	0.519092	molecular_function	mRNA binding	4
GO:0006725	2490	11	160	1	0.707	0.519092	biological_process	aromatic compound metabolism	4
GO:0007005	2490	11	160	1	0.707	0.519092	biological_process	mitochondrion organization and biogenesis	4
GO:0016788	2490	44	160	3	2.827	0.545205	molecular_function	hydrolase activity, acting on ester bonds	4
GO:0003954	2490	12	160	1	0.771	0.550131	molecular_function	NADH dehydrogenase activity	4
GO:0004386	2490	12	160	1	0.771	0.550131	molecular_function	helicase activity	4
GO:0006092	2490	12	160	1	0.771	0.550131	biological_process	main pathways of carbohydrate metabolism	4
GO:0008610	2490	12	160	1	0.771	0.550131	biological_process	lipid biosynthesis	4
GO:0016659	2490	12	160	1	0.771	0.550131	molecular_function	oxidoreductase activity, acting on NADH or NADPH, other acceptor	4
GO:0006412	2490	94	160	6	6.04	0.569386	biological_process	protein biosynthesis	4
GO:0009059	2490	94	160	6	6.04	0.569386	biological_process	macromolecule biosynthesis	4
GO:0006464	2490	62	160	4	3.984	0.572166	biological_process	protein modification	4
GO:0000280	2490	13	160	1	0.835	0.579178	biological_process	nuclear division	4
GO:0030154	2490	13	160	1	0.835	0.579178	biological_process	cell differentiation	4
GO:0000087	2490	13	160	1	0.835	0.579178	biological_process	M phase of mitotic cell cycle	4
GO:0007067	2490	13	160	1	0.835	0.579178	biological_process	mitosis	4
GO:0005635	2490	13	160	1	0.835	0.579178	cellular_component	nuclear membrane	4
GO:0008270	2490	13	160	1	0.835	0.579178	molecular_function	zinc ion binding	4
GO:0016192	2490	13	160	1	0.835	0.579178	biological_process	vesicle-mediated transport	4
GO:0008150	2490	2152	160	138	138.281	0.583436	biological_process	biological_process	4
GO:0009987	2490	368	160	23	23.647	0.595494	biological_process	cellular process	4
GO:0016020	2490	257	160	16	16.514	0.596023	cellular_component	membrane	4
GO:0006091	2490	14	160	1	0.9	0.606361	biological_process	energy pathways	4
GO:0000279	2490	14	160	1	0.9	0.606361	biological_process	M phase	4
GO:0008289	2490	14	160	1	0.9	0.606361	molecular_function	lipid binding	4
GO:0015980	2490	14	160	1	0.9	0.606361	biological_process	energy derivation by oxidation of organic compounds	4
GO:0008135	2490	32	160	2	2.056	0.619965	molecular_function	translation factor activity, nucleic acid binding	4
GO:0006066	2490	15	160	1	0.964	0.631798	biological_process	alcohol metabolism	4
GO:0009308	2490	15	160	1	0.964	0.631798	biological_process	amine metabolism	4
GO:0006325	2490	15	160	1	0.964	0.631798	biological_process	establishment and/or maintenance of chromatin architecture	4
GO:0016820	2490	15	160	1	0.964	0.631798	molecular_function	hydrolase activity, acting on acid anhydrides, catalyzing transmembrane movement of substances	4
GO:0042626	2490	15	160	1	0.964	0.631798	molecular_function	ATPase activity, coupled to transmembrane movement of substances	4
GO:0004871	2490	50	160	3	3.213	0.633643	molecular_function	signal transducer activity	4
GO:0030163	2490	50	160	3	3.213	0.633643	biological_process	protein catabolism	4
GO:0006508	2490	50	160	3	3.213	0.633643	biological_process	proteolysis and peptidolysis	4
GO:0009057	2490	50	160	3	3.213	0.633643	biological_process	macromolecule catabolism	4
GO:0006396	2490	34	160	2	2.185	0.653301	biological_process	RNA processing	4
GO:0007046	2490	16	160	1	1.028	0.655601	biological_process	ribosome biogenesis	4
GO:0000785	2490	16	160	1	1.028	0.655601	cellular_component	chromatin	4
GO:0046872	2490	69	160	4	4.434	0.658042	molecular_function	metal ion binding	4
GO:0000287	2490	17	160	1	1.092	0.677874	molecular_function	magnesium ion binding	4
GO:0016021	2490	205	160	12	13.173	0.680538	cellular_component	integral to membrane	4
GO:0016070	2490	36	160	2	2.313	0.684282	biological_process	RNA metabolism	4
GO:0006812	2490	18	160	1	1.157	0.698715	biological_process	cation transport	4
GO:0005887	2490	18	160	1	1.157	0.698715	cellular_component	integral to plasma membrane	4
GO:0005198	2490	73	160	4	4.691	0.701646	molecular_function	structural molecule activity	4
GO:0007165	2490	91	160	5	5.847	0.70742	biological_process	signal transduction	4
GO:0006323	2490	19	160	1	1.221	0.718216	biological_process	DNA packaging	4
GO:0012505	2490	19	160	1	1.221	0.718216	cellular_component	endomembrane system	4
GO:0045182	2490	39	160	2	2.506	0.726491	molecular_function	translation regulator activity	4
GO:0005654	2490	39	160	2	2.506	0.726491	cellular_component	nucleoplasm	4
GO:0003723	2490	76	160	4	4.884	0.731653	molecular_function	RNA binding	4
GO:0016787	2490	163	160	9	10.474	0.734782	molecular_function	hydrolase activity	4
GO:0003743	2490	20	160	1	1.285	0.736462	molecular_function	translation initiation factor activity	4
GO:0005737	2490	369	160	21	23.711	0.766598	cellular_component	cytoplasm	4
GO:0046914	2490	22	160	1	1.414	0.769505	molecular_function	transition metal ion binding	4
GO:0003674	2490	2288	160	145	147.02	0.779485	molecular_function	molecular_function	4
GO:0007028	2490	63	160	3	4.048	0.782222	biological_process	cytoplasm organization and biogenesis	4
GO:0006811	2490	23	160	1	1.478	0.784448	biological_process	ion transport	4
GO:0007049	2490	45	160	2	2.892	0.796742	biological_process	cell cycle	4
GO:0008372	2490	1409	160	86	90.538	0.797185	cellular_component	cellular_component unknown	4
GO:0005515	2490	102	160	5	6.554	0.797325	molecular_function	protein binding	4
GO:0005783	2490	50	160	2	3.213	0.842651	cellular_component	endoplasmic reticulum	4
GO:0005615	2490	132	160	6	8.482	0.864675	cellular_component	extracellular space	4
GO:0000004	2490	1423	160	85	91.438	0.873871	biological_process	biological_process unknown	4
GO:0009653	2490	32	160	1	2.056	0.882235	biological_process	morphogenesis	4
GO:0005575	2490	2200	160	137	141.365	0.890146	cellular_component	cellular_component	4
GO:0008283	2490	57	160	2	3.663	0.89126	biological_process	cell proliferation	4
GO:0005489	2490	34	160	1	2.185	0.89707	molecular_function	electron transporter activity	4
GO:0005554	2490	1422	160	84	91.373	0.902898	molecular_function	molecular_function unknown	4
GO:0006118	2490	35	160	1	2.249	0.903776	biological_process	electron transport	4
GO:0016874	2490	35	160	1	2.249	0.903776	molecular_function	ligase activity	4
GO:0005886	2490	43	160	1	2.763	0.943922	cellular_component	plasma membrane	4
GO:0005576	2490	156	160	6	10.024	0.945491	cellular_component	extracellular	4
GO:0006996	2490	45	160	1	2.892	0.951018	biological_process	organelle organization and biogenesis	4
GO:0003673	2490	2490	160	160	160	1	Gene_Ontology	Gene_Ontology	4
*** Clusterid: 5 ***
GO id	g	f	c	n	expt	prob	GO type	GO name	clusterid
GO:0009605	2490	30	3	2	0.036	0.00041797	biological_process	response to external stimulus	5
GO:0016066	2490	1	3	1	0.001	0.00120482	biological_process	cellular defense response (sensu Vertebrata)	5
GO:0042110	2490	1	3	1	0.001	0.00120482	biological_process	T-cell activation	5
GO:0009416	2490	1	3	1	0.001	0.00120482	biological_process	response to light	5
GO:0045063	2490	1	3	1	0.001	0.00120482	biological_process	T-helper 1 cell differentiation	5
GO:0007021	2490	1	3	1	0.001	0.00120482	biological_process	tubulin folding	5
GO:0046650	2490	1	3	1	0.001	0.00120482	biological_process	lymphocyte differentiation	5
GO:0009314	2490	1	3	1	0.001	0.00120482	biological_process	response to radiation	5
GO:0009583	2490	1	3	1	0.001	0.00120482	biological_process	perception of light	5
GO:0030098	2490	1	3	1	0.001	0.00120482	biological_process	lymphocytic blood cell differentiation	5
GO:0042093	2490	1	3	1	0.001	0.00120482	biological_process	T-helper cell differentiation	5
GO:0030217	2490	1	3	1	0.001	0.00120482	biological_process	T-cell differentiation	5
GO:0042087	2490	1	3	1	0.001	0.00120482	biological_process	cell-mediated immune response	5
GO:0042095	2490	1	3	1	0.001	0.00120482	biological_process	interferon-gamma biosynthesis	5
GO:0042088	2490	1	3	1	0.001	0.00120482	biological_process	T-helper 1 type immune response	5
GO:0007601	2490	1	3	1	0.001	0.00120482	biological_process	vision	5
GO:0007020	2490	1	3	1	0.001	0.00120482	biological_process	microtubule nucleation	5
GO:0007025	2490	1	3	1	0.001	0.00120482	biological_process	beta-tubulin folding	5
GO:0006968	2490	1	3	1	0.001	0.00120482	biological_process	cellular defense response	5
GO:0045321	2490	2	3	1	0.002	0.00240867	biological_process	cell activation	5
GO:0042107	2490	2	3	1	0.002	0.00240867	biological_process	cytokine metabolism	5
GO:0042089	2490	2	3	1	0.002	0.00240867	biological_process	cytokine biosynthesis	5
GO:0000186	2490	2	3	1	0.002	0.00240867	biological_process	activation of MAPKK	5
GO:0046649	2490	2	3	1	0.002	0.00240867	biological_process	lymphocyte activation	5
GO:0009987	2490	368	3	3	0.443	0.00320568	biological_process	cellular process	5
GO:0018342	2490	3	3	1	0.004	0.00361155	biological_process	protein prenylation	5
GO:0009582	2490	3	3	1	0.004	0.00361155	biological_process	perception of abiotic stimulus	5
GO:0030097	2490	3	3	1	0.004	0.00361155	biological_process	hemopoiesis	5
GO:0018346	2490	3	3	1	0.004	0.00361155	biological_process	protein amino acid prenylation	5
GO:0008318	2490	3	3	1	0.004	0.00361155	molecular_function	protein prenyltransferase activity	5
GO:0042157	2490	3	3	1	0.004	0.00361155	biological_process	lipoprotein metabolism	5
GO:0006497	2490	3	3	1	0.004	0.00361155	biological_process	protein lipidation	5
GO:0009581	2490	3	3	1	0.004	0.00361155	biological_process	perception of external stimulus	5
GO:0042158	2490	3	3	1	0.004	0.00361155	biological_process	lipoprotein biosynthesis	5
GO:0007600	2490	3	3	1	0.004	0.00361155	biological_process	sensory perception	5
GO:0006412	2490	94	3	2	0.113	0.00412731	biological_process	protein biosynthesis	5
GO:0009059	2490	94	3	2	0.113	0.00412731	biological_process	macromolecule biosynthesis	5
GO:0004659	2490	4	3	1	0.005	0.00481347	molecular_function	prenyltransferase activity	5
GO:0000165	2490	5	3	1	0.006	0.00601442	biological_process	MAPKKK cascade	5
GO:0000226	2490	6	3	1	0.007	0.0072144	biological_process	microtubule cytoskeleton organization and biogenesis	5
GO:0009611	2490	7	3	1	0.008	0.00841342	biological_process	response to wounding	5
GO:0007243	2490	7	3	1	0.008	0.00841342	biological_process	protein kinase cascade	5
GO:0009058	2490	141	3	2	0.17	0.00919941	biological_process	biosynthesis	5
GO:0016765	2490	9	3	1	0.011	0.0108086	molecular_function	transferase activity, transferring alkyl or aryl (other than methyl) groups	5
GO:0009613	2490	10	3	1	0.012	0.0120047	biological_process	response to pest/pathogen/parasite	5
GO:0009628	2490	10	3	1	0.012	0.0120047	biological_process	response to abiotic stimulus	5
GO:0000280	2490	13	3	1	0.016	0.0155873	biological_process	nuclear division	5
GO:0030154	2490	13	3	1	0.016	0.0155873	biological_process	cell differentiation	5
GO:0000087	2490	13	3	1	0.016	0.0155873	biological_process	M phase of mitotic cell cycle	5
GO:0007067	2490	13	3	1	0.016	0.0155873	biological_process	mitosis	5
GO:0006955	2490	14	3	1	0.017	0.0167795	biological_process	immune response	5
GO:0000279	2490	14	3	1	0.017	0.0167795	biological_process	M phase	5
GO:0003754	2490	15	3	1	0.018	0.0179708	molecular_function	chaperone activity	5
GO:0007017	2490	16	3	1	0.019	0.0191611	biological_process	microtubule-based process	5
GO:0006952	2490	17	3	1	0.02	0.0203505	biological_process	defense response	5
GO:0007582	2490	704	3	3	0.848	0.0225315	biological_process	physiological processes	5
GO:0009607	2490	19	3	1	0.023	0.0227264	biological_process	response to biotic stimulus	5
GO:0019538	2490	235	3	2	0.283	0.0249565	biological_process	protein metabolism	5
GO:0000278	2490	22	3	1	0.027	0.026283	biological_process	mitotic cell cycle	5
GO:0012501	2490	24	3	1	0.029	0.0286493	biological_process	programmed cell death	5
GO:0006915	2490	24	3	1	0.029	0.0286493	biological_process	apoptosis	5
GO:0008219	2490	24	3	1	0.029	0.0286493	biological_process	cell death	5
GO:0016265	2490	25	3	1	0.03	0.0298309	biological_process	death	5
GO:0009887	2490	25	3	1	0.03	0.0298309	biological_process	organogenesis	5
GO:0008151	2490	271	3	2	0.327	0.0328656	biological_process	cell growth and/or maintenance	5
GO:0007010	2490	28	3	1	0.034	0.0333703	biological_process	cytoskeleton organization and biogenesis	5
GO:0006950	2490	29	3	1	0.035	0.0345481	biological_process	response to stress	5
GO:0009653	2490	32	3	1	0.039	0.038076	biological_process	morphogenesis	5
GO:0005509	2490	32	3	1	0.039	0.038076	molecular_function	calcium ion binding	5
GO:0006996	2490	45	3	1	0.054	0.053264	biological_process	organelle organization and biogenesis	5
GO:0007049	2490	45	3	1	0.054	0.053264	biological_process	cell cycle	5
GO:0007275	2490	53	3	1	0.064	0.0625305	biological_process	development	5
GO:0005840	2490	54	3	1	0.065	0.0636845	cellular_component	ribosome	5
GO:0008283	2490	57	3	1	0.069	0.067141	biological_process	cell proliferation	5
GO:0003735	2490	58	3	1	0.07	0.0682912	molecular_function	structural constituent of ribosome	5
GO:0007242	2490	61	3	1	0.073	0.0717363	biological_process	intracellular signaling cascade	5
GO:0006464	2490	62	3	1	0.075	0.0728828	biological_process	protein modification	5
GO:0007028	2490	63	3	1	0.076	0.0740283	biological_process	cytoplasm organization and biogenesis	5
GO:0046872	2490	69	3	1	0.083	0.0808817	molecular_function	metal ion binding	5
GO:0005198	2490	73	3	1	0.088	0.0854318	molecular_function	structural molecule activity	5
GO:0030529	2490	77	3	1	0.093	0.0899668	cellular_component	ribonucleoprotein complex	5
GO:0016043	2490	88	3	1	0.106	0.102361	biological_process	cell organization and biogenesis	5
GO:0007165	2490	91	3	1	0.11	0.105721	biological_process	signal transduction	5
GO:0008152	2490	515	3	2	0.62	0.110521	biological_process	metabolism	5
GO:0007154	2490	101	3	1	0.122	0.116863	biological_process	cell communication	5
GO:0016740	2490	133	3	1	0.16	0.151892	molecular_function	transferase activity	5
GO:0005737	2490	369	3	1	0.445	0.382079	cellular_component	cytoplasm	5
GO:0003824	2490	411	3	1	0.495	0.418082	molecular_function	catalytic activity	5
GO:0005488	2490	539	3	1	0.649	0.519128	molecular_function	binding	5
GO:0005622	2490	596	3	1	0.718	0.560077	cellular_component	intracellular	5
GO:0008150	2490	2152	3	3	2.593	0.645426	biological_process	biological_process	5
GO:0005623	2490	740	3	1	0.892	0.653028	cellular_component	cell	5
GO:0003674	2490	2288	3	3	2.757	0.775754	molecular_function	molecular_function	5
GO:0005575	2490	2200	3	1	2.651	0.998435	cellular_component	cellular_component	5
GO:0003673	2490	2490	3	3	3	1	Gene_Ontology	Gene_Ontology	5
*** Clusterid: 6 ***
GO id	g	f	c	n	expt	prob	GO type	GO name	clusterid
GO:0016655	2490	14	331	11	1.861	4.93977e-08	molecular_function	oxidoreductase activity, acting on NADH or NADPH, quinone or similar compound as acceptor	6
GO:0008137	2490	14	331	11	1.861	4.93977e-08	molecular_function	NADH dehydrogenase (ubiquinone) activity	6
GO:0015081	2490	14	331	11	1.861	4.93977e-08	molecular_function	sodium ion transporter activity	6
GO:0016651	2490	16	331	11	2.127	4.61047e-07	molecular_function	oxidoreductase activity, acting on NADH or NADPH	6
GO:0046873	2490	16	331	11	2.127	4.61047e-07	molecular_function	metal ion transporter activity	6
GO:0003954	2490	12	331	9	1.595	1.78673e-06	molecular_function	NADH dehydrogenase activity	6
GO:0016659	2490	12	331	9	1.595	1.78673e-06	molecular_function	oxidoreductase activity, acting on NADH or NADPH, other acceptor	6
GO:0005739	2490	133	331	36	17.68	1.0212e-05	cellular_component	mitochondrion	6
GO:0015078	2490	24	331	12	3.19	1.52079e-05	molecular_function	hydrogen ion transporter activity	6
GO:0015077	2490	24	331	12	3.19	1.52079e-05	molecular_function	monovalent inorganic cation transporter activity	6
GO:0008324	2490	26	331	12	3.456	4.2247e-05	molecular_function	cation transporter activity	6
GO:0005489	2490	34	331	14	4.52	4.64778e-05	molecular_function	electron transporter activity	6
GO:0015075	2490	27	331	12	3.589	6.7076e-05	molecular_function	ion transporter activity	6
GO:0005737	2490	369	331	69	49.052	0.000910911	cellular_component	cytoplasm	6
GO:0016491	2490	57	331	16	7.577	0.00218237	molecular_function	oxidoreductase activity	6
GO:0000502	2490	6	331	4	0.798	0.00369326	cellular_component	proteasome complex (sensu Eukarya)	6
GO:0015399	2490	37	331	11	4.918	0.00661366	molecular_function	primary active transporter activity	6
GO:0004526	2490	4	331	3	0.532	0.00840019	molecular_function	ribonuclease P activity	6
GO:0005786	2490	4	331	3	0.532	0.00840019	cellular_component	signal recognition particle	6
GO:0008104	2490	4	331	3	0.532	0.00840019	biological_process	protein localization	6
GO:0016891	2490	4	331	3	0.532	0.00840019	molecular_function	endoribonuclease activity, producing 5'-phosphomonoesters	6
GO:0005622	2490	596	331	97	79.227	0.00932201	cellular_component	intracellular	6
GO:0003824	2490	411	331	70	54.635	0.0104109	molecular_function	catalytic activity	6
GO:0005783	2490	50	331	13	6.647	0.0111342	cellular_component	endoplasmic reticulum	6
GO:0016070	2490	36	331	10	4.786	0.0156314	biological_process	RNA metabolism	6
GO:0005655	2490	2	331	2	0.266	0.0176245	cellular_component	nucleolar ribonuclease P complex	6
GO:0004081	2490	2	331	2	0.266	0.0176245	molecular_function	bis(5'-nucleosyl)-tetraphosphatase (asymmetrical) activity	6
GO:0000171	2490	2	331	2	0.266	0.0176245	molecular_function	ribonuclease MRP activity	6
GO:0005721	2490	2	331	2	0.266	0.0176245	cellular_component	centric heterochromatin	6
GO:0030677	2490	2	331	2	0.266	0.0176245	cellular_component	ribonuclease P complex	6
GO:0005811	2490	2	331	2	0.266	0.0176245	cellular_component	lipid particle	6
GO:0006475	2490	2	331	2	0.266	0.0176245	biological_process	internal protein amino acid acetylation	6
GO:0006473	2490	2	331	2	0.266	0.0176245	biological_process	protein amino acid acetylation	6
GO:0008383	2490	2	331	2	0.266	0.0176245	molecular_function	manganese superoxide dismutase activity	6
GO:0000172	2490	2	331	2	0.266	0.0176245	cellular_component	ribonuclease MRP complex	6
GO:0008796	2490	2	331	2	0.266	0.0176245	molecular_function	bis(5'-nucleosyl)-tetraphosphatase activity	6
GO:0003723	2490	76	331	17	10.103	0.0187527	molecular_function	RNA binding	6
GO:0004549	2490	5	331	3	0.665	0.0189378	molecular_function	tRNA-specific ribonuclease activity	6
GO:0005386	2490	43	331	11	5.716	0.0213233	molecular_function	carrier activity	6
GO:0008152	2490	515	331	83	68.46	0.0218845	biological_process	metabolism	6
GO:0030145	2490	6	331	3	0.798	0.0341823	molecular_function	manganese ion binding	6
GO:0008080	2490	6	331	3	0.798	0.0341823	molecular_function	N-acetyltransferase activity	6
GO:0016410	2490	6	331	3	0.798	0.0341823	molecular_function	N-acyltransferase activity	6
GO:0003746	2490	11	331	4	1.462	0.0471289	molecular_function	translation elongation factor activity	6
GO:0005747	2490	3	331	2	0.399	0.0482125	cellular_component	respiratory chain complex I (sensu Eukarya)	6
GO:0018342	2490	3	331	2	0.399	0.0482125	biological_process	protein prenylation	6
GO:0005839	2490	3	331	2	0.399	0.0482125	cellular_component	proteasome core complex (sensu Eukarya)	6
GO:0000228	2490	3	331	2	0.399	0.0482125	cellular_component	nuclear chromosome	6
GO:0018346	2490	3	331	2	0.399	0.0482125	biological_process	protein amino acid prenylation	6
GO:0000036	2490	3	331	2	0.399	0.0482125	molecular_function	acyl carrier activity	6
GO:0016071	2490	3	331	2	0.399	0.0482125	biological_process	mRNA metabolism	6
GO:0008318	2490	3	331	2	0.399	0.0482125	molecular_function	protein prenyltransferase activity	6
GO:0045271	2490	3	331	2	0.399	0.0482125	cellular_component	respiratory chain complex I	6
GO:0000792	2490	3	331	2	0.399	0.0482125	cellular_component	heterochromatin	6
GO:0005720	2490	3	331	2	0.399	0.0482125	cellular_component	nuclear heterochromatin	6
GO:0006801	2490	3	331	2	0.399	0.0482125	biological_process	superoxide metabolism	6
GO:0042157	2490	3	331	2	0.399	0.0482125	biological_process	lipoprotein metabolism	6
GO:0006497	2490	3	331	2	0.399	0.0482125	biological_process	protein lipidation	6
GO:0045279	2490	3	331	2	0.399	0.0482125	cellular_component	NADH dehydrogenase complex (ubiquinone)	6
GO:0004784	2490	3	331	2	0.399	0.0482125	molecular_function	superoxide dismutase activity	6
GO:0000790	2490	3	331	2	0.399	0.0482125	cellular_component	nuclear chromatin	6
GO:0042158	2490	3	331	2	0.399	0.0482125	biological_process	lipoprotein biosynthesis	6
GO:0016721	2490	3	331	2	0.399	0.0482125	molecular_function	oxidoreductase activity, acting on superoxide radicals as acceptor	6
GO:0005746	2490	7	331	3	0.931	0.0540297	cellular_component	mitochondrial electron transport chain	6
GO:0004521	2490	7	331	3	0.931	0.0540297	molecular_function	endoribonuclease activity	6
GO:0016407	2490	7	331	3	0.931	0.0540297	molecular_function	acetyltransferase activity	6
GO:0006631	2490	7	331	3	0.931	0.0540297	biological_process	fatty acid metabolism	6
GO:0008033	2490	7	331	3	0.931	0.0540297	biological_process	tRNA processing	6
GO:0005623	2490	740	331	111	98.369	0.0595909	cellular_component	cell	6
GO:0005759	2490	28	331	7	3.722	0.068051	cellular_component	mitochondrial matrix	6
GO:0006396	2490	34	331	8	4.52	0.0720329	biological_process	RNA processing	6
GO:0019752	2490	23	331	6	3.057	0.0741523	biological_process	carboxylic acid metabolism	6
GO:0006082	2490	23	331	6	3.057	0.0741523	biological_process	organic acid metabolism	6
GO:0003735	2490	58	331	12	7.71	0.0746859	molecular_function	structural constituent of ribosome	6
GO:0030529	2490	77	331	15	10.236	0.0778153	cellular_component	ribonucleoprotein complex	6
GO:0019201	2490	8	331	3	1.063	0.0781455	molecular_function	nucleotide kinase activity	6
GO:0016747	2490	8	331	3	1.063	0.0781455	molecular_function	transferase activity, transferring groups other than amino-acyl groups	6
GO:0016746	2490	8	331	3	1.063	0.0781455	molecular_function	transferase activity, transferring acyl groups	6
GO:0008415	2490	8	331	3	1.063	0.0781455	molecular_function	acyltransferase activity	6
GO:0006118	2490	35	331	8	4.653	0.0830881	biological_process	electron transport	6
GO:0004017	2490	4	331	2	0.532	0.0880247	molecular_function	adenylate kinase activity	6
GO:0003684	2490	4	331	2	0.532	0.0880247	molecular_function	damaged DNA binding	6
GO:0005853	2490	4	331	2	0.532	0.0880247	cellular_component	eukaryotic translation elongation factor 1 complex	6
GO:0030611	2490	4	331	2	0.532	0.0880247	molecular_function	arsenate reductase activity	6
GO:0004659	2490	4	331	2	0.532	0.0880247	molecular_function	prenyltransferase activity	6
GO:0030612	2490	4	331	2	0.532	0.0880247	molecular_function	arsenate reductase (thioredoxin) activity	6
GO:0006323	2490	19	331	5	2.526	0.0967097	biological_process	DNA packaging	6
GO:0005777	2490	9	331	3	1.196	0.106051	cellular_component	peroxisome	6
GO:0004519	2490	9	331	3	1.196	0.106051	molecular_function	endonuclease activity	6
GO:0006414	2490	9	331	3	1.196	0.106051	biological_process	translational elongation	6
GO:0042579	2490	9	331	3	1.196	0.106051	cellular_component	microbody	6
GO:0006259	2490	43	331	9	5.716	0.107504	biological_process	DNA metabolism	6
GO:0005886	2490	43	331	9	5.716	0.107504	cellular_component	plasma membrane	6
GO:0007582	2490	704	331	103	93.584	0.12173	biological_process	physiological processes	6
GO:0004518	2490	15	331	4	1.994	0.127508	molecular_function	nuclease activity	6
GO:0005634	2490	254	331	40	33.765	0.13248	cellular_component	nucleus	6
GO:0005542	2490	1	331	1	0.133	0.132932	molecular_function	folic acid binding	6
GO:0003756	2490	1	331	1	0.133	0.132932	molecular_function	protein disulfide isomerase activity	6
GO:0001525	2490	1	331	1	0.133	0.132932	biological_process	angiogenesis	6
GO:0015807	2490	1	331	1	0.133	0.132932	biological_process	L-amino acid transport	6
GO:0009151	2490	1	331	1	0.133	0.132932	biological_process	purine deoxyribonucleotide metabolism	6
GO:0016836	2490	1	331	1	0.133	0.132932	molecular_function	hydro-lyase activity	6
GO:0009143	2490	1	331	1	0.133	0.132932	biological_process	nucleoside triphosphate catabolism	6
GO:0008413	2490	1	331	1	0.133	0.132932	molecular_function	7,8-dihydro-8-oxoguanine-triphosphatase activity	6
GO:0045005	2490	1	331	1	0.133	0.132932	biological_process	maintenance of fidelity during DNA dependent DNA replication	6
GO:0016337	2490	1	331	1	0.133	0.132932	biological_process	cell-cell adhesion	6
GO:0007156	2490	1	331	1	0.133	0.132932	biological_process	homophilic cell adhesion	6
GO:0001734	2490	1	331	1	0.133	0.132932	molecular_function	mRNA (N6-adenosine)-methyltransferase activity	6
GO:0015035	2490	1	331	1	0.133	0.132932	molecular_function	protein disulfide oxidoreductase activity	6
GO:0009264	2490	1	331	1	0.133	0.132932	biological_process	deoxyribonucleotide catabolism	6
GO:0015813	2490	1	331	1	0.133	0.132932	biological_process	glutamate transport	6
GO:0019899	2490	1	331	1	0.133	0.132932	molecular_function	enzyme binding	6
GO:0004329	2490	1	331	1	0.133	0.132932	molecular_function	formate-tetrahydrofolate ligase activity	6
GO:0009155	2490	1	331	1	0.133	0.132932	biological_process	purine deoxyribonucleotide catabolism	6
GO:0046070	2490	1	331	1	0.133	0.132932	biological_process	dGTP metabolism	6
GO:0045765	2490	1	331	1	0.133	0.132932	biological_process	regulation of angiogenesis	6
GO:0006203	2490	1	331	1	0.133	0.132932	biological_process	dGTP catabolism	6
GO:0016864	2490	1	331	1	0.133	0.132932	molecular_function	intramolecular isomerase activity, transposing S-S bonds	6
GO:0003975	2490	1	331	1	0.133	0.132932	molecular_function	UDP-N-acetylglucosamine-dolichyl-phosphate N-acetylglucosamine-1-phosphate transferase activity	6
GO:0016883	2490	1	331	1	0.133	0.132932	molecular_function	other carbon-nitrogen ligase activity	6
GO:0006119	2490	1	331	1	0.133	0.132932	biological_process	oxidative phosphorylation	6
GO:0015800	2490	1	331	1	0.133	0.132932	biological_process	acidic amino acid transport	6
GO:0004727	2490	1	331	1	0.133	0.132932	molecular_function	prenylated protein tyrosine phosphatase activity	6
GO:0019842	2490	1	331	1	0.133	0.132932	molecular_function	vitamin binding	6
GO:0007452	2490	1	331	1	0.133	0.132932	biological_process	imaginal disc metamorphosis	6
GO:0009215	2490	1	331	1	0.133	0.132932	biological_process	purine deoxyribonucleoside triphosphate metabolism	6
GO:0006488	2490	1	331	1	0.133	0.132932	biological_process	dolichol-linked oligosaccharide biosynthesis	6
GO:0016780	2490	1	331	1	0.133	0.132932	molecular_function	phosphotransferase activity, for other substituted phosphate groups	6
GO:0019901	2490	1	331	1	0.133	0.132932	molecular_function	protein kinase binding	6
GO:0001654	2490	1	331	1	0.133	0.132932	biological_process	eye morphogenesis	6
GO:0015645	2490	1	331	1	0.133	0.132932	molecular_function	fatty-acid ligase activity	6
GO:0009146	2490	1	331	1	0.133	0.132932	biological_process	purine nucleoside triphosphate catabolism	6
GO:0008583	2490	1	331	1	0.133	0.132932	biological_process	mystery cell fate differentiation (sensu Drosophila)	6
GO:0004831	2490	1	331	1	0.133	0.132932	molecular_function	tyrosine-tRNA ligase activity	6
GO:0004726	2490	1	331	1	0.133	0.132932	molecular_function	non-membrane spanning protein tyrosine phosphatase activity	6
GO:0004730	2490	1	331	1	0.133	0.132932	molecular_function	pseudouridylate synthase activity	6
GO:0001510	2490	1	331	1	0.133	0.132932	biological_process	RNA methylation	6
GO:0009204	2490	1	331	1	0.133	0.132932	biological_process	deoxyribonucleoside triphosphate catabolism	6
GO:0004467	2490	1	331	1	0.133	0.132932	molecular_function	long-chain-fatty-acid-CoA-ligase activity	6
GO:0007456	2490	1	331	1	0.133	0.132932	biological_process	eye morphogenesis (sensu Drosophila)	6
GO:0019900	2490	1	331	1	0.133	0.132932	molecular_function	kinase binding	6
GO:0006399	2490	1	331	1	0.133	0.132932	biological_process	tRNA metabolism	6
GO:0016877	2490	1	331	1	0.133	0.132932	molecular_function	ligase activity, forming carbon-sulfur bonds	6
GO:0006195	2490	1	331	1	0.133	0.132932	biological_process	purine nucleotide catabolism	6
GO:0009217	2490	1	331	1	0.133	0.132932	biological_process	purine deoxyribonucleoside triphosphate catabolism	6
GO:0009166	2490	1	331	1	0.133	0.132932	biological_process	nucleotide catabolism	6
GO:0006437	2490	1	331	1	0.133	0.132932	biological_process	tyrosyl-tRNA aminoacylation	6
GO:0005844	2490	1	331	1	0.133	0.132932	cellular_component	polysome	6
GO:0007455	2490	1	331	1	0.133	0.132932	biological_process	eye-antennal disc metamorphosis	6
GO:0030182	2490	1	331	1	0.133	0.132932	biological_process	neuron differentiation	6
GO:0007444	2490	1	331	1	0.133	0.132932	biological_process	imaginal disc development	6
GO:0006487	2490	1	331	1	0.133	0.132932	biological_process	N-linked glycosylation	6
GO:0006120	2490	1	331	1	0.133	0.132932	biological_process	oxidative phosphorylation, NADH to ubiquinone	6
GO:0006298	2490	1	331	1	0.133	0.132932	biological_process	mismatch repair	6
GO:0004170	2490	1	331	1	0.133	0.132932	molecular_function	dUTP pyrophosphatase activity	6
GO:0008266	2490	1	331	1	0.133	0.132932	molecular_function	poly(U) binding	6
GO:0016556	2490	1	331	1	0.133	0.132932	biological_process	mRNA modification	6
GO:0008174	2490	1	331	1	0.133	0.132932	molecular_function	mRNA methyltransferase activity	6
GO:0001745	2490	1	331	1	0.133	0.132932	biological_process	compound eye morphogenesis (sensu Drosophila)	6
GO:0008017	2490	5	331	2	0.665	0.134083	molecular_function	microtubule binding	6
GO:0003774	2490	5	331	2	0.665	0.134083	molecular_function	motor activity	6
GO:0006633	2490	5	331	2	0.665	0.134083	biological_process	fatty acid biosynthesis	6
GO:0003777	2490	5	331	2	0.665	0.134083	molecular_function	microtubule motor activity	6
GO:0015631	2490	5	331	2	0.665	0.134083	molecular_function	tubulin binding	6
GO:0016053	2490	5	331	2	0.665	0.134083	biological_process	organic acid biosynthesis	6
GO:0046394	2490	5	331	2	0.665	0.134083	biological_process	carboxylic acid biosynthesis	6
GO:0006800	2490	5	331	2	0.665	0.134083	biological_process	oxygen and reactive oxygen species metabolism	6
GO:0006360	2490	10	331	3	1.329	0.137185	biological_process	transcription from Pol I promoter	6
GO:0016776	2490	10	331	3	1.329	0.137185	molecular_function	phosphotransferase activity, phosphate group as acceptor	6
GO:0004540	2490	10	331	3	1.329	0.137185	molecular_function	ribonuclease activity	6
GO:0006281	2490	10	331	3	1.329	0.137185	biological_process	DNA repair	6
GO:0019205	2490	10	331	3	1.329	0.137185	molecular_function	nucleobase, nucleoside, nucleotide kinase activity	6
GO:0003676	2490	222	331	35	29.511	0.150848	molecular_function	nucleic acid binding	6
GO:0007001	2490	22	331	5	2.924	0.158067	biological_process	chromosome organization and biogenesis (sensu Eukarya)	6
GO:0005198	2490	73	331	13	9.704	0.162992	molecular_function	structural molecule activity	6
GO:0005840	2490	54	331	10	7.178	0.171363	cellular_component	ribosome	6
GO:0016874	2490	35	331	7	4.653	0.17402	molecular_function	ligase activity	6
GO:0006412	2490	94	331	16	12.496	0.174514	biological_process	protein biosynthesis	6
GO:0009059	2490	94	331	16	12.496	0.174514	biological_process	macromolecule biosynthesis	6
GO:0005761	2490	23	331	5	3.057	0.181377	cellular_component	mitochondrial ribosome	6
GO:0006997	2490	23	331	5	3.057	0.181377	biological_process	nuclear organization and biogenesis	6
GO:0000313	2490	23	331	5	3.057	0.181377	cellular_component	organellar ribosome	6
GO:0005215	2490	122	331	20	16.218	0.182939	molecular_function	transporter activity	6
GO:0030286	2490	6	331	2	0.798	0.184033	cellular_component	dynein complex	6
GO:0004177	2490	6	331	2	0.798	0.184033	molecular_function	aminopeptidase activity	6
GO:0016481	2490	6	331	2	0.798	0.184033	biological_process	negative regulation of transcription	6
GO:0019538	2490	235	331	36	31.239	0.193304	biological_process	protein metabolism	6
GO:0006139	2490	186	331	29	24.725	0.196441	biological_process	nucleobase, nucleoside, nucleotide and nucleic acid metabolism	6
GO:0008757	2490	12	331	3	1.595	0.206771	molecular_function	S-adenosylmethionine-dependent methyltransferase activity	6
GO:0006974	2490	12	331	3	1.595	0.206771	biological_process	response to DNA damage stimulus	6
GO:0009719	2490	12	331	3	1.595	0.206771	biological_process	response to endogenous stimulus	6
GO:0005615	2490	132	331	21	17.547	0.214879	cellular_component	extracellular space	6
GO:0006629	2490	25	331	5	3.323	0.231366	biological_process	lipid metabolism	6
GO:0019941	2490	25	331	5	3.323	0.231366	biological_process	protein-ligand dependent protein catabolism	6
GO:0006511	2490	25	331	5	3.323	0.231366	biological_process	ubiquitin-dependent protein catabolism	6
GO:0016887	2490	25	331	5	3.323	0.231366	molecular_function	ATPase activity	6
GO:0006470	2490	7	331	2	0.931	0.236034	biological_process	protein amino acid dephosphorylation	6
GO:0006260	2490	7	331	2	0.931	0.236034	biological_process	DNA replication	6
GO:0016311	2490	7	331	2	0.931	0.236034	biological_process	dephosphorylation	6
GO:0000084	2490	7	331	2	0.931	0.236034	biological_process	S phase of mitotic cell cycle	6
GO:0004842	2490	7	331	2	0.931	0.236034	molecular_function	ubiquitin-protein ligase activity	6
GO:0003682	2490	7	331	2	0.931	0.236034	molecular_function	chromatin binding	6
GO:0009058	2490	141	331	22	18.743	0.236366	biological_process	biosynthesis	6
GO:0003674	2490	2288	331	308	304.148	0.237604	molecular_function	molecular_function	6
GO:0016741	2490	19	331	4	2.526	0.239444	molecular_function	transferase activity, transferring one-carbon groups	6
GO:0008168	2490	19	331	4	2.526	0.239444	molecular_function	methyltransferase activity	6
GO:0006397	2490	19	331	4	2.526	0.239444	biological_process	mRNA processing	6
GO:0008639	2490	13	331	3	1.728	0.24406	molecular_function	small protein conjugating enzyme activity	6
GO:0004840	2490	13	331	3	1.728	0.24406	molecular_function	ubiquitin conjugating enzyme activity	6
GO:0016787	2490	163	331	25	21.668	0.245206	molecular_function	hydrolase activity	6
GO:0005743	2490	32	331	6	4.254	0.245299	cellular_component	mitochondrial inner membrane	6
GO:0009451	2490	2	331	1	0.266	0.248239	biological_process	RNA modification	6
GO:0016308	2490	2	331	1	0.266	0.248239	molecular_function	1-phosphatidylinositol-4-phosphate 5-kinase activity	6
GO:0005048	2490	2	331	1	0.266	0.248239	molecular_function	signal sequence binding	6
GO:0008284	2490	2	331	1	0.266	0.248239	biological_process	positive regulation of cell proliferation	6
GO:0016769	2490	2	331	1	0.266	0.248239	molecular_function	transferase activity, transferring nitrogenous groups	6
GO:0016462	2490	2	331	1	0.266	0.248239	molecular_function	pyrophosphatase activity	6
GO:0006865	2490	2	331	1	0.266	0.248239	biological_process	amino acid transport	6
GO:0008312	2490	2	331	1	0.266	0.248239	molecular_function	7S RNA binding	6
GO:0015036	2490	2	331	1	0.266	0.248239	molecular_function	disulfide oxidoreductase activity	6
GO:0008173	2490	2	331	1	0.266	0.248239	molecular_function	RNA methyltransferase activity	6
GO:0005080	2490	2	331	1	0.266	0.248239	molecular_function	protein kinase C binding	6
GO:0042277	2490	2	331	1	0.266	0.248239	molecular_function	peptide binding	6
GO:0004385	2490	2	331	1	0.266	0.248239	molecular_function	guanylate kinase activity	6
GO:0008483	2490	2	331	1	0.266	0.248239	molecular_function	transaminase activity	6
GO:0006379	2490	2	331	1	0.266	0.248239	biological_process	mRNA cleavage	6
GO:0005911	2490	2	331	1	0.266	0.248239	cellular_component	intercellular junction	6
GO:0016363	2490	2	331	1	0.266	0.248239	cellular_component	nuclear matrix	6
GO:0006383	2490	2	331	1	0.266	0.248239	biological_process	transcription from Pol III promoter	6
GO:0006839	2490	2	331	1	0.266	0.248239	biological_process	mitochondrial transport	6
GO:0006760	2490	2	331	1	0.266	0.248239	biological_process	folic acid and derivative metabolism	6
GO:0005923	2490	2	331	1	0.266	0.248239	cellular_component	tight junction	6
GO:0005076	2490	2	331	1	0.266	0.248239	molecular_function	receptor signaling protein serine/threonine kinase signaling protein activity	6
GO:0005675	2490	2	331	1	0.266	0.248239	cellular_component	transcription factor TFIIH complex	6
GO:0007219	2490	2	331	1	0.266	0.248239	biological_process	N receptor signaling pathway	6
GO:0015837	2490	2	331	1	0.266	0.248239	biological_process	amine/polyamine transport	6
GO:0006378	2490	2	331	1	0.266	0.248239	biological_process	mRNA polyadenylation	6
GO:0009396	2490	2	331	1	0.266	0.248239	biological_process	folic acid and derivative biosynthesis	6
GO:0006356	2490	2	331	1	0.266	0.248239	biological_process	regulation of transcription from Pol I promoter	6
GO:0000118	2490	2	331	1	0.266	0.248239	cellular_component	histone deacetylase complex	6
GO:0016835	2490	2	331	1	0.266	0.248239	molecular_function	carbon-oxygen lyase activity	6
GO:0016307	2490	2	331	1	0.266	0.248239	molecular_function	phosphatidylinositol phosphate kinase activity	6
GO:0003993	2490	2	331	1	0.266	0.248239	molecular_function	acid phosphatase activity	6
GO:0005654	2490	39	331	7	5.184	0.254659	cellular_component	nucleoplasm	6
GO:0008289	2490	14	331	3	1.861	0.282293	molecular_function	lipid binding	6
GO:0005488	2490	539	331	76	71.65	0.288211	molecular_function	binding	6
GO:0016591	2490	8	331	2	1.063	0.288664	cellular_component	DNA-directed RNA polymerase II, holoenzyme	6
GO:0006364	2490	8	331	2	1.063	0.288664	biological_process	rRNA processing	6
GO:0019866	2490	34	331	6	4.52	0.293267	cellular_component	inner membrane	6
GO:0005740	2490	34	331	6	4.52	0.293267	cellular_component	mitochondrial membrane	6
GO:0008233	2490	41	331	7	5.45	0.298568	molecular_function	peptidase activity	6
GO:0046872	2490	69	331	11	9.172	0.305288	molecular_function	metal ion binding	6
GO:0005624	2490	15	331	3	1.994	0.320989	cellular_component	membrane fraction	6
GO:0003754	2490	15	331	3	1.994	0.320989	molecular_function	chaperone activity	6
GO:0009308	2490	15	331	3	1.994	0.320989	biological_process	amine metabolism	6
GO:0006325	2490	15	331	3	1.994	0.320989	biological_process	establishment and/or maintenance of chromatin architecture	6
GO:0030554	2490	149	331	22	19.807	0.32881	molecular_function	adenyl nucleotide binding	6
GO:0005524	2490	149	331	22	19.807	0.32881	molecular_function	ATP binding	6
GO:0046914	2490	22	331	4	2.924	0.333995	molecular_function	transition metal ion binding	6
GO:0006950	2490	29	331	5	3.855	0.340089	biological_process	response to stress	6
GO:0004812	2490	9	331	2	1.196	0.340839	molecular_function	tRNA ligase activity	6
GO:0016765	2490	9	331	2	1.196	0.340839	molecular_function	transferase activity, transferring alkyl or aryl (other than methyl) groups	6
GO:0016829	2490	9	331	2	1.196	0.340839	molecular_function	lyase activity	6
GO:0016875	2490	9	331	2	1.196	0.340839	molecular_function	ligase activity, forming carbon-oxygen bonds	6
GO:0005541	2490	9	331	2	1.196	0.340839	molecular_function	acyl-CoA or acyl binding	6
GO:0008452	2490	9	331	2	1.196	0.340839	molecular_function	RNA ligase activity	6
GO:0006418	2490	9	331	2	1.196	0.340839	biological_process	amino acid activation	6
GO:0016876	2490	9	331	2	1.196	0.340839	molecular_function	ligase activity, forming aminoacyl-tRNA and related compounds	6
GO:0004372	2490	3	331	1	0.399	0.348252	molecular_function	glycine hydroxymethyltransferase activity	6
GO:0005881	2490	3	331	1	0.399	0.348252	cellular_component	cytoplasmic microtubule	6
GO:0015849	2490	3	331	1	0.399	0.348252	biological_process	organic acid transport	6
GO:0005793	2490	3	331	1	0.399	0.348252	cellular_component	ER-Golgi intermediate compartment	6
GO:0001568	2490	3	331	1	0.399	0.348252	biological_process	blood vessel development	6
GO:0006612	2490	3	331	1	0.399	0.348252	biological_process	protein-membrane targeting	6
GO:0006048	2490	3	331	1	0.399	0.348252	biological_process	UDP-N-acetylglucosamine biosynthesis	6
GO:0006420	2490	3	331	1	0.399	0.348252	biological_process	arginyl-tRNA aminoacylation	6
GO:0003724	2490	3	331	1	0.399	0.348252	molecular_function	RNA helicase activity	6
GO:0007292	2490	3	331	1	0.399	0.348252	biological_process	oogenesis	6
GO:0009200	2490	3	331	1	0.399	0.348252	biological_process	deoxyribonucleoside triphosphate metabolism	6
GO:0004004	2490	3	331	1	0.399	0.348252	molecular_function	ATP dependent RNA helicase activity	6
GO:0045428	2490	3	331	1	0.399	0.348252	biological_process	regulation of nitric oxide biosynthesis	6
GO:0009408	2490	3	331	1	0.399	0.348252	biological_process	response to heat	6
GO:0009100	2490	3	331	1	0.399	0.348252	biological_process	glycoprotein metabolism	6
GO:0004725	2490	3	331	1	0.399	0.348252	molecular_function	protein tyrosine phosphatase activity	6
GO:0000910	2490	3	331	1	0.399	0.348252	biological_process	cytokinesis	6
GO:0006045	2490	3	331	1	0.399	0.348252	biological_process	N-acetylglucosamine biosynthesis	6
GO:0009101	2490	3	331	1	0.399	0.348252	biological_process	glycoprotein biosynthesis	6
GO:0005868	2490	3	331	1	0.399	0.348252	cellular_component	cytoplasmic dynein complex	6
GO:0006613	2490	3	331	1	0.399	0.348252	biological_process	cotranslational membrane targeting	6
GO:0008637	2490	3	331	1	0.399	0.348252	biological_process	apoptotic mitochondrial changes	6
GO:0016860	2490	3	331	1	0.399	0.348252	molecular_function	intramolecular isomerase activity	6
GO:0045047	2490	3	331	1	0.399	0.348252	biological_process	protein-ER targeting	6
GO:0045019	2490	3	331	1	0.399	0.348252	biological_process	negative regulation of nitric oxide biosynthesis	6
GO:0004343	2490	3	331	1	0.399	0.348252	molecular_function	glucosamine-phosphate N-acetyltransferase activity	6
GO:0009890	2490	3	331	1	0.399	0.348252	biological_process	negative regulation of biosynthesis	6
GO:0005666	2490	3	331	1	0.399	0.348252	cellular_component	DNA-directed RNA polymerase III complex	6
GO:0006809	2490	3	331	1	0.399	0.348252	biological_process	nitric oxide biosynthesis	6
GO:0046349	2490	3	331	1	0.399	0.348252	biological_process	amino sugar biosynthesis	6
GO:0008186	2490	3	331	1	0.399	0.348252	molecular_function	RNA dependent ATPase activity	6
GO:0003727	2490	3	331	1	0.399	0.348252	molecular_function	single-stranded RNA binding	6
GO:0005057	2490	3	331	1	0.399	0.348252	molecular_function	receptor signaling protein activity	6
GO:0007178	2490	3	331	1	0.399	0.348252	biological_process	transmembrane receptor protein serine/threonine kinase signaling pathway	6
GO:0006486	2490	3	331	1	0.399	0.348252	biological_process	protein amino acid glycosylation	6
GO:0046942	2490	3	331	1	0.399	0.348252	biological_process	carboxylic acid transport	6
GO:0030054	2490	3	331	1	0.399	0.348252	cellular_component	cell junction	6
GO:0000314	2490	3	331	1	0.399	0.348252	cellular_component	organellar small ribosomal subunit	6
GO:0009892	2490	3	331	1	0.399	0.348252	biological_process	negative regulation of metabolism	6
GO:0005763	2490	3	331	1	0.399	0.348252	cellular_component	mitochondrial small ribosomal subunit	6
GO:0006261	2490	3	331	1	0.399	0.348252	biological_process	DNA dependent DNA replication	6
GO:0007029	2490	3	331	1	0.399	0.348252	biological_process	ER organization and biogenesis	6
GO:0046209	2490	3	331	1	0.399	0.348252	biological_process	nitric oxide metabolism	6
GO:0006042	2490	3	331	1	0.399	0.348252	biological_process	glucosamine biosynthesis	6
GO:0016327	2490	3	331	1	0.399	0.348252	cellular_component	apicolateral plasma membrane	6
GO:0006730	2490	3	331	1	0.399	0.348252	biological_process	one-carbon compound metabolism	6
GO:0006807	2490	3	331	1	0.399	0.348252	biological_process	nitrogen metabolism	6
GO:0004814	2490	3	331	1	0.399	0.348252	molecular_function	arginine-tRNA ligase activity	6
GO:0007017	2490	16	331	3	2.127	0.359722	biological_process	microtubule-based process	6
GO:0016818	2490	58	331	9	7.71	0.36308	molecular_function	hydrolase activity, acting on acid anhydrides, in phosphorus-containing anhydrides	6
GO:0016817	2490	58	331	9	7.71	0.36308	molecular_function	hydrolase activity, acting on acid anhydrides	6
GO:0005667	2490	23	331	4	3.057	0.366125	cellular_component	transcription factor complex	6
GO:0006520	2490	10	331	2	1.329	0.391752	biological_process	amino acid metabolism	6
GO:0016881	2490	10	331	2	1.329	0.391752	molecular_function	acid-D-amino acid ligase activity	6
GO:0004721	2490	10	331	2	1.329	0.391752	molecular_function	protein phosphatase activity	6
GO:0007155	2490	10	331	2	1.329	0.391752	biological_process	cell adhesion	6
GO:0006333	2490	10	331	2	1.329	0.391752	biological_process	chromatin assembly/disassembly	6
GO:0046138	2490	10	331	2	1.329	0.391752	biological_process	coenzymes and prosthetic group biosynthesis	6
GO:0009108	2490	10	331	2	1.329	0.391752	biological_process	coenzyme biosynthesis	6
GO:0016886	2490	10	331	2	1.329	0.391752	molecular_function	ligase activity, forming phosphoric ester bonds	6
GO:0016329	2490	10	331	2	1.329	0.391752	molecular_function	apoptosis regulator activity	6
GO:0003677	2490	103	331	15	13.692	0.393286	molecular_function	DNA binding	6
GO:0006366	2490	17	331	3	2.26	0.398119	biological_process	transcription from Pol II promoter	6
GO:0000287	2490	17	331	3	2.26	0.398119	molecular_function	magnesium ion binding	6
GO:0016879	2490	17	331	3	2.26	0.398119	molecular_function	ligase activity, forming carbon-nitrogen bonds	6
GO:0012501	2490	24	331	4	3.19	0.398177	biological_process	programmed cell death	6
GO:0006915	2490	24	331	4	3.19	0.398177	biological_process	apoptosis	6
GO:0005875	2490	24	331	4	3.19	0.398177	cellular_component	microtubule associated complex	6
GO:0008219	2490	24	331	4	3.19	0.398177	biological_process	cell death	6
GO:0016740	2490	133	331	19	17.68	0.404176	molecular_function	transferase activity	6
GO:0008135	2490	32	331	5	4.254	0.424108	molecular_function	translation factor activity, nucleic acid binding	6
GO:0016853	2490	25	331	4	3.323	0.42995	molecular_function	isomerase activity	6
GO:0016265	2490	25	331	4	3.323	0.42995	biological_process	death	6
GO:0007205	2490	4	331	1	0.532	0.434995	biological_process	protein kinase C activation	6
GO:0005319	2490	4	331	1	0.532	0.434995	molecular_function	lipid transporter activity	6
GO:0007200	2490	4	331	1	0.532	0.434995	biological_process	G-protein signaling, coupled to IP3 second messenger (phospholipase C activating)	6
GO:0009225	2490	4	331	1	0.532	0.434995	biological_process	nucleotide-sugar metabolism	6
GO:0006047	2490	4	331	1	0.532	0.434995	biological_process	UDP-N-acetylglucosamine metabolism	6
GO:0003927	2490	4	331	1	0.532	0.434995	molecular_function	heterotrimeric G-protein GTPase activity	6
GO:0009262	2490	4	331	1	0.532	0.434995	biological_process	deoxyribonucleotide metabolism	6
GO:0001727	2490	4	331	1	0.532	0.434995	molecular_function	lipid kinase activity	6
GO:0005665	2490	4	331	1	0.532	0.434995	cellular_component	DNA-directed RNA polymerase II, core complex	6
GO:0005789	2490	4	331	1	0.532	0.434995	cellular_component	endoplasmic reticulum membrane	6
GO:0006044	2490	4	331	1	0.532	0.434995	biological_process	N-acetylglucosamine metabolism	6
GO:0006040	2490	4	331	1	0.532	0.434995	biological_process	amino sugar metabolism	6
GO:0003773	2490	4	331	1	0.532	0.434995	molecular_function	heat shock protein activity	6
GO:0006041	2490	4	331	1	0.532	0.434995	biological_process	glucosamine metabolism	6
GO:0007167	2490	4	331	1	0.532	0.434995	biological_process	enzyme linked receptor protein signaling pathway	6
GO:0009266	2490	4	331	1	0.532	0.434995	biological_process	response to temperature	6
GO:0000267	2490	18	331	3	2.393	0.435864	cellular_component	cell fraction	6
GO:0005887	2490	18	331	3	2.393	0.435864	cellular_component	integral to plasma membrane	6
GO:0006519	2490	11	331	2	1.462	0.440818	biological_process	amino acid and derivative metabolism	6
GO:0016859	2490	11	331	2	1.462	0.440818	molecular_function	cis-trans isomerase activity	6
GO:0000067	2490	11	331	2	1.462	0.440818	biological_process	DNA replication and chromosome cycle	6
GO:0003755	2490	11	331	2	1.462	0.440818	molecular_function	peptidyl-prolyl cis-trans isomerase activity	6
GO:0006464	2490	62	331	9	8.242	0.443616	biological_process	protein modification	6
GO:0008610	2490	12	331	2	1.595	0.487627	biological_process	lipid biosynthesis	6
GO:0008283	2490	57	331	8	7.577	0.493405	biological_process	cell proliferation	6
GO:0030163	2490	50	331	7	6.647	0.504462	biological_process	protein catabolism	6
GO:0006508	2490	50	331	7	6.647	0.504462	biological_process	proteolysis and peptidolysis	6
GO:0009057	2490	50	331	7	6.647	0.504462	biological_process	macromolecule catabolism	6
GO:0008360	2490	5	331	1	0.665	0.510223	biological_process	regulation of cell shape	6
GO:0016568	2490	5	331	1	0.665	0.510223	biological_process	chromatin modification	6
GO:0045892	2490	5	331	1	0.665	0.510223	biological_process	negative regulation of transcription, DNA-dependent	6
GO:0000122	2490	5	331	1	0.665	0.510223	biological_process	negative regulation of transcription from Pol II promoter	6
GO:0042127	2490	5	331	1	0.665	0.510223	biological_process	regulation of cell proliferation	6
GO:0016051	2490	5	331	1	0.665	0.510223	biological_process	carbohydrate biosynthesis	6
GO:0004428	2490	5	331	1	0.665	0.510223	molecular_function	inositol/phosphatidylinositol kinase activity	6
GO:0008632	2490	5	331	1	0.665	0.510223	biological_process	apoptotic program	6
GO:0003887	2490	5	331	1	0.665	0.510223	molecular_function	DNA-directed DNA polymerase activity	6
GO:0005770	2490	5	331	1	0.665	0.510223	cellular_component	late endosome	6
GO:0005576	2490	156	331	21	20.737	0.512596	cellular_component	extracellular	6
GO:0016757	2490	13	331	2	1.728	0.531912	molecular_function	transferase activity, transferring glycosyl groups	6
GO:0016788	2490	44	331	6	5.849	0.540921	molecular_function	hydrolase activity, acting on ester bonds	6
GO:0009117	2490	21	331	3	2.792	0.542787	biological_process	nucleotide metabolism	6
GO:0006350	2490	98	331	13	13.027	0.550146	biological_process	transcription	6
GO:0006351	2490	91	331	12	12.097	0.560595	biological_process	transcription, DNA-dependent	6
GO:0004175	2490	14	331	2	1.861	0.573515	molecular_function	endopeptidase activity	6
GO:0006512	2490	14	331	2	1.861	0.573515	biological_process	ubiquitin cycle	6
GO:0006732	2490	14	331	2	1.861	0.573515	biological_process	coenzyme metabolism	6
GO:0006731	2490	14	331	2	1.861	0.573515	biological_process	coenzymes and prosthetic group metabolism	6
GO:0016779	2490	14	331	2	1.861	0.573515	molecular_function	nucleotidyltransferase activity	6
GO:0009889	2490	6	331	1	0.798	0.575461	biological_process	regulation of biosynthesis	6
GO:0008026	2490	6	331	1	0.798	0.575461	molecular_function	ATP dependent helicase activity	6
GO:0005792	2490	6	331	1	0.798	0.575461	cellular_component	microsome	6
GO:0003712	2490	6	331	1	0.798	0.575461	molecular_function	transcription cofactor activity	6
GO:0006954	2490	6	331	1	0.798	0.575461	biological_process	inflammatory response	6
GO:0008134	2490	6	331	1	0.798	0.575461	molecular_function	transcription factor binding	6
GO:0045087	2490	6	331	1	0.798	0.575461	biological_process	innate immune response	6
GO:0004222	2490	6	331	1	0.798	0.575461	molecular_function	metalloendopeptidase activity	6
GO:0005874	2490	6	331	1	0.798	0.575461	cellular_component	microtubule	6
GO:0007015	2490	6	331	1	0.798	0.575461	biological_process	actin filament organization	6
GO:0015935	2490	6	331	1	0.798	0.575461	cellular_component	small ribosomal subunit	6
GO:0004527	2490	6	331	1	0.798	0.575461	molecular_function	exonuclease activity	6
GO:0019013	2490	6	331	1	0.798	0.575461	cellular_component	viral nucleocapsid	6
GO:0046728	2490	6	331	1	0.798	0.575461	cellular_component	viral capsid (sensu Retroviridae)	6
GO:0004197	2490	6	331	1	0.798	0.575461	molecular_function	cysteine-type endopeptidase activity	6
GO:0006869	2490	6	331	1	0.798	0.575461	biological_process	lipid transport	6
GO:0000902	2490	6	331	1	0.798	0.575461	biological_process	cellular morphogenesis	6
GO:0042598	2490	6	331	1	0.798	0.575461	cellular_component	vesicular fraction	6
GO:0008408	2490	6	331	1	0.798	0.575461	molecular_function	3'-5' exonuclease activity	6
GO:0019222	2490	6	331	1	0.798	0.575461	biological_process	regulation of metabolism	6
GO:0042175	2490	6	331	1	0.798	0.575461	cellular_component	nuclear envelope-endoplasmic reticulum network	6
GO:0019028	2490	6	331	1	0.798	0.575461	cellular_component	viral capsid	6
GO:0017076	2490	177	331	23	23.529	0.584411	molecular_function	purine nucleotide binding	6
GO:0000166	2490	177	331	23	23.529	0.584411	molecular_function	nucleotide binding	6
GO:0015630	2490	31	331	4	4.121	0.606267	cellular_component	microtubule cytoskeleton	6
GO:0045182	2490	39	331	5	5.184	0.607097	molecular_function	translation regulator activity	6
GO:0005515	2490	102	331	13	13.559	0.61193	molecular_function	protein binding	6
GO:0008150	2490	2152	331	285	286.069	0.61201	biological_process	biological_process	6
GO:0006457	2490	15	331	2	1.994	0.612366	biological_process	protein folding	6
GO:0016791	2490	15	331	2	1.994	0.612366	molecular_function	phosphoric monoester hydrolase activity	6
GO:0008083	2490	7	331	1	0.931	0.632032	molecular_function	growth factor activity	6
GO:0030705	2490	7	331	1	0.931	0.632032	biological_process	cytoskeleton-dependent intracellular transport	6
GO:0009611	2490	7	331	1	0.931	0.632032	biological_process	response to wounding	6
GO:0005125	2490	7	331	1	0.931	0.632032	molecular_function	cytokine activity	6
GO:0019012	2490	7	331	1	0.931	0.632032	cellular_component	virion	6
GO:0009144	2490	7	331	1	0.931	0.632032	biological_process	purine nucleoside triphosphate metabolism	6
GO:0007276	2490	7	331	1	0.931	0.632032	biological_process	gametogenesis	6
GO:0007018	2490	7	331	1	0.931	0.632032	biological_process	microtubule-based movement	6
GO:0006752	2490	7	331	1	0.931	0.632032	biological_process	group transfer coenzyme metabolism	6
GO:0003899	2490	7	331	1	0.931	0.632032	molecular_function	DNA-directed RNA polymerase activity	6
GO:0005509	2490	32	331	4	4.254	0.632289	molecular_function	calcium ion binding	6
GO:0016043	2490	88	331	11	11.698	0.63713	biological_process	cell organization and biogenesis	6
GO:0005575	2490	2200	331	291	292.45	0.645689	cellular_component	cellular_component	6
GO:0007046	2490	16	331	2	2.127	0.648458	biological_process	ribosome biogenesis	6
GO:0000785	2490	16	331	2	2.127	0.648458	cellular_component	chromatin	6
GO:0042578	2490	16	331	2	2.127	0.648458	molecular_function	phosphoric ester hydrolase activity	6
GO:0045449	2490	81	331	10	10.767	0.651405	biological_process	regulation of transcription	6
GO:0007166	2490	25	331	3	3.323	0.665301	biological_process	cell surface receptor linked signal transduction	6
GO:0005829	2490	42	331	5	5.583	0.674564	cellular_component	cytosol	6
GO:0006818	2490	8	331	1	1.063	0.681084	biological_process	hydrogen transport	6
GO:0019953	2490	8	331	1	1.063	0.681084	biological_process	sexual reproduction	6
GO:0005768	2490	8	331	1	1.063	0.681084	cellular_component	endosome	6
GO:0015629	2490	8	331	1	1.063	0.681084	cellular_component	actin cytoskeleton	6
GO:0000003	2490	8	331	1	1.063	0.681084	biological_process	reproduction	6
GO:0005096	2490	8	331	1	1.063	0.681084	molecular_function	GTPase activator activity	6
GO:0015992	2490	8	331	1	1.063	0.681084	biological_process	proton transport	6
GO:0006952	2490	17	331	2	2.26	0.681836	biological_process	defense response	6
GO:0005871	2490	17	331	2	2.26	0.681836	cellular_component	kinesin complex	6
GO:0042254	2490	17	331	2	2.26	0.681836	biological_process	ribosome biogenesis and assembly	6
GO:0009056	2490	67	331	8	8.906	0.684487	biological_process	catabolism	6
GO:0005730	2490	26	331	3	3.456	0.691914	cellular_component	nucleolus	6
GO:0005102	2490	18	331	2	2.393	0.712583	molecular_function	receptor binding	6
GO:0000323	2490	9	331	1	1.196	0.723615	cellular_component	lytic vacuole	6
GO:0009141	2490	9	331	1	1.196	0.723615	biological_process	nucleoside triphosphate metabolism	6
GO:0045045	2490	9	331	1	1.196	0.723615	biological_process	secretory pathway	6
GO:0005764	2490	9	331	1	1.196	0.723615	cellular_component	lysosome	6
GO:0008237	2490	9	331	1	1.196	0.723615	molecular_function	metallopeptidase activity	6
GO:0007049	2490	45	331	5	5.982	0.733924	biological_process	cell cycle	6
GO:0006605	2490	28	331	3	3.722	0.740305	biological_process	protein targeting	6
GO:0007010	2490	28	331	3	3.722	0.740305	biological_process	cytoskeleton organization and biogenesis	6
GO:0009607	2490	19	331	2	2.526	0.740805	biological_process	response to biotic stimulus	6
GO:0006355	2490	79	331	9	10.502	0.742841	biological_process	regulation of transcription, DNA-dependent	6
GO:0046483	2490	10	331	1	1.329	0.760489	biological_process	heterocycle metabolism	6
GO:0004857	2490	10	331	1	1.329	0.760489	molecular_function	enzyme inhibitor activity	6
GO:0008047	2490	10	331	1	1.329	0.760489	molecular_function	enzyme activator activity	6
[truncated: 3,038 more rows]
