# Supplementary material for: Components of the antigen processing and presentation pathway revealed by gene expression microarray analysis following B cell antigen receptor (BCR) stimulation
Source: BMC Bioinformatics. 2006 May 2;7:237. doi: 10.1186/1471-2105-7-237 (PMC1479375; doi:10.1186/1471-2105-7-237)
Supplement: Additional File 3 — CLASSIFI GO file. Complete list of all GO ids (representing the entire GO ancestry) associated with each probe ID. [file 1471-2105-7-237-S3.xls]

## Sheet: 40L, AIG, LPS 99% cutoff CLASSI
Probe ID	Gene Name	Cluster ID	GO Ids
2410159K22	60S RIBOSOMAL PROTEIN L30 ISOLOG (MY024 PROTEIN) (RPL24) homolog [Homo sapiens]	1	GO:0000004,GO:0003673,GO:0003674,GO:0005554,GO:0005575,GO:0008150,GO:0008372
H3029H07	myristoylated alanine rich protein kinase C substrate	1	GO:0000004,GO:0003673,GO:0003674,GO:0005554,GO:0005575,GO:0008150,GO:0008372
0610008B22	nuclear receptor binding factor 1	1	GO:0000004,GO:0003673,GO:0003674,GO:0004871,GO:0004872,GO:0005575,GO:0005622,GO:0005623,GO:0005634,GO:0005737,GO:0005829,GO:0008150,GO:0016922
5033413D16	unknown EST	1	GO:0000004,GO:0003673,GO:0003674,GO:0005554,GO:0005575,GO:0008150,GO:0008372
5730496C04	Williams-Beuren syndrome chromosome region 16 homolog (human)	1	GO:0000004,GO:0003673,GO:0003674,GO:0005554,GO:0005575,GO:0008150,GO:0008372
5033417E09	arylacetamide deacetylase (esterase)	1	GO:0000004,GO:0003673,GO:0003674,GO:0003824,GO:0005575,GO:0005576,GO:0005615,GO:0007582,GO:0008150,GO:0008152,GO:0008372,GO:0016298,GO:0016787,GO:0016788,GO:0016789
5730435B20	eukaryotic translation elongation factor 1 delta (guanine nucleotide exchange protein)	1	GO:0000004,GO:0003673,GO:0003674,GO:0005554,GO:0005575,GO:0008150,GO:0008372
4933404A06	embryonic large molecule derived from yolk sac	1	GO:0003673,GO:0003674,GO:0003676,GO:0003677,GO:0003700,GO:0005488,GO:0005575,GO:0005622,GO:0005623,GO:0005634,GO:0005737,GO:0006139,GO:0006350,GO:0007582,GO:0008150,GO:0008152,GO:0016363,GO:0030528,GO:0045449
1500015D05	RIKEN cDNA 3110024A21 gene	1	GO:0003673,GO:0003674,GO:0003676,GO:0003677,GO:0005488,GO:0005575,GO:0005622,GO:0005623,GO:0005634,GO:0006139,GO:0006350,GO:0006351,GO:0006355,GO:0007582,GO:0008150,GO:0008152,GO:0045449
1500002I10	CDNA FLJ13488 FIS, CLONE PLACE1003915, WEAKLY SIMILAR TO PROBABLE ARGINYL-TRNA SYNTHETASE, CYTOPLASMIC (EC 6.1.1.19) homolog [Homo sapiens]	1	GO:0000166,GO:0003673,GO:0003674,GO:0003824,GO:0004812,GO:0004814,GO:0005488,GO:0005524,GO:0006412,GO:0006418,GO:0006420,GO:0007582,GO:0008150,GO:0008152,GO:0008452,GO:0009058,GO:0009059,GO:0016874,GO:0016875,GO:0016876,GO:0016886,GO:0017076,GO:0019538,GO:0030554
1700012H11	DNA segment, Chr 11, ERATO Doi 603, expressed	1	GO:0000004,GO:0003673,GO:0003674,GO:0005554,GO:0005575,GO:0008150,GO:0008372
1700013A01	weakly similar to CELL DEATH REGULATOR AVEN [Homo sapiens]	1	GO:0003673,GO:0003674,GO:0004871,GO:0004872,GO:0005215,GO:0005216,GO:0005261,GO:0005262,GO:0005575,GO:0005623,GO:0006915,GO:0007582,GO:0008150,GO:0008219,GO:0009987,GO:0012501,GO:0015267,GO:0015268,GO:0016020,GO:0016021,GO:0016265
1700025K02	RAS-like, family 2, locus 9	1	GO:0000004,GO:0003673,GO:0003674,GO:0005554,GO:0005575,GO:0008150,GO:0008372
1700020L03	ATP binding protein associated with cell differentiation	1	GO:0000004,GO:0003673,GO:0003674,GO:0005554,GO:0005575,GO:0008150,GO:0008372
1810012I01	RIKEN cDNA 1810012I01 gene	1	GO:0000004,GO:0003673,GO:0003674,GO:0005554,GO:0005575,GO:0008150,GO:0008372
2010005E20	RIKEN cDNA 2410018A17 gene	1	GO:0003673,GO:0003674,GO:0003824,GO:0008168,GO:0008757,GO:0016740,GO:0016741
2010204K13	RIKEN cDNA 0610010M13 gene	1	GO:0000004,GO:0003673,GO:0003674,GO:0005554,GO:0005575,GO:0008150,GO:0008372
1810044N07	BRAIN CDNA, CLONE MNCB-2755, SIMILAR TO HOMO SAPIENS CLONE 24606 MRNA SEQUENCE (1300007B12RIK PROTEIN)	1	GO:0003673,GO:0005575,GO:0005623,GO:0016020,GO:0016021
2210420D18	receptor (TNFRSF)-interacting serine-threonine kinase 2	1	GO:0000166,GO:0003673,GO:0003674,GO:0003824,GO:0004672,GO:0004674,GO:0004713,GO:0005488,GO:0005524,GO:0005575,GO:0005622,GO:0005623,GO:0006464,GO:0006468,GO:0006793,GO:0006796,GO:0006915,GO:0007582,GO:0008150,GO:0008152,GO:0008219,GO:0009987,GO:0012501,GO:0016265,GO:0016301,GO:0016310,GO:0016329,GO:0016740,GO:0016772,GO:0016773,GO:0017076,GO:0019538,GO:0030554
2010016F17	RAN binding protein 1	1	GO:0003673,GO:0003674,GO:0005096,GO:0008047,GO:0030234,GO:0030695
2210418J07	unknown EST	1	GO:0000004,GO:0003673,GO:0003674,GO:0005554,GO:0005575,GO:0008150,GO:0008372
2410003C09	RIKEN cDNA 2410003C09 gene	1	GO:0000004,GO:0003673,GO:0003674,GO:0005554,GO:0005575,GO:0008150,GO:0008372
2510029B14	DNA-DIRECTED RNA POLYMERASE II 7.6 KDA POLYPEPTIDE (EC 2.7.7.6) (RPB10) (RPB7.6) homolog [Drosophila melanogaster]	1	GO:0003673,GO:0003674,GO:0003824,GO:0003899,GO:0005575,GO:0005622,GO:0005623,GO:0005634,GO:0005654,GO:0005665,GO:0005666,GO:0006139,GO:0006350,GO:0006351,GO:0006355,GO:0006356,GO:0006360,GO:0006366,GO:0006383,GO:0007582,GO:0008150,GO:0008152,GO:0016591,GO:0016740,GO:0016772,GO:0016779,GO:0045449
2310061N05	GROUP XII-1 PHOSPHOLIPASE A2 homolog [Mus musculus]	1	GO:0003673,GO:0003674,GO:0003824,GO:0004620,GO:0004623,GO:0005488,GO:0005509,GO:0005575,GO:0005576,GO:0005615,GO:0006629,GO:0007582,GO:0008150,GO:0008152,GO:0009056,GO:0016042,GO:0016298,GO:0016787,GO:0016788,GO:0016789,GO:0046872
2700038L12	MEIOTIC RECOMBINATION PROTEIN REC14 (2810418I05RIK PROTEIN) homolog [Mus musculus]	1	GO:0000004,GO:0003673,GO:0003674,GO:0005554,GO:0005575,GO:0008150,GO:0008372
2610037B11	ubiquitin specific protease 14	1	GO:0000004,GO:0003673,GO:0003674,GO:0005554,GO:0005575,GO:0008150,GO:0008372
2700045F05	anti-silencing protein ASF1 homolog DKFZp547E2110.1 homolog [Homo sapiens]	1	GO:0000004,GO:0003673,GO:0003674,GO:0005554,GO:0005575,GO:0008150,GO:0008372
2610312M24	WD repeat domain 12	1	GO:0003673,GO:0005575,GO:0005622,GO:0005623,GO:0005634,GO:0007154,GO:0007165,GO:0007166,GO:0007219,GO:0008150,GO:0009987
2610205J09	RIKEN cDNA 2310058A11 gene	1	GO:0000004,GO:0003673,GO:0003674,GO:0005554,GO:0005575,GO:0008150,GO:0008372
2610009I02	RIKEN cDNA 2610009I02 gene	1	GO:0000004,GO:0003673,GO:0003674,GO:0005554,GO:0005575,GO:0008150,GO:0008372
2700043E08	vesicle-associated membrane protein, associated protein A	1	GO:0000004,GO:0003673,GO:0003674,GO:0005198,GO:0005554,GO:0005575,GO:0005622,GO:0005623,GO:0005737,GO:0005783,GO:0005856,GO:0005871,GO:0005874,GO:0005875,GO:0006928,GO:0008150,GO:0009987,GO:0015630,GO:0016020,GO:0016021
2810440H14	t-complex protein 1, related sequence 1	1	GO:0003673,GO:0003674,GO:0003824,GO:0003985,GO:0005575,GO:0005622,GO:0005623,GO:0005737,GO:0005739,GO:0008415,GO:0016407,GO:0016408,GO:0016453,GO:0016740,GO:0016746,GO:0016747
2810425H03	COP9 (constitutive photomorphogenic) homolog, subunit 7a (Arabidopsis thaliana)	1	GO:0000004,GO:0003673,GO:0003674,GO:0005554,GO:0005575,GO:0008150,GO:0008372
3010033G19	polymerase (DNA directed), delta 2, regulatory subunit	1	GO:0000067,GO:0000084,GO:0000278,GO:0003673,GO:0003674,GO:0003824,GO:0003887,GO:0005575,GO:0005622,GO:0005623,GO:0005634,GO:0006139,GO:0006259,GO:0006260,GO:0007049,GO:0007582,GO:0008150,GO:0008151,GO:0008152,GO:0008283,GO:0009987,GO:0016740,GO:0016772,GO:0016779
2810406J23	RIKEN cDNA 2310008M10 gene	1	GO:0000004,GO:0003673,GO:0003674,GO:0005554,GO:0005575,GO:0008150,GO:0008372
2810453H10	RIKEN cDNA 2810453H10 gene	1	GO:0000004,GO:0003673,GO:0003674,GO:0005554,GO:0005575,GO:0008150,GO:0008372
3110032P20	DNA segment, Chr 5, Wayne State University 45, expressed	1	GO:0003673,GO:0003674,GO:0003676,GO:0003723,GO:0003743,GO:0005488,GO:0005575,GO:0005622,GO:0005623,GO:0005737,GO:0005852,GO:0006412,GO:0006413,GO:0007582,GO:0008135,GO:0008150,GO:0008152,GO:0009058,GO:0009059,GO:0016282,GO:0019538,GO:0045182
1700088A03	metallothionein-I activator	1	GO:0003673,GO:0003674,GO:0003676,GO:0003677,GO:0003824,GO:0003899,GO:0005215,GO:0005488,GO:0005489,GO:0005575,GO:0005622,GO:0005623,GO:0005634,GO:0006118,GO:0006139,GO:0006350,GO:0007582,GO:0008150,GO:0008152,GO:0016740,GO:0016772,GO:0016779
9030418A17	Eukaryotic translation initiation factor 4E (eIF-4E)-LIKE PROTEIN 4E-LP homolog [Mus musculus]	1	GO:0003673,GO:0003674,GO:0003676,GO:0003723,GO:0003743,GO:0005488,GO:0005575,GO:0005622,GO:0005623,GO:0005737,GO:0006412,GO:0006413,GO:0007582,GO:0008135,GO:0008150,GO:0008152,GO:0009058,GO:0009059,GO:0019538,GO:0045182
8430435N19	GRB2-related adaptor protein	1	GO:0000004,GO:0003673,GO:0003674,GO:0005554,GO:0005575,GO:0008150,GO:0008372
2410015B15	acidic nuclear phosphoprotein 32 family, member B	1	GO:0000004,GO:0003673,GO:0003674,GO:0005554,GO:0005575,GO:0008150,GO:0008372
765935	cholinergic receptor, nicotinic, beta polypeptide 1 (muscle)	1	GO:0000004,GO:0003673,GO:0003674,GO:0005554,GO:0005575,GO:0008150,GO:0008372
H3138C01	ribosomal protein S6 kinase, polypeptide 2	1	GO:0000004,GO:0003673,GO:0003674,GO:0005554,GO:0005575,GO:0008150,GO:0008372
3830408P06	DRIM PROTEIN homolog [Homo sapiens]	1	GO:0000004,GO:0003673,GO:0003674,GO:0005554,GO:0005575,GO:0008150,GO:0008372
9130401M01	hypothetical Tetratricopeptide repeat (TPR) structure containing protein	1	GO:0000004,GO:0003673,GO:0003674,GO:0005554,GO:0005575,GO:0008150,GO:0008372
5730460H07	RIKEN cDNA 2610109K23 gene	1	GO:0003673,GO:0003674,GO:0003676,GO:0003723,GO:0003727,GO:0003729,GO:0005488,GO:0005575,GO:0005622,GO:0005623,GO:0005737,GO:0008143
5730412F04	unclassifiable	1	GO:0000004,GO:0003673,GO:0003674,GO:0005554,GO:0005575,GO:0008150,GO:0008372
5730409M10	CCAAT/enhancer binding protein alpha (C/EBP), related sequence 1	1	GO:0000004,GO:0003673,GO:0003674,GO:0005554,GO:0005575,GO:0008150,GO:0008372
0610008F02	RIKEN cDNA 2310075M17 gene	1	GO:0000004,GO:0003673,GO:0003674,GO:0005554,GO:0005575,GO:0008150,GO:0008372
5430437B09	mcf.2 transforming sequence-like	1	GO:0000166,GO:0003673,GO:0003674,GO:0005083,GO:0005085,GO:0005488,GO:0007154,GO:0007165,GO:0007242,GO:0007582,GO:0008150,GO:0008151,GO:0009987,GO:0017076,GO:0019001,GO:0030234,GO:0030695
0610008H05	B-cell receptor-associated protein 37	1	GO:0003673,GO:0003674,GO:0004871,GO:0004872,GO:0007154,GO:0007165,GO:0008150,GO:0009987
5730589J07	RIKEN cDNA 2610528E23 gene	1	GO:0000004,GO:0003673,GO:0003674,GO:0005554,GO:0005575,GO:0008150,GO:0008372
1700009N14	GTP-BINDING NUCLEAR PROTEIN RAN (TC4) (RAN GTPASE) (ANDROGEN RECEPTOR- ASSOCIATED PROTEIN 24) homolog [Mus musculus]	1	GO:0000072,GO:0000074,GO:0000087,GO:0000166,GO:0000226,GO:0000278,GO:0000279,GO:0000280,GO:0000785,GO:0003673,GO:0003674,GO:0003824,GO:0003924,GO:0003925,GO:0003929,GO:0005215,GO:0005488,GO:0005525,GO:0005575,GO:0005622,GO:0005623,GO:0005634,GO:0005635,GO:0005643,GO:0005694,GO:0006139,GO:0006259,GO:0006403,GO:0006405,GO:0006605,GO:0006611,GO:0006810,GO:0006886,GO:0006913,GO:0006996,GO:0007010,GO:…
0710007M18	barrier to autointegration factor 1	1	GO:0003673,GO:0003674,GO:0003676,GO:0003677,GO:0005488,GO:0005575,GO:0005622,GO:0005623,GO:0005634,GO:0006139,GO:0006259,GO:0006310,GO:0007582,GO:0008150,GO:0008152,GO:0015074,GO:0016032,GO:0019047,GO:0030069
1700011K15	ribose-phosphate pyrophosphokinase (EC 2.7.6.1) catalytic chain I homolog [Homo sapiens]	1	GO:0000287,GO:0003673,GO:0003674,GO:0003824,GO:0004749,GO:0005488,GO:0006139,GO:0006144,GO:0006725,GO:0007275,GO:0007399,GO:0007582,GO:0008150,GO:0008152,GO:0009058,GO:0009112,GO:0009116,GO:0009117,GO:0009123,GO:0009124,GO:0009156,GO:0009161,GO:0009165,GO:0009259,GO:0009260,GO:0009653,GO:0009887,GO:0016301,GO:0016740,GO:0016772,GO:0016778,GO:0016874,GO:0016879,GO:0016978,GO:0016979,GO:0019200,GO:…
1810033N04	RIKEN cDNA 5730578N08 gene	1	GO:0000004,GO:0003673,GO:0003674,GO:0005554,GO:0005575,GO:0008150,GO:0008372
1810016I04	RIKEN cDNA 2700079K05 gene	1	GO:0000004,GO:0003673,GO:0003674,GO:0005554,GO:0005575,GO:0008150,GO:0008372
1810015A11	hypothetical protein	1	GO:0000004,GO:0003673,GO:0003674,GO:0005554,GO:0005575,GO:0008150,GO:0008372
1810048J04	mitochondrial ribosomal protein L17	1	GO:0000002,GO:0000313,GO:0000315,GO:0003673,GO:0003674,GO:0003735,GO:0005198,GO:0005575,GO:0005622,GO:0005623,GO:0005737,GO:0005739,GO:0005759,GO:0005761,GO:0005762,GO:0005840,GO:0006412,GO:0006996,GO:0007005,GO:0007028,GO:0007582,GO:0008150,GO:0008151,GO:0008152,GO:0009058,GO:0009059,GO:0009987,GO:0015934,GO:0016043,GO:0019538,GO:0030529
2310009P07	nuclear fragile X mental retardation protein interacting protein	1	GO:0003673,GO:0003674,GO:0003676,GO:0003723,GO:0005488,GO:0005575,GO:0005622,GO:0005623,GO:0005634
2310021G21	Mki67 (FHA domain) interacting nucleolar phosphoprotein	1	GO:0000004,GO:0003673,GO:0003674,GO:0003676,GO:0003723,GO:0005488,GO:0005575,GO:0005622,GO:0005623,GO:0005634,GO:0005730,GO:0005737,GO:0008150
1810074A10	peptidylprolyl isomerase A	1	GO:0003673,GO:0003674,GO:0003755,GO:0003824,GO:0006457,GO:0007582,GO:0008150,GO:0008152,GO:0016853,GO:0016859,GO:0019538
2210411K11	hypothetical protein	1	GO:0000004,GO:0003673,GO:0003674,GO:0005554,GO:0005575,GO:0008150,GO:0008372
2310008M10	RIKEN cDNA 2310008M10 gene	1	GO:0000004,GO:0003673,GO:0003674,GO:0005554,GO:0005575,GO:0008150,GO:0008372
2010012C16	MAGO NASHI PROTEIN HOMOLOG (XL-MAGO) homolog [Xenopus laevis]	1	GO:0003673,GO:0005575,GO:0005622,GO:0005623,GO:0005634,GO:0007275,GO:0007530,GO:0008150
2310066G22	similar to TRANSCRIPTION FACTOR SUPT3H [Homo sapiens]	1	GO:0003673,GO:0003674,GO:0003702,GO:0005575,GO:0005622,GO:0005623,GO:0005634,GO:0005654,GO:0005667,GO:0006139,GO:0006350,GO:0006351,GO:0006352,GO:0007582,GO:0008150,GO:0008152,GO:0030528
2310051L18	eukaryotic translation initiation factor 2A	1	GO:0003673,GO:0005575,GO:0005622,GO:0005623,GO:0005634,GO:0005737,GO:0006412,GO:0007582,GO:0008150,GO:0008152,GO:0009058,GO:0009059,GO:0019538
2410012M04	RIKEN cDNA 2410012M04 gene	1	GO:0000004,GO:0003673,GO:0003674,GO:0005554,GO:0005575,GO:0008150,GO:0008372
2310057N20	proteasome (prosome, macropain) 26S subunit, non-ATPase, 12	1	GO:0003673,GO:0005575,GO:0005622,GO:0005623,GO:0005737,GO:0005829
2410026J11	proteasome (prosome, macropain) 26S subunit, non-ATPase, 1	1	GO:0000004,GO:0003673,GO:0003674,GO:0005554,GO:0005575,GO:0008150,GO:0008372
2410027C17	complement component 1, q subcomponent binding protein	1	GO:0003673,GO:0003674,GO:0003793,GO:0003811,GO:0005575,GO:0005622,GO:0005623,GO:0005737,GO:0005739,GO:0005759,GO:0006950,GO:0006952,GO:0006955,GO:0006956,GO:0006959,GO:0007582,GO:0008150,GO:0009605,GO:0009607,GO:0009613,GO:0016064
2410042M22	hypothetical protein	1	GO:0000004,GO:0003673,GO:0003674,GO:0005554,GO:0005575,GO:0008150,GO:0008372
2700022F11	RAN, member RAS oncogene family	1	GO:0000072,GO:0000074,GO:0000087,GO:0000166,GO:0000226,GO:0000278,GO:0000279,GO:0000280,GO:0000785,GO:0003673,GO:0003674,GO:0003824,GO:0003924,GO:0003925,GO:0003929,GO:0005215,GO:0005488,GO:0005524,GO:0005525,GO:0005575,GO:0005622,GO:0005623,GO:0005634,GO:0005635,GO:0005643,GO:0005694,GO:0006139,GO:0006259,GO:0006403,GO:0006405,GO:0006605,GO:0006611,GO:0006810,GO:0006886,GO:0006913,GO:0006996,GO:…
2610100I02	mitochondrial carrier homolog 2	1	GO:0000004,GO:0003673,GO:0003674,GO:0005554,GO:0005575,GO:0008150,GO:0008372
2810014D17	HYPOTHETICAL 15.5 KDA PROTEIN	1	GO:0000004,GO:0003673,GO:0003674,GO:0005554,GO:0005575,GO:0008150,GO:0008372
2610002K22	RIKEN cDNA 2610002K22 gene	1	GO:0000175,GO:0000178,GO:0003673,GO:0003674,GO:0003676,GO:0003723,GO:0003824,GO:0004518,GO:0004527,GO:0004532,GO:0004540,GO:0005488,GO:0005575,GO:0005622,GO:0005623,GO:0005634,GO:0006139,GO:0006350,GO:0006351,GO:0006360,GO:0006364,GO:0006396,GO:0007028,GO:0007046,GO:0007582,GO:0008150,GO:0008151,GO:0008152,GO:0008408,GO:0009987,GO:0016043,GO:0016070,GO:0016787,GO:0016788,GO:0016896,GO:0042254
2810430M08	RIKEN cDNA 2810430M08 gene	1	GO:0000004,GO:0003673,GO:0003674,GO:0005554,GO:0005575,GO:0008150,GO:0008372
3300001M20	hypothetical S-adenosyl-L-methionine-dependent methyltransferases structure containing protein	1	GO:0000004,GO:0003673,GO:0003674,GO:0005554,GO:0005575,GO:0008150,GO:0008372
2810418I05	MEIOTIC RECOMBINATION PROTEIN REC14 (2810418I05RIK PROTEIN) homolog [Mus musculus]	1	GO:0000004,GO:0003673,GO:0003674,GO:0005554,GO:0005575,GO:0008150,GO:0008372
2900056E03	hypothetical protein	1	GO:0000004,GO:0003673,GO:0003674,GO:0005554,GO:0005575,GO:0008150,GO:0008372
3010002H06	small nuclear ribonucleoprotein polypeptide A	1	GO:0003673,GO:0005575,GO:0005622,GO:0005623,GO:0019012,GO:0019013,GO:0019028,GO:0030529,GO:0046728
3202002H23	nischarin	1	GO:0003673,GO:0003674,GO:0004871,GO:0004872,GO:0005102,GO:0005178,GO:0005488,GO:0005575,GO:0005622,GO:0005623,GO:0005737,GO:0005829,GO:0006928,GO:0006996,GO:0007010,GO:0007028,GO:0007154,GO:0007165,GO:0007242,GO:0007264,GO:0007582,GO:0008150,GO:0008151,GO:0009987,GO:0016043,GO:0016477,GO:0016601,GO:0030029,GO:0030036,GO:0030334,GO:0030336
2610016D16	cyclin D2	1	GO:0000074,GO:0003673,GO:0003674,GO:0003824,GO:0004672,GO:0004674,GO:0004693,GO:0005575,GO:0005622,GO:0005623,GO:0005634,GO:0007049,GO:0007582,GO:0008150,GO:0008151,GO:0008283,GO:0009987,GO:0016301,GO:0016538,GO:0016740,GO:0016772,GO:0016773,GO:0019207,GO:0019887,GO:0030234
H3014H04	3-monooxgenase/tryptophan 5-monooxgenase activation protein, gamma polypeptide	1	GO:0000004,GO:0003673,GO:0003674,GO:0005554,GO:0005575,GO:0008150,GO:0008372
3230402K17	nucleolar and coiled-body phosphoprotein 1	1	GO:0003673,GO:0005575,GO:0005622,GO:0005623,GO:0005634,GO:0005654,GO:0005730,GO:0006997,GO:0007000,GO:0007582,GO:0008150,GO:0008151,GO:0009987,GO:0015030,GO:0016043,GO:0016604,GO:0030529,GO:0030532
H3118D05	ribosomal protein S25	1	GO:0000004,GO:0003673,GO:0003674,GO:0005554,GO:0005575,GO:0008150,GO:0008372
2310038H18	expressed in non-metastatic cells 2, protein	1	GO:0000004,GO:0003673,GO:0003674,GO:0005554,GO:0005575,GO:0008150,GO:0008372
3230401I12	RAE1 RNA export 1 homolog (S. pombe)	1	GO:0000004,GO:0003673,GO:0003674,GO:0003676,GO:0003723,GO:0005488,GO:0005554,GO:0005575,GO:0005622,GO:0005623,GO:0005634,GO:0005635,GO:0005640,GO:0005643,GO:0005737,GO:0005856,GO:0006139,GO:0006403,GO:0006405,GO:0006406,GO:0006810,GO:0006913,GO:0007582,GO:0008150,GO:0008151,GO:0008152,GO:0008372,GO:0009987,GO:0012505,GO:0016020,GO:0016021,GO:0042175,GO:0046907,GO:0046930
5430416N02	unknown EST	1	GO:0000004,GO:0003673,GO:0003674,GO:0005554,GO:0005575,GO:0008150,GO:0008372
5730448N09	proteasome (prosome, macropain) 26S subunit, non-ATPase, 12	1	GO:0003673,GO:0005575,GO:0005622,GO:0005623,GO:0005737,GO:0005829
5730528L13	RIKEN cDNA 5730528L13 gene	1	GO:0000004,GO:0003673,GO:0003674,GO:0005554,GO:0005575,GO:0008150,GO:0008372
5730444A13	RIKEN cDNA 5730444A13 gene	1	GO:0000004,GO:0003673,GO:0003674,GO:0005554,GO:0005575,GO:0008150,GO:0008372
5730518J22	spermine synthase	1	GO:0003673,GO:0003674,GO:0003824,GO:0005575,GO:0006519,GO:0006575,GO:0006576,GO:0006595,GO:0007582,GO:0008150,GO:0008152,GO:0008215,GO:0008372,GO:0009308,GO:0016740,GO:0016765,GO:0016768,GO:0019748
5830413B11	ubiquitin carboxyl-terminal esterase L5	1	GO:0003673,GO:0003674,GO:0003824,GO:0004221,GO:0005575,GO:0005622,GO:0005623,GO:0005737,GO:0005829,GO:0006508,GO:0006511,GO:0007582,GO:0008150,GO:0008152,GO:0008233,GO:0008234,GO:0009056,GO:0009057,GO:0016787,GO:0016788,GO:0016790,GO:0019538,GO:0019941,GO:0030163
5031409G22	RIKEN cDNA 5031409G22 gene	1	GO:0000004,GO:0003673,GO:0003674,GO:0005554,GO:0005575,GO:0008150,GO:0008372
1500016H10	hypothetical Ribosomal protein L30p/L7e structure containing protein	1	GO:0003673,GO:0003674,GO:0003735,GO:0005198,GO:0005575,GO:0005622,GO:0005623,GO:0005737,GO:0005840,GO:0006412,GO:0007582,GO:0008150,GO:0008152,GO:0009058,GO:0009059,GO:0019538,GO:0030529
1500041G22	integrin beta 4 binding protein	1	GO:0003673,GO:0003674,GO:0003676,GO:0003743,GO:0005488,GO:0005575,GO:0005622,GO:0005623,GO:0005634,GO:0005635,GO:0005637,GO:0005638,GO:0005652,GO:0005737,GO:0005856,GO:0005882,GO:0006412,GO:0006413,GO:0007154,GO:0007165,GO:0007166,GO:0007229,GO:0007582,GO:0008135,GO:0008150,GO:0008152,GO:0009058,GO:0009059,GO:0009987,GO:0012505,GO:0016020,GO:0019538,GO:0045111,GO:0045182
2310010B21	2310010B21RIK PROTEIN	1	GO:0000004,GO:0003673,GO:0003674,GO:0005554,GO:0005575,GO:0008150,GO:0008372
1810062G21	RIKEN cDNA 3010027G13 gene	1	GO:0003673,GO:0003674,GO:0005488,GO:0005575,GO:0005622,GO:0005623,GO:0005737,GO:0005739,GO:0005740,GO:0005743,GO:0006810,GO:0007582,GO:0008150,GO:0008151,GO:0009987,GO:0016020,GO:0016021,GO:0019866
2200008O17	phospholipid scramblase 1	1	GO:0003673,GO:0003674,GO:0005488,GO:0005509,GO:0005575,GO:0005623,GO:0016020,GO:0016021,GO:0046872
1810073H09	unknown EST	1	GO:0000004,GO:0003673,GO:0003674,GO:0005554,GO:0005575,GO:0008150,GO:0008372
2010300E04	mitochondrial carrier homolog 2	1	GO:0000004,GO:0003673,GO:0003674,GO:0005554,GO:0005575,GO:0008150,GO:0008372
2310024N18	unknown EST	1	GO:0000004,GO:0003673,GO:0003674,GO:0005554,GO:0005575,GO:0008150,GO:0008372
2410003L16	similar to MITOCHONDRIAL 39S RIBOSOMAL PROTEIN L35 (MRP-L35) [Homo sapiens]	1	GO:0000004,GO:0003673,GO:0003674,GO:0005554,GO:0005575,GO:0008150,GO:0008372
2410062G21	plasmacytoma variant translocation 1	1	GO:0000004,GO:0003673,GO:0003674,GO:0005554,GO:0005575,GO:0008150,GO:0008372
2600016F06	RIKEN cDNA 2600016F06 gene	1	GO:0000004,GO:0003673,GO:0003674,GO:0005554,GO:0005575,GO:0008150,GO:0008372
2700045P11	hypothetical protein	1	GO:0000004,GO:0003673,GO:0003674,GO:0005554,GO:0005575,GO:0008150,GO:0008372
2610507A14	PIN2/TRF1-interacting protein	1	GO:0000723,GO:0000781,GO:0003673,GO:0003674,GO:0003676,GO:0005488,GO:0005515,GO:0005575,GO:0005622,GO:0005623,GO:0005634,GO:0005694,GO:0005730,GO:0006950,GO:0006974,GO:0006997,GO:0007001,GO:0007004,GO:0007582,GO:0008150,GO:0008151,GO:0009719,GO:0009987,GO:0016043
2700047N05	DNA segment, Chr 11, ERATO Doi 603, expressed	1	GO:0000004,GO:0003673,GO:0003674,GO:0005554,GO:0005575,GO:0008150,GO:0008372
2610037C03	BTB (POZ) domain containing 2	1	GO:0003673,GO:0003674,GO:0005488,GO:0005515
2810421N01	hypothetical protein	1	GO:0000273,GO:0003673,GO:0003674,GO:0003824,GO:0006082,GO:0006464,GO:0006731,GO:0006732,GO:0007582,GO:0008150,GO:0008152,GO:0009058,GO:0009105,GO:0009106,GO:0009107,GO:0009108,GO:0019538,GO:0019752,GO:0046138,GO:0046483
2810421I24	SIMILAR TO KIAA0971 PROTEIN (FRAGMENT) homolog [Mus musculus]	1	GO:0000004,GO:0003673,GO:0003674,GO:0005554,GO:0005575,GO:0008150,GO:0008372
2810448C19	CDNA FLJ14504 FIS, CLONE NT2RM1000272 homolog [Homo sapiens]	1	GO:0000004,GO:0003673,GO:0003674,GO:0005554,GO:0005575,GO:0008150,GO:0008372
2410005I16	syntaxin 6	1	GO:0003673,GO:0003674,GO:0005215,GO:0005575,GO:0005623,GO:0006810,GO:0006886,GO:0007582,GO:0008150,GO:0008151,GO:0008565,GO:0009987,GO:0015031,GO:0016020,GO:0016021,GO:0046907
H3071A02	serine/arginine-rich protein specific kinase 1	1	GO:0000004,GO:0003673,GO:0003674,GO:0005554,GO:0005575,GO:0008150,GO:0008372
H3118D05	ribosomal protein S25	1	GO:0000004,GO:0003673,GO:0003674,GO:0005554,GO:0005575,GO:0008150,GO:0008372
H3118D05	ribosomal protein S25	1	GO:0000004,GO:0003673,GO:0003674,GO:0005554,GO:0005575,GO:0008150,GO:0008372
4833432B22	unknown EST	1	GO:0000004,GO:0003673,GO:0003674,GO:0005554,GO:0005575,GO:0008150,GO:0008372
5730460G14	RIKEN cDNA 2810470K21 gene	1	GO:0003673,GO:0005575,GO:0005622,GO:0005623,GO:0005634
5730412B09	RIKEN cDNA 5730412B09 gene	1	GO:0000004,GO:0003673,GO:0003674,GO:0005554,GO:0005575,GO:0008150,GO:0008372
5330427H01	small glutamine-rich tetratricopeptide repeat (TPR)-containing	1	GO:0000004,GO:0003673,GO:0003674,GO:0005554,GO:0005575,GO:0008150,GO:0008372
5730409G15	hypothetical S-adenosyl-L-methionine-dependent methyltransferases structure containing protein	1	GO:0000004,GO:0003673,GO:0003674,GO:0005554,GO:0005575,GO:0008150,GO:0008372
5730578N08	RIKEN cDNA 5730578N08 gene	1	GO:0000004,GO:0003673,GO:0003674,GO:0005554,GO:0005575,GO:0008150,GO:0008372
5730471B17	RIKEN cDNA 2410080P20 gene	1	GO:0000004,GO:0003673,GO:0003674,GO:0005554,GO:0005575,GO:0008150,GO:0008372
1700016D04	RIKEN cDNA 2610104C07 gene	1	GO:0000004,GO:0003673,GO:0003674,GO:0005554,GO:0005575,GO:0008150,GO:0008372
1500010B24	RIKEN cDNA 1500010B24 gene	1	GO:0003673,GO:0003674,GO:0003676,GO:0003743,GO:0005488,GO:0005575,GO:0005622,GO:0005623,GO:0005737,GO:0006412,GO:0006413,GO:0007582,GO:0008135,GO:0008150,GO:0008152,GO:0009058,GO:0009059,GO:0016281,GO:0019538,GO:0045182
4933408M17	homeodomain interacting protein kinase 2	1	GO:0000122,GO:0000166,GO:0003673,GO:0003674,GO:0003712,GO:0003714,GO:0003824,GO:0004672,GO:0004674,GO:0005488,GO:0005515,GO:0005524,GO:0005575,GO:0005622,GO:0005623,GO:0005634,GO:0005654,GO:0005737,GO:0006139,GO:0006350,GO:0006351,GO:0006355,GO:0006357,GO:0006366,GO:0006464,GO:0006468,GO:0006793,GO:0006796,GO:0007582,GO:0008134,GO:0008150,GO:0008152,GO:0016301,GO:0016310,GO:0016481,GO:0016604,GO:…
1810038M08	RIKEN cDNA 2810407B07 gene	1	GO:0000004,GO:0003673,GO:0003674,GO:0005554,GO:0005575,GO:0008150,GO:0008372
1810033D05	proteasome (prosome, macropain) 26S subunit, non-ATPase, 12	1	GO:0003673,GO:0005575,GO:0005622,GO:0005623,GO:0005737,GO:0005829
1810018M11	inhibitor of growth family, member 5	1	GO:0000004,GO:0003673,GO:0003674,GO:0005554,GO:0005575,GO:0008150,GO:0008372
1700021I09	ART-4 PROTEIN homolog [Homo sapiens]	1	GO:0003673,GO:0005575,GO:0005622,GO:0005623,GO:0005634,GO:0005730,GO:0005737,GO:0006139,GO:0006350,GO:0006351,GO:0006360,GO:0006364,GO:0006396,GO:0007028,GO:0007046,GO:0007582,GO:0008150,GO:0008151,GO:0008152,GO:0009987,GO:0016043,GO:0016070,GO:0030490,GO:0042254,GO:0042274
1810019G20	RIKEN cDNA 2510010F15 gene	1	GO:0003673,GO:0003674,GO:0003824,GO:0004840,GO:0006508,GO:0006511,GO:0006512,GO:0007582,GO:0008150,GO:0008152,GO:0008639,GO:0009056,GO:0009057,GO:0016874,GO:0019538,GO:0019941,GO:0030163
1700068G16	cyclin-dependent kinase 4	1	GO:0000166,GO:0003673,GO:0003674,GO:0003824,GO:0004672,GO:0004674,GO:0004693,GO:0005488,GO:0005515,GO:0005524,GO:0006464,GO:0006468,GO:0006793,GO:0006796,GO:0007049,GO:0007582,GO:0008150,GO:0008151,GO:0008152,GO:0008283,GO:0009987,GO:0016301,GO:0016310,GO:0016740,GO:0016772,GO:0016773,GO:0017076,GO:0019538,GO:0030554
1700094C13	lactate dehydrogenase 3, C chain, sperm specific	1	GO:0003673,GO:0003674,GO:0003824,GO:0004457,GO:0004459,GO:0005975,GO:0005996,GO:0006006,GO:0006007,GO:0006066,GO:0006091,GO:0006092,GO:0006096,GO:0007582,GO:0008150,GO:0008152,GO:0009056,GO:0015980,GO:0016052,GO:0016491,GO:0016614,GO:0016616,GO:0019318,GO:0019320,GO:0046164,GO:0046365
1810057F21	weakly similar to RIBOSOMAL PROTEIN L7 (FRAGMENT) [Mesocricetus auratus]	1	GO:0003673,GO:0003674,GO:0003735,GO:0005198,GO:0005575,GO:0005622,GO:0005623,GO:0005737,GO:0005840,GO:0006412,GO:0007582,GO:0008150,GO:0008152,GO:0009058,GO:0009059,GO:0019538,GO:0030529
2010309E21	HYPOTHETICAL 15.6 KDA PROTEIN homolog [Homo sapiens]	1	GO:0000004,GO:0003673,GO:0003674,GO:0005554,GO:0005575,GO:0008150,GO:0008372
2510006J11	thioredoxin 2	1	GO:0003673,GO:0003674,GO:0005215,GO:0005489,GO:0005575,GO:0005622,GO:0005623,GO:0005737,GO:0005739,GO:0006118,GO:0007582,GO:0008150,GO:0008152
2310066F21	isocitrate dehydrogenase 3 (NAD+) alpha	1	GO:0000004,GO:0000166,GO:0003673,GO:0003674,GO:0003824,GO:0004448,GO:0004449,GO:0005488,GO:0005524,GO:0005554,GO:0005575,GO:0005622,GO:0005623,GO:0005737,GO:0005739,GO:0005975,GO:0006091,GO:0006092,GO:0006099,GO:0007582,GO:0008150,GO:0008152,GO:0008372,GO:0015980,GO:0016491,GO:0016614,GO:0016616,GO:0017076,GO:0030554
2310069K16	polymerase (DNA-directed), epsilon 4 (p12 subunit)	1	GO:0003673,GO:0003674,GO:0003676,GO:0003677,GO:0003824,GO:0003887,GO:0005488,GO:0005575,GO:0005622,GO:0005623,GO:0005634,GO:0016740,GO:0016772,GO:0016779
2410008O07	WD repeat domain 5	1	GO:0001501,GO:0003673,GO:0003674,GO:0005554,GO:0005575,GO:0005622,GO:0005623,GO:0007275,GO:0008150,GO:0009653,GO:0009887
2410124J03	RIKEN cDNA 2810470K21 gene	1	GO:0003673,GO:0005575,GO:0005622,GO:0005623,GO:0005634
2310033P19	RIKEN cDNA 2600016F06 gene	1	GO:0000004,GO:0003673,GO:0003674,GO:0005554,GO:0005575,GO:0008150,GO:0008372
2410007N01	DNA segment, Chr 6, Wayne State University 157, expressed	1	GO:0003673,GO:0003674,GO:0003824,GO:0004197,GO:0004221,GO:0005575,GO:0005622,GO:0005623,GO:0005634,GO:0006508,GO:0006511,GO:0007582,GO:0008150,GO:0008152,GO:0008233,GO:0008234,GO:0009056,GO:0009057,GO:0016787,GO:0016788,GO:0016790,GO:0019538,GO:0019941,GO:0030163
2410029F03	mitochondrial ribosomal protein L15	1	GO:0000004,GO:0003673,GO:0003674,GO:0005554,GO:0005575,GO:0008150,GO:0008372
2610044N23	mitochondrial ribosomal protein L15	1	GO:0000002,GO:0000313,GO:0000315,GO:0003673,GO:0003674,GO:0003735,GO:0005198,GO:0005575,GO:0005622,GO:0005623,GO:0005737,GO:0005739,GO:0005759,GO:0005761,GO:0005762,GO:0005840,GO:0006412,GO:0006996,GO:0007005,GO:0007028,GO:0007582,GO:0008150,GO:0008151,GO:0008152,GO:0009058,GO:0009059,GO:0009987,GO:0015934,GO:0016043,GO:0019538,GO:0030529
2810049I05	proliferating cell nuclear antigen	1	GO:0000067,GO:0000084,GO:0000278,GO:0003673,GO:0003674,GO:0003676,GO:0003677,GO:0003824,GO:0003887,GO:0005488,GO:0005575,GO:0005622,GO:0005623,GO:0005634,GO:0005654,GO:0005657,GO:0005659,GO:0005660,GO:0005737,GO:0006139,GO:0006259,GO:0006260,GO:0006261,GO:0006275,GO:0007049,GO:0007582,GO:0008150,GO:0008151,GO:0008152,GO:0008283,GO:0009987,GO:0016740,GO:0016772,GO:0016779,GO:0030337,GO:0042575
3010001M15	asparaginyl-tRNA synthetase	1	GO:0000004,GO:0000166,GO:0000267,GO:0003673,GO:0003674,GO:0003676,GO:0003824,GO:0004812,GO:0004815,GO:0004816,GO:0005488,GO:0005524,GO:0005554,GO:0005575,GO:0005622,GO:0005623,GO:0005625,GO:0005737,GO:0006412,GO:0006418,GO:0006422,GO:0007582,GO:0008150,GO:0008152,GO:0008372,GO:0008452,GO:0009058,GO:0009059,GO:0016874,GO:0016875,GO:0016876,GO:0016886,GO:0017076,GO:0019538,GO:0030554
3200002B17	interleukin 4 induced 1	1	GO:0003673,GO:0003674,GO:0003824,GO:0004041,GO:0006118,GO:0007582,GO:0008131,GO:0008150,GO:0008152,GO:0016491,GO:0016638,GO:0016641
2810433K04	pyrroline-5-carboxylate synthetase (glutamate gamma-semialdehyde synthetase)	1	GO:0003673,GO:0003674,GO:0003824,GO:0004349,GO:0004350,GO:0005575,GO:0005622,GO:0005623,GO:0005737,GO:0005739,GO:0006082,GO:0006519,GO:0006520,GO:0006541,GO:0006542,GO:0006560,GO:0006561,GO:0007582,GO:0008150,GO:0008152,GO:0008652,GO:0009058,GO:0009064,GO:0009084,GO:0009308,GO:0009309,GO:0016020,GO:0016301,GO:0016491,GO:0016620,GO:0016740,GO:0016772,GO:0016774,GO:0016903,GO:0019202,GO:0019752,GO:…
3300001B01	eukaryotic translation initiation factor 1A	1	GO:0003673,GO:0003674,GO:0003676,GO:0003743,GO:0005488,GO:0005575,GO:0005622,GO:0005623,GO:0005737,GO:0008135,GO:0016281,GO:0045182
2810470K21	RIKEN cDNA 2810470K21 gene	1	GO:0003673,GO:0005575,GO:0005622,GO:0005623,GO:0005634
H3023A07	solute carrier family 3 (activators of dibasic and neutral amino acid transport), member 2	1	GO:0000004,GO:0003673,GO:0003674,GO:0005554,GO:0005575,GO:0008150,GO:0008372
H3141B11	histocompatibility 2, D region locus 1	1	GO:0000004,GO:0003673,GO:0003674,GO:0005554,GO:0005575,GO:0008150,GO:0008372
4631422L12	DNA segment, Chr 5, Wayne State University 178, expressed	1	GO:0000004,GO:0003673,GO:0003674,GO:0005554,GO:0005575,GO:0008150,GO:0008372
H3141B11	histocompatibility 2, D region locus 1	1	GO:0000004,GO:0003673,GO:0003674,GO:0005554,GO:0005575,GO:0008150,GO:0008372
5830413G11	unclassifiable	1	GO:0000004,GO:0003673,GO:0003674,GO:0005554,GO:0005575,GO:0008150,GO:0008372
5730537L02	DNA segment, Chr 16, Wayne State University 83, expressed	1	GO:0000004,GO:0003673,GO:0003674,GO:0005554,GO:0005575,GO:0008150,GO:0008372
4932434J20	DNA segment, Chr 7, ERATO Doi 791, expressed	1	GO:0000004,GO:0003673,GO:0003674,GO:0005554,GO:0005575,GO:0008150,GO:0008372
1500015N06	small nuclear ribonucleoprotein polypeptide A'	1	GO:0003673,GO:0003674,GO:0003676,GO:0003723,GO:0005488,GO:0005575,GO:0005622,GO:0005623,GO:0005634,GO:0019012,GO:0019013,GO:0019028,GO:0030529,GO:0046728
1700082C19	inner membrane protein, mitochondrial	1	GO:0003673,GO:0005575,GO:0005622,GO:0005623,GO:0005737,GO:0005739,GO:0016020,GO:0016021,GO:0019866
1700060C24	Fms interacting protein	1	GO:0000004,GO:0003673,GO:0003674,GO:0005554,GO:0005575,GO:0008150,GO:0008372
1700024H15	MAGO NASHI PROTEIN HOMOLOG (XL-MAGO) homolog [Xenopus laevis]	1	GO:0003673,GO:0005575,GO:0005622,GO:0005623,GO:0005634,GO:0007275,GO:0007530,GO:0008150
1810029B16	hypothetical protein	1	GO:0000004,GO:0003673,GO:0003674,GO:0005554,GO:0005575,GO:0008150,GO:0008372
1810044C16	MAGO NASHI PROTEIN HOMOLOG (XL-MAGO) homolog [Xenopus laevis]	1	GO:0003673,GO:0005575,GO:0005622,GO:0005623,GO:0005634,GO:0007275,GO:0007530,GO:0008150
2010006A14	RIKEN cDNA 1110007M04 gene	1	GO:0000004,GO:0003673,GO:0003674,GO:0005554,GO:0005575,GO:0008150,GO:0008372
2010206H12	mitochondrial carrier homolog 2	1	GO:0000004,GO:0003673,GO:0003674,GO:0005554,GO:0005575,GO:0008150,GO:0008372
2310013L07	hexokinase 2	1	GO:0000166,GO:0003673,GO:0003674,GO:0003824,GO:0004396,GO:0005488,GO:0005524,GO:0005575,GO:0005623,GO:0005975,GO:0005996,GO:0006006,GO:0006007,GO:0006066,GO:0006091,GO:0006092,GO:0006096,GO:0007582,GO:0008150,GO:0008152,GO:0009056,GO:0015980,GO:0016020,GO:0016052,GO:0016301,GO:0016740,GO:0016772,GO:0016773,GO:0017076,GO:0019200,GO:0019318,GO:0019320,GO:0030554,GO:0046164,GO:0046365
2310038O07	TBP-interacting protein	1	GO:0000004,GO:0003673,GO:0003674,GO:0005554,GO:0005575,GO:0008150,GO:0008372
2410003M04	RIKEN cDNA 2410003M04 gene	1	GO:0000166,GO:0003673,GO:0003674,GO:0005488,GO:0005525,GO:0017076,GO:0019001
2310047G20	similar to RNA POLYMERASE III SUBUNIT [Homo sapiens]	1	GO:0000004,GO:0003673,GO:0003674,GO:0005554,GO:0005575,GO:0008150,GO:0008372
2410004J02	SIMILAR TO XPA BINDING PROTEIN 1, PUTATIVE ATP(GTP)-BINDING PROTEIN homolog [Mus musculus]	1	GO:0000166,GO:0003673,GO:0003674,GO:0005488,GO:0005524,GO:0017076,GO:0030554
2510038A11	hypothetical protein	1	GO:0000004,GO:0003673,GO:0003674,GO:0005554,GO:0005575,GO:0008150,GO:0008372
2610021I18	eukaryotic translation initiation factor 2, subunit 2 (beta)	1	GO:0003673,GO:0003674,GO:0003676,GO:0003743,GO:0005215,GO:0005488,GO:0005489,GO:0006118,GO:0006412,GO:0006413,GO:0007582,GO:0008135,GO:0008150,GO:0008152,GO:0009058,GO:0009059,GO:0019538,GO:0045182
2810006C17	ORM1-like 2 (S. cerevisiae)	1	GO:0003673,GO:0005575,GO:0005623,GO:0016020,GO:0016021
2610012O22	60S ACIDIC RIBOSOMAL PROTEIN PO homolog [Homo sapiens]	1	GO:0000004,GO:0003673,GO:0003674,GO:0005554,GO:0005575,GO:0008150,GO:0008372
2810427H11	regulator for ribosome resistance homolog (S. cerevisiae)	1	GO:0003673,GO:0005575,GO:0005622,GO:0005623,GO:0005634,GO:0007028,GO:0007046,GO:0007582,GO:0008150,GO:0008151,GO:0009987,GO:0016043,GO:0042254
3110065H13	exportin, tRNA (nuclear export receptor for tRNAs)	1	GO:0000049,GO:0003673,GO:0003674,GO:0003676,GO:0003723,GO:0005488,GO:0005575,GO:0005622,GO:0005623,GO:0005634,GO:0006810,GO:0007582,GO:0008150,GO:0008151,GO:0009987
3110065C23	RIKEN cDNA 3110065C23 gene	1	GO:0000004,GO:0003673,GO:0003674,GO:0005554,GO:0005575,GO:0008150,GO:0008372
3010025C11	unknown EST	1	GO:0000004,GO:0003673,GO:0003674,GO:0005554,GO:0005575,GO:0008150,GO:0008372
2900085E11	FK506 binding protein 1a	1	GO:0000166,GO:0003673,GO:0003674,GO:0003755,GO:0003824,GO:0004009,GO:0005215,GO:0005386,GO:0005488,GO:0005524,GO:0005527,GO:0005528,GO:0005575,GO:0005623,GO:0006457,GO:0006810,GO:0007582,GO:0008144,GO:0008150,GO:0008151,GO:0008152,GO:0009987,GO:0015399,GO:0015405,GO:0016020,GO:0016787,GO:0016817,GO:0016818,GO:0016820,GO:0016853,GO:0016859,GO:0016887,GO:0017076,GO:0019538,GO:0030554,GO:0042623,GO:…
4930465F20	Rho interacting protein 3	1	GO:0000004,GO:0003673,GO:0003674,GO:0005554,GO:0005575,GO:0008150,GO:0008372
H3141B11	histocompatibility 2, D region locus 1	1	GO:0000004,GO:0003673,GO:0003674,GO:0005554,GO:0005575,GO:0008150,GO:0008372
H3141B11	histocompatibility 2, D region locus 1	1	GO:0000004,GO:0003673,GO:0003674,GO:0005554,GO:0005575,GO:0008150,GO:0008372
1700025E04	membrane protein, palmitoylated 6 (MAGUK p55 subfamily member 6)	1	GO:0000004,GO:0003673,GO:0003674,GO:0005554,GO:0005575,GO:0008150,GO:0008372
5430429L08	ALKALINE PHYTOCERAMIDASE (EC 3.5.1.-) (APHC) (ALKALINE CERAMIDASE) homolog [Homo sapiens]	1	GO:0003673,GO:0003674,GO:0003824,GO:0005575,GO:0005623,GO:0016020,GO:0016021,GO:0016787
5730543M03	mitochondrial ribosomal protein L15	1	GO:0000004,GO:0003673,GO:0003674,GO:0005554,GO:0005575,GO:0008150,GO:0008372
5330427D04	regulator for ribosome resistance homolog (S. cerevisiae)	1	GO:0003673,GO:0005575,GO:0005622,GO:0005623,GO:0005634,GO:0007028,GO:0007046,GO:0007582,GO:0008150,GO:0008151,GO:0009987,GO:0016043,GO:0042254
5430431F08	thioredoxin-like 2	1	GO:0003673,GO:0003674,GO:0005215,GO:0005489,GO:0006118,GO:0007582,GO:0008150,GO:0008152
1500031M22	RIKEN cDNA 1500031M22 gene	1	GO:0000154,GO:0000179,GO:0003673,GO:0003674,GO:0003824,GO:0006139,GO:0006396,GO:0006397,GO:0007582,GO:0008150,GO:0008152,GO:0008168,GO:0008173,GO:0008649,GO:0008757,GO:0009451,GO:0016070,GO:0016072,GO:0016433,GO:0016740,GO:0016741
1500031P23	leucine aminopeptidase 3	1	GO:0000287,GO:0003673,GO:0003674,GO:0003824,GO:0004177,GO:0005488,GO:0005575,GO:0005622,GO:0005623,GO:0006508,GO:0007582,GO:0008150,GO:0008152,GO:0008233,GO:0009056,GO:0009057,GO:0016787,GO:0019538,GO:0030145,GO:0030163,GO:0046872,GO:0046914
1600022J01	small nuclear ribonucleoprotein D1	1	GO:0000245,GO:0003673,GO:0003674,GO:0003676,GO:0003723,GO:0003729,GO:0005488,GO:0005575,GO:0005622,GO:0005623,GO:0005634,GO:0005681,GO:0005730,GO:0005732,GO:0006139,GO:0006371,GO:0006396,GO:0006397,GO:0007582,GO:0008150,GO:0008152,GO:0008248,GO:0008380,GO:0016070,GO:0030529
4933403E10	RIBONUCLEASE P PROTEIN SUBUNIT P14 (EC 3.1.26.5) homolog [Homo sapiens]	1	GO:0003673,GO:0003674,GO:0003676,GO:0003723,GO:0003824,GO:0004518,GO:0004519,GO:0004521,GO:0004526,GO:0004540,GO:0004549,GO:0005488,GO:0005575,GO:0005622,GO:0005623,GO:0005634,GO:0006139,GO:0006396,GO:0007582,GO:0008033,GO:0008150,GO:0008152,GO:0016070,GO:0016787,GO:0016788,GO:0016891
1500011K02	translocase of inner mitochondrial membrane 10 homolog (yeast)	1	GO:0000004,GO:0003673,GO:0003674,GO:0005554,GO:0005575,GO:0008150,GO:0008372
1500009K05	UNKNOWN PROTEIN (FRAGMENT) homolog [Homo sapiens]	1	GO:0003673,GO:0005575,GO:0005623,GO:0016020,GO:0016021
1700086M15	hypothetical Domain of unknown function DUF71 containing protein	1	GO:0000004,GO:0003673,GO:0003674,GO:0005554,GO:0005575,GO:0008150,GO:0008372
1810019G18	ORM1-like 2 (S. cerevisiae)	1	GO:0003673,GO:0005575,GO:0005623,GO:0016020,GO:0016021
2210413M19	inferred: RIKEN cDNA 2610209A20 gene / putative [Mus musculus]	1	GO:0000273,GO:0003673,GO:0003674,GO:0003824,GO:0006082,GO:0006464,GO:0006731,GO:0006732,GO:0007582,GO:0008150,GO:0008152,GO:0009058,GO:0009105,GO:0009106,GO:0009107,GO:0009108,GO:0019538,GO:0019752,GO:0046138,GO:0046483
2010111B02	hepatoma-derived growth factor	1	GO:0003673,GO:0003674,GO:0004871,GO:0005102,GO:0005488,GO:0005539,GO:0008083,GO:0008201
2310008F05	RIKEN cDNA 1500004D14 gene	1	GO:0000004,GO:0003673,GO:0003674,GO:0005554,GO:0005575,GO:0008150,GO:0008372
2400002C15	Mrps18b	1	GO:0003673,GO:0003674,GO:0003735,GO:0005198,GO:0005575,GO:0005576,GO:0005615,GO:0005622,GO:0005623,GO:0005737,GO:0005739,GO:0005840,GO:0006412,GO:0007582,GO:0008150,GO:0008152,GO:0009058,GO:0009059,GO:0019538,GO:0030529
2510016L12	unclassifiable	1	GO:0000004,GO:0003673,GO:0003674,GO:0005554,GO:0005575,GO:0008150,GO:0008372
2410007I02	serine hydroxymethyl transferase 1 (soluble)	1	GO:0003673,GO:0003674,GO:0003824,GO:0004372,GO:0006082,GO:0006519,GO:0006520,GO:0006730,GO:0007582,GO:0008150,GO:0008152,GO:0008168,GO:0009308,GO:0016740,GO:0016741,GO:0019752
2610100G01	ubiquitin-like 1 (sentrin) activating enzyme E1A	1	GO:0003673,GO:0003674,GO:0003824
2610103C07	weakly similar to GK003 [Homo sapiens]	1	GO:0000004,GO:0003673,GO:0003674,GO:0005554,GO:0005575,GO:0008150,GO:0008372
3010002I04	ZINC FINGER PROTEIN ANC_2H01 homolog [Homo sapiens]	1	GO:0003673,GO:0005575,GO:0005622,GO:0005623,GO:0005634
2810472M03	cyclin-dependent kinase 4	1	GO:0000166,GO:0003673,GO:0003674,GO:0003824,GO:0004672,GO:0004674,GO:0004693,GO:0005488,GO:0005515,GO:0005524,GO:0006464,GO:0006468,GO:0006793,GO:0006796,GO:0007049,GO:0007582,GO:0008150,GO:0008151,GO:0008152,GO:0008283,GO:0009987,GO:0016301,GO:0016310,GO:0016740,GO:0016772,GO:0016773,GO:0017076,GO:0019538,GO:0030554
4833443P21	eukaryotic translation initiation factor 4E	1	GO:0003673,GO:0003674,GO:0003676,GO:0003723,GO:0003743,GO:0005488,GO:0005575,GO:0005622,GO:0005623,GO:0005737,GO:0006412,GO:0006413,GO:0007582,GO:0008135,GO:0008150,GO:0008152,GO:0009058,GO:0009059,GO:0019538,GO:0045182
5730596I08	RNA cyclase homolog	1	GO:0003673,GO:0003674,GO:0003824,GO:0003963,GO:0005575,GO:0005622,GO:0005623,GO:0005634,GO:0005730,GO:0006139,GO:0006350,GO:0006351,GO:0006360,GO:0006364,GO:0006365,GO:0006396,GO:0007028,GO:0007046,GO:0007582,GO:0008150,GO:0008151,GO:0008152,GO:0009987,GO:0016043,GO:0016070,GO:0016874,GO:0016886,GO:0042254
5730447N18	RIKEN cDNA 2700083B06 gene	1	GO:0000004,GO:0003673,GO:0003674,GO:0005554,GO:0005575,GO:0008150,GO:0008372
5730438N18	hypothetical Mitochondrial energy transfer proteins (carrier protein) containing protein	1	GO:0003673,GO:0003674,GO:0005488,GO:0005575,GO:0005622,GO:0005623,GO:0005737,GO:0005739,GO:0005740,GO:0005743,GO:0006810,GO:0007582,GO:0008150,GO:0008151,GO:0009987,GO:0016020,GO:0019866
4932436L20	zinc finger protein 259	1	GO:0000004,GO:0003673,GO:0003674,GO:0005554,GO:0005575,GO:0008150,GO:0008372
1700017G19	hypothetical protein	1	GO:0000004,GO:0003673,GO:0003674,GO:0005554,GO:0005575,GO:0008150,GO:0008372
0610034O11	mitochondrial ribosomal protein L12	1	GO:0000313,GO:0003673,GO:0003674,GO:0003735,GO:0005198,GO:0005575,GO:0005622,GO:0005623,GO:0005737,GO:0005739,GO:0005759,GO:0005761,GO:0005840,GO:0006412,GO:0007582,GO:0008150,GO:0008152,GO:0009058,GO:0009059,GO:0019538,GO:0030529
1700017D09	RIKEN cDNA 1110017C15 gene	1	GO:0003673,GO:0003674,GO:0003676,GO:0003723,GO:0005488
1810027E19	RIKEN cDNA 2810426M17 gene	1	GO:0000074,GO:0003673,GO:0003674,GO:0003824,GO:0003899,GO:0005575,GO:0005622,GO:0005623,GO:0005634,GO:0006139,GO:0006350,GO:0007049,GO:0007582,GO:0008150,GO:0008151,GO:0008152,GO:0008283,GO:0009987,GO:0016740,GO:0016772,GO:0016779
1700018O18	hypothetical Myc-type, helix-loop-helix dimerization domain containing protein	1	GO:0003673,GO:0003674,GO:0003676,GO:0003677,GO:0005488,GO:0005575,GO:0005623,GO:0016020,GO:0016021
2010016N09	interleukin 25	1	GO:0003673,GO:0003674,GO:0004871,GO:0005102,GO:0005488,GO:0005515,GO:0005575,GO:0005576,GO:0005615,GO:0007582,GO:0008083,GO:0008150,GO:0008151,GO:0008283,GO:0008284,GO:0008372,GO:0009987,GO:0042127
2310004K04	PUTATATIVE 28 KDA PROTEIN (RNA-BINDING PROTEIN LOC56902) homolog [Homo sapiens]	1	GO:0003673,GO:0003674,GO:0003676,GO:0005488
2310061P21	hypothetical Ribosome recycling factor containing protein	1	GO:0003673,GO:0006412,GO:0007582,GO:0008150,GO:0008152,GO:0009058,GO:0009059,GO:0019538
2310047N08	eukaryotic translation elongation factor 1 epsilon 1	1	GO:0000004,GO:0003673,GO:0003674,GO:0003676,GO:0003746,GO:0005488,GO:0005554,GO:0005575,GO:0006412,GO:0007582,GO:0008135,GO:0008150,GO:0008152,GO:0008372,GO:0009058,GO:0009059,GO:0019538,GO:0045182
2410019A14	weakly similar to SEROLOGICALLY DEFINED BREAST CANCER ANTIGEN NY-BR-75 (FRAGMENT) [Homo sapiens]	1	GO:0000004,GO:0003673,GO:0003674,GO:0005554,GO:0005575,GO:0008150,GO:0008372
2310061O04	hypothetical Helicase C-terminal domain/DEAD/DEAH box helicase containing protein	1	GO:0000166,GO:0003673,GO:0003674,GO:0003824,GO:0004386,GO:0005488,GO:0005524,GO:0016787,GO:0017076,GO:0030554
2310061I09	hypothetical protein	1	GO:0000004,GO:0003673,GO:0003674,GO:0005554,GO:0005575,GO:0008150,GO:0008372
2310030H09	RIKEN cDNA 5730591C18 gene	1	GO:0003673,GO:0005575,GO:0005622,GO:0005623,GO:0005737,GO:0005739
2810405J23	RIKEN cDNA 2810409H07 gene	1	GO:0000004,GO:0003673,GO:0003674,GO:0005554,GO:0005575,GO:0008150,GO:0008372
3110073C03	unknown EST	1	GO:0000004,GO:0003673,GO:0003674,GO:0005554,GO:0005575,GO:0008150,GO:0008372
1110066M10	transforming growth factor beta regulated gene 4	1	GO:0000004,GO:0003673,GO:0003674,GO:0005554,GO:0005575,GO:0008150,GO:0008372
2410081F06	glutamyl-prolyl-tRNA synthetase	1	GO:0000166,GO:0003673,GO:0003674,GO:0003824,GO:0004812,GO:0005488,GO:0005524,GO:0006412,GO:0006418,GO:0007582,GO:0008150,GO:0008152,GO:0008452,GO:0009058,GO:0009059,GO:0016874,GO:0016875,GO:0016876,GO:0016886,GO:0017076,GO:0019538,GO:0030554
5730547A05	nucleoporin 62	1	GO:0003673,GO:0003674,GO:0005215,GO:0005478,GO:0005487,GO:0005575,GO:0005622,GO:0005623,GO:0005634,GO:0005635,GO:0005643,GO:0005737,GO:0005856,GO:0005871,GO:0005875,GO:0006810,GO:0006913,GO:0007582,GO:0008150,GO:0008151,GO:0009987,GO:0012505,GO:0015630,GO:0016020,GO:0016021,GO:0046907,GO:0046930
0610007E16	solute carrier family 25 (mitochondrial carrier; adenine nucleotide translocator), member 5	1	GO:0003673,GO:0003674,GO:0005215,GO:0005488,GO:0005575,GO:0005622,GO:0005623,GO:0005737,GO:0005739,GO:0005740,GO:0005743,GO:0006810,GO:0006839,GO:0007582,GO:0008150,GO:0008151,GO:0009987,GO:0016020,GO:0016021,GO:0019866,GO:0046907
5430401G19	calnexin	1	GO:0003673,GO:0003674,GO:0003754,GO:0005488,GO:0005509,GO:0005514,GO:0005575,GO:0005576,GO:0005615,GO:0005622,GO:0005623,GO:0005737,GO:0005783,GO:0016020,GO:0016021,GO:0046872
5730591C18	RIKEN cDNA 5730591C18 gene	1	GO:0003673,GO:0005575,GO:0005622,GO:0005623,GO:0005737,GO:0005739
1500006I01	ADP-ribosylation factor related protein 1	1	GO:0000166,GO:0000267,GO:0003673,GO:0003674,GO:0003824,GO:0003924,GO:0003925,GO:0005488,GO:0005525,GO:0005575,GO:0005623,GO:0005624,GO:0007275,GO:0007369,GO:0008150,GO:0009790,GO:0009792,GO:0016787,GO:0016817,GO:0016818,GO:0017076,GO:0019001
1500012G02	metaxin 2	1	GO:0000004,GO:0003673,GO:0003674,GO:0005554,GO:0005575,GO:0008150,GO:0008372
1600022A19	hypothetical protein MGC27795	1	GO:0000004,GO:0003673,GO:0003674,GO:0005554,GO:0005575,GO:0008150,GO:0008372
1810017N02	glucosidase 1	1	GO:0000004,GO:0003673,GO:0003674,GO:0005554,GO:0005575,GO:0008150,GO:0008372
1700113M01	unknown EST	1	GO:0000004,GO:0003673,GO:0003674,GO:0005554,GO:0005575,GO:0008150,GO:0008372
1810034K18	polymerase (DNA directed), epsilon 3 (p17 subunit)	1	GO:0003673,GO:0003674,GO:0003676,GO:0003677,GO:0003824,GO:0003887,GO:0005488,GO:0005515,GO:0005575,GO:0005622,GO:0005623,GO:0005634,GO:0005737,GO:0005856,GO:0005871,GO:0005875,GO:0015630,GO:0016740,GO:0016772,GO:0016779
1810004C22	dim1 (S. pombe)	1	GO:0003673,GO:0003674,GO:0003676,GO:0003723,GO:0003729,GO:0005488,GO:0005575,GO:0005622,GO:0005623,GO:0005634,GO:0005681,GO:0005682,GO:0005684,GO:0005689,GO:0006139,GO:0006371,GO:0006396,GO:0006397,GO:0007582,GO:0008150,GO:0008152,GO:0008248,GO:0008380,GO:0016070,GO:0030529,GO:0030532
1700120F24	RIKEN cDNA 1700013B03 gene	1	GO:0000004,GO:0003673,GO:0003674,GO:0005554,GO:0005575,GO:0008150,GO:0008372
2310009G15	developmentally regulated GTP binding protein 2	1	GO:0000004,GO:0000166,GO:0003673,GO:0003674,GO:0005488,GO:0005524,GO:0005525,GO:0005554,GO:0005575,GO:0008150,GO:0008372,GO:0017076,GO:0019001,GO:0030554
2010313A05	DNA segment, Chr 13, Wayne State University 123, expressed	1	GO:0000004,GO:0003673,GO:0003674,GO:0005554,GO:0005575,GO:0008150,GO:0008372
2010010D16	peptidylprolyl isomerase E (cyclophilin E)	1	GO:0003673,GO:0003674,GO:0003676,GO:0003723,GO:0003755,GO:0003824,GO:0005488,GO:0005575,GO:0005622,GO:0005623,GO:0005634,GO:0006457,GO:0007582,GO:0008150,GO:0008152,GO:0016853,GO:0016859,GO:0019538
2210022A11	DNA segment, Chr 11, ERATO Doi 175, expressed	1	GO:0003673,GO:0003674,GO:0003735,GO:0005198,GO:0005575,GO:0005622,GO:0005623,GO:0005737,GO:0005840,GO:0006412,GO:0007582,GO:0008150,GO:0008152,GO:0009058,GO:0009059,GO:0019538,GO:0030529
2310021H13	protein kinase C, lambda	1	GO:0000166,GO:0003673,GO:0003674,GO:0003824,GO:0004672,GO:0004674,GO:0004713,GO:0005488,GO:0005524,GO:0005541,GO:0006464,GO:0006468,GO:0006793,GO:0006796,GO:0007154,GO:0007165,GO:0007242,GO:0007582,GO:0008150,GO:0008152,GO:0008289,GO:0009987,GO:0016301,GO:0016310,GO:0016740,GO:0016772,GO:0016773,GO:0017076,GO:0019538,GO:0019992,GO:0030554
2310008H09	RIKEN cDNA 2310008H09 gene	1	GO:0000004,GO:0003673,GO:0003674,GO:0005554,GO:0005575,GO:0008150,GO:0008372
2410089D17	complement component 1, q subcomponent binding protein	1	GO:0003673,GO:0003674,GO:0003793,GO:0003811,GO:0005575,GO:0005622,GO:0005623,GO:0005737,GO:0005739,GO:0005759,GO:0006950,GO:0006952,GO:0006955,GO:0006956,GO:0006959,GO:0007582,GO:0008150,GO:0009605,GO:0009607,GO:0009613,GO:0016064
2400003B18	peroxisomal trans-2-enoyl-CoA reductase	1	GO:0003673,GO:0003674,GO:0003824,GO:0005575,GO:0005622,GO:0005623,GO:0005737,GO:0005777,GO:0006082,GO:0006629,GO:0006631,GO:0006633,GO:0007582,GO:0008150,GO:0008152,GO:0008610,GO:0009058,GO:0016053,GO:0016491,GO:0016627,GO:0016628,GO:0019166,GO:0019752,GO:0030497,GO:0042579,GO:0046394
2400008K01	nucleolar protein family A, member 1 (H/ACA small nucleolar RNPs)	1	GO:0000004,GO:0001651,GO:0003673,GO:0003674,GO:0003676,GO:0003723,GO:0005488,GO:0005575,GO:0005622,GO:0005623,GO:0005634,GO:0005730,GO:0008150,GO:0030515
2400004N01	RNA binding motif protein	1	GO:0003673,GO:0003674,GO:0003676,GO:0003723,GO:0003729,GO:0005488,GO:0005575,GO:0005622,GO:0005623,GO:0005634
2410029L09	RS21-C6 homolog [Mus musculus]	1	GO:0000004,GO:0003673,GO:0003674,GO:0005554,GO:0005575,GO:0008150,GO:0008372
2610003I12	eukaryotic translation initiation factor 5A	1	GO:0000004,GO:0003673,GO:0003674,GO:0005554,GO:0005575,GO:0008150,GO:0008372
2610044N01	weakly similar to GK003 [Homo sapiens]	1	GO:0000004,GO:0003673,GO:0003674,GO:0005554,GO:0005575,GO:0008150,GO:0008372
2610103M17	weakly similar to NUCLEOLAR FIBRILLAR CENTER PROTEIN [Homo sapiens]	1	GO:0000004,GO:0003673,GO:0003674,GO:0005554,GO:0005575,GO:0008150,GO:0008372
2700023E23	unknown EST	1	GO:0000004,GO:0003673,GO:0003674,GO:0005554,GO:0005575,GO:0008150,GO:0008372
2610019M23	eukaryotic translation initiation factor 5A	1	GO:0000004,GO:0003673,GO:0003674,GO:0005554,GO:0005575,GO:0008150,GO:0008372
2810483I07	ubiquitin specific protease 16	1	GO:0003673,GO:0003674,GO:0003824,GO:0008233,GO:0016787
2900054A12	unknown EST	1	GO:0000004,GO:0003673,GO:0003674,GO:0005554,GO:0005575,GO:0008150,GO:0008372
2900057C09	unknown EST	1	GO:0000004,GO:0003673,GO:0003674,GO:0005554,GO:0005575,GO:0008150,GO:0008372
H3027E02	H2A histone family, member Z	1	GO:0000004,GO:0003673,GO:0003674,GO:0005554,GO:0005575,GO:0008150,GO:0008372
H3027E02	H2A histone family, member Z	1	GO:0000004,GO:0003673,GO:0003674,GO:0005554,GO:0005575,GO:0008150,GO:0008372
H3031D05	coatomer protein complex, subunit gamma 1	1	GO:0000004,GO:0003673,GO:0003674,GO:0005554,GO:0005575,GO:0008150,GO:0008372
5430420L07	DNA segment, Chr 7, Wayne State University 128, expressed	1	GO:0000004,GO:0003673,GO:0003674,GO:0005554,GO:0005575,GO:0008150,GO:0008372
5330405D10	serine racemase	1	GO:0003673,GO:0003674,GO:0003824,GO:0006082,GO:0006519,GO:0006520,GO:0007582,GO:0008150,GO:0008152,GO:0009308,GO:0016829,GO:0016853,GO:0019752
1700012H08	hypothetical MYND zinc finger (ZnF) domain containing protein	1	GO:0003673,GO:0003674,GO:0004871,GO:0004872
4933407N23	poly A binding protein, cytoplasmic 4	1	GO:0000004,GO:0003673,GO:0003674,GO:0005554,GO:0005575,GO:0008150,GO:0008372
1810062G03	glycine amidinotransferase (L-arginine:glycine amidinotransferase)	1	GO:0000004,GO:0003673,GO:0003674,GO:0005554,GO:0005575,GO:0008150,GO:0008372
1810062L23	hypothetical Ubiquitin-conjugating enzymes containing protein	1	GO:0003673,GO:0003674,GO:0003824,GO:0004840,GO:0006508,GO:0006511,GO:0006512,GO:0007582,GO:0008150,GO:0008152,GO:0008639,GO:0009056,GO:0009057,GO:0016874,GO:0019538,GO:0019941,GO:0030163
2010004E10	translocase of inner mitochondrial membrane 13 homolog a (yeast)	1	GO:0003673,GO:0003674,GO:0005215,GO:0005386,GO:0005575,GO:0005622,GO:0005623,GO:0005737,GO:0005739,GO:0005740,GO:0005743,GO:0006605,GO:0006626,GO:0006628,GO:0006810,GO:0006886,GO:0006996,GO:0007005,GO:0007028,GO:0007582,GO:0008150,GO:0008151,GO:0008152,GO:0008565,GO:0009987,GO:0015031,GO:0015399,GO:0015405,GO:0015450,GO:0016020,GO:0016043,GO:0019538,GO:0019866,GO:0046907
2310012M09	TAF9 RNA polymerase II, TATA box binding protein (TBP)-associated factor	1	GO:0000004,GO:0000123,GO:0003673,GO:0003674,GO:0003676,GO:0003677,GO:0003702,GO:0003712,GO:0003713,GO:0005488,GO:0005515,GO:0005554,GO:0005575,GO:0005622,GO:0005623,GO:0005634,GO:0005654,GO:0005667,GO:0005669,GO:0006139,GO:0006350,GO:0006351,GO:0006352,GO:0006355,GO:0006366,GO:0007582,GO:0008022,GO:0008134,GO:0008150,GO:0008152,GO:0008372,GO:0016251,GO:0016591,GO:0030528,GO:0045449
2010016D09	RIKEN cDNA 2610014I16 gene	1	GO:0000004,GO:0003673,GO:0003674,GO:0005554,GO:0005575,GO:0008150,GO:0008372
2210008A02	phosphoglycerate mutase 1	1	GO:0003673,GO:0003674,GO:0003824,GO:0004082,GO:0004083,GO:0004619,GO:0005575,GO:0005622,GO:0005623,GO:0005737,GO:0005829,GO:0005975,GO:0005996,GO:0006006,GO:0006007,GO:0006066,GO:0006091,GO:0006092,GO:0006096,GO:0007582,GO:0008150,GO:0008152,GO:0009056,GO:0015980,GO:0016052,GO:0016787,GO:0016788,GO:0016791,GO:0016853,GO:0016866,GO:0016868,GO:0019318,GO:0019320,GO:0042578,GO:0046164,GO:0046365
2510039C22	RIKEN cDNA 1200009K13 gene	1	GO:0000004,GO:0003673,GO:0003674,GO:0005554,GO:0005575,GO:0008150,GO:0008372
2410004F01	RIKEN cDNA 2410004F01 gene	1	GO:0000004,GO:0003673,GO:0003674,GO:0005554,GO:0005575,GO:0008150,GO:0008372
2510031H23	phosphoribosyl pyrophosphate synthetase 1	1	GO:0000287,GO:0003673,GO:0003674,GO:0003824,GO:0004749,GO:0005488,GO:0006139,GO:0006144,GO:0006725,GO:0007275,GO:0007399,GO:0007582,GO:0008150,GO:0008152,GO:0009058,GO:0009112,GO:0009116,GO:0009117,GO:0009123,GO:0009124,GO:0009156,GO:0009161,GO:0009165,GO:0009259,GO:0009260,GO:0009653,GO:0009887,GO:0016301,GO:0016740,GO:0016772,GO:0016778,GO:0016874,GO:0016879,GO:0016978,GO:0016979,GO:0019200,GO:…
2410080P20	RIKEN cDNA 2410080P20 gene	1	GO:0000004,GO:0003673,GO:0003674,GO:0005554,GO:0005575,GO:0008150,GO:0008372
2610529I12	OVARC1001161 PROTEIN homolog [Homo sapiens]	1	GO:0003673,GO:0003674,GO:0005215,GO:0005575,GO:0005622,GO:0005623,GO:0005634,GO:0006810,GO:0006886,GO:0007582,GO:0008150,GO:0008151,GO:0008565,GO:0009987,GO:0015031,GO:0046907
2610016F07	prostate cancer overexpressed gene 1	1	GO:0000004,GO:0003673,GO:0003674,GO:0005554,GO:0005575,GO:0008150,GO:0008372
3110057P17	hypothetical protein	1	GO:0000004,GO:0003673,GO:0003674,GO:0005554,GO:0005575,GO:0008150,GO:0008372
3830408E23	myc induced nuclear antigen	1	GO:0003673,GO:0005575,GO:0005622,GO:0005623,GO:0005634,GO:0005730,GO:0007582,GO:0008150,GO:0008151,GO:0008283,GO:0009987,GO:0042127
H3027E02	H2A histone family, member Z	1	GO:0000004,GO:0003673,GO:0003674,GO:0005554,GO:0005575,GO:0008150,GO:0008372
H3158H01	protein phosphatase 5, catalytic subunit	1	GO:0000004,GO:0003673,GO:0003674,GO:0005554,GO:0005575,GO:0008150,GO:0008372
H3027E02	H2A histone family, member Z	1	GO:0000004,GO:0003673,GO:0003674,GO:0005554,GO:0005575,GO:0008150,GO:0008372
H3085C04	solute carrier family 12, member 2	1	GO:0000004,GO:0003673,GO:0003674,GO:0005554,GO:0005575,GO:0008150,GO:0008372
5730547E06	mitochondrial ribosomal protein L15	1	GO:0000004,GO:0003673,GO:0003674,GO:0005554,GO:0005575,GO:0008150,GO:0008372
5730454C12	RIKEN cDNA 5730454C12 gene	1	GO:0000004,GO:0003673,GO:0003674,GO:0005554,GO:0005575,GO:0008150,GO:0008372
5730458C21	RIKEN cDNA 3300001M20 gene	1	GO:0000004,GO:0003673,GO:0003674,GO:0005554,GO:0005575,GO:0008150,GO:0008372
5730478E03	karyopherin (importin) beta 3	1	GO:0000059,GO:0003673,GO:0003674,GO:0004857,GO:0005048,GO:0005095,GO:0005215,GO:0005488,GO:0005515,GO:0005575,GO:0005622,GO:0005623,GO:0005634,GO:0005635,GO:0005643,GO:0005737,GO:0005886,GO:0006605,GO:0006606,GO:0006607,GO:0006810,GO:0006886,GO:0006913,GO:0007582,GO:0008139,GO:0008150,GO:0008151,GO:0008152,GO:0008536,GO:0008565,GO:0009536,GO:0009579,GO:0009842,GO:0009843,GO:0009987,GO:0012505,GO:…
4933428C17	nuclear RNA helicase, DECD variant of DEAD box family	1	GO:0000166,GO:0003673,GO:0003674,GO:0003676,GO:0003723,GO:0003724,GO:0003824,GO:0004004,GO:0004386,GO:0005488,GO:0005524,GO:0005575,GO:0005622,GO:0005623,GO:0005634,GO:0008026,GO:0008186,GO:0016787,GO:0016817,GO:0016818,GO:0016887,GO:0017076,GO:0030554,GO:0042623
1500032A05	cytochrome c, somatic	1	GO:0003673,GO:0003674,GO:0005215,GO:0005489,GO:0005575,GO:0005622,GO:0005623,GO:0005737,GO:0005739,GO:0005740,GO:0005743,GO:0005746,GO:0006118,GO:0006915,GO:0006919,GO:0007582,GO:0008150,GO:0008152,GO:0008219,GO:0008632,GO:0008635,GO:0009987,GO:0012501,GO:0016020,GO:0016265,GO:0019866
1500031P10	heat shock protein	1	GO:0000166,GO:0003673,GO:0003674,GO:0003754,GO:0003773,GO:0005488,GO:0005524,GO:0006950,GO:0007582,GO:0008150,GO:0009266,GO:0009408,GO:0009605,GO:0009628,GO:0017076,GO:0030554
1700010I21	RIKEN cDNA D530033C11 gene	1	GO:0000004,GO:0003673,GO:0003674,GO:0005554,GO:0005575,GO:0008150,GO:0008372
1810014L12	RIKEN cDNA 1810014L12 gene	1	GO:0003673,GO:0005575,GO:0005576,GO:0005615,GO:0005623,GO:0016020,GO:0016021
1700026C17	Ly1 antibody reactive clone	1	GO:0003673,GO:0003674,GO:0003676,GO:0003677,GO:0005488,GO:0005575,GO:0005622,GO:0005623,GO:0005634
1810034D23	ribosomal protein S27-like	1	GO:0000004,GO:0003673,GO:0003674,GO:0003735,GO:0005198,GO:0005554,GO:0005575,GO:0005622,GO:0005623,GO:0005737,GO:0005840,GO:0006412,GO:0007582,GO:0008150,GO:0008152,GO:0008372,GO:0009058,GO:0009059,GO:0019538,GO:0030529
1810005B03	DNA segment, Chr 11, ERATO Doi 175, expressed	1	GO:0003673,GO:0003674,GO:0003735,GO:0005198,GO:0005575,GO:0005622,GO:0005623,GO:0005737,GO:0005840,GO:0006412,GO:0007582,GO:0008150,GO:0008152,GO:0009058,GO:0009059,GO:0019538,GO:0030529
2310001A13	AD-003 PROTEIN homolog [Homo sapiens]	1	GO:0000004,GO:0003673,GO:0003674,GO:0005554,GO:0005575,GO:0008150,GO:0008372
2300008H03	similar to RNA POLYMERASE III SUBUNIT [Homo sapiens]	1	GO:0000004,GO:0003673,GO:0003674,GO:0005554,GO:0005575,GO:0008150,GO:0008372
2010309J24	RIKEN cDNA 2810407B07 gene	1	GO:0000004,GO:0003673,GO:0003674,GO:0005554,GO:0005575,GO:0008150,GO:0008372
2310042P22	transforming growth factor beta regulated gene 4	1	GO:0000004,GO:0003673,GO:0003674,GO:0005554,GO:0005575,GO:0008150,GO:0008372
2310050F24	phosphoglycerate mutase 1	1	GO:0003673,GO:0003674,GO:0003824,GO:0004082,GO:0004083,GO:0004619,GO:0005575,GO:0005622,GO:0005623,GO:0005737,GO:0005829,GO:0005975,GO:0005996,GO:0006006,GO:0006007,GO:0006066,GO:0006091,GO:0006092,GO:0006096,GO:0007582,GO:0008150,GO:0008152,GO:0009056,GO:0015980,GO:0016052,GO:0016787,GO:0016788,GO:0016791,GO:0016853,GO:0016866,GO:0016868,GO:0019318,GO:0019320,GO:0042578,GO:0046164,GO:0046365
2410127L17	hypothetical S-adenosyl-L-methionine-dependent methyltransferases structure containing protein	1	GO:0000004,GO:0003673,GO:0003674,GO:0005554,GO:0005575,GO:0008150,GO:0008372
2410041L21	cytochrome c, somatic	1	GO:0003673,GO:0003674,GO:0005215,GO:0005489,GO:0005575,GO:0005622,GO:0005623,GO:0005737,GO:0005739,GO:0005740,GO:0005743,GO:0005746,GO:0006118,GO:0006915,GO:0006919,GO:0007582,GO:0008150,GO:0008152,GO:0008219,GO:0008632,GO:0008635,GO:0009987,GO:0012501,GO:0016020,GO:0016265,GO:0019866
2310044F10	RIKEN cDNA 2310044F10 gene	1	GO:0003673,GO:0005575,GO:0005622,GO:0005623,GO:0005634,GO:0007028,GO:0007046,GO:0007582,GO:0008150,GO:0008151,GO:0009987,GO:0016043,GO:0042254
2400004H09	TOB3	1	GO:0000166,GO:0003673,GO:0003674,GO:0005488,GO:0005524,GO:0017076,GO:0030554
2410012M03	mitochondrial ribosomal protein L15	1	GO:0000002,GO:0000313,GO:0000315,GO:0003673,GO:0003674,GO:0003735,GO:0005198,GO:0005575,GO:0005622,GO:0005623,GO:0005737,GO:0005739,GO:0005759,GO:0005761,GO:0005762,GO:0005840,GO:0006412,GO:0006996,GO:0007005,GO:0007028,GO:0007582,GO:0008150,GO:0008151,GO:0008152,GO:0009058,GO:0009059,GO:0009987,GO:0015934,GO:0016043,GO:0019538,GO:0030529
2410130M07	DNA segment, Chr 11, ERATO Doi 175, expressed	1	GO:0003673,GO:0003674,GO:0003735,GO:0005198,GO:0005575,GO:0005622,GO:0005623,GO:0005737,GO:0005840,GO:0006412,GO:0007582,GO:0008150,GO:0008152,GO:0009058,GO:0009059,GO:0019538,GO:0030529
2610001K19	ribosomal protein S27-like	1	GO:0000004,GO:0003673,GO:0003674,GO:0003735,GO:0005198,GO:0005554,GO:0005575,GO:0005622,GO:0005623,GO:0005737,GO:0005840,GO:0006412,GO:0007582,GO:0008150,GO:0008152,GO:0008372,GO:0009058,GO:0009059,GO:0019538,GO:0030529
2700055H04	histidine triad nucleotide binding protein	1	GO:0000004,GO:0003673,GO:0003674,GO:0005554,GO:0005575,GO:0008150,GO:0008372
2610002C14	U2 small nuclear ribonucleoprotein B	1	GO:0003673,GO:0003674,GO:0003676,GO:0003723,GO:0003729,GO:0005488,GO:0005575,GO:0005622,GO:0005623,GO:0005634,GO:0005681,GO:0005684,GO:0005686,GO:0006139,GO:0006371,GO:0006396,GO:0006397,GO:0007582,GO:0008150,GO:0008152,GO:0008248,GO:0008380,GO:0016070,GO:0019012,GO:0019013,GO:0019028,GO:0030529,GO:0030532,GO:0046728
5830461G04	similar to HYPOTHETICAL 50.7 KDA PROTEIN (CEREBRAL PROTEIN-1) [Homo sapiens]	1	GO:0000004,GO:0003673,GO:0003674,GO:0005554,GO:0005575,GO:0008150,GO:0008372
2810046E22	ADRENAL GLAND PROTEIN AD-004 homolog [Homo sapiens]	1	GO:0000166,GO:0003673,GO:0003674,GO:0005488,GO:0005524,GO:0017076,GO:0030554
3110007E06	nuclear cap binding protein subunit 2	1	GO:0000004,GO:0003673,GO:0003674,GO:0003676,GO:0003723,GO:0005488,GO:0005554,GO:0005575,GO:0005622,GO:0005623,GO:0005634,GO:0006139,GO:0006403,GO:0006405,GO:0006408,GO:0006810,GO:0006913,GO:0007582,GO:0008150,GO:0008151,GO:0008152,GO:0008372,GO:0009987,GO:0046907
2810431F15	similar to THYRO1000934 PROTEIN [Homo sapiens]	1	GO:0000004,GO:0003673,GO:0003674,GO:0005554,GO:0005575,GO:0008150,GO:0008372
2810470M17	gem (nuclear organelle) associated protein 6	1	GO:0000004,GO:0003673,GO:0003674,GO:0005554,GO:0005575,GO:0008150,GO:0008372
2900056O08	heterogeneous nuclear ribonucleoprotein A/B	1	GO:0000166,GO:0003673,GO:0003674,GO:0003676,GO:0003677,GO:0003723,GO:0005488,GO:0005524,GO:0005575,GO:0005622,GO:0005623,GO:0005634,GO:0006139,GO:0006350,GO:0006351,GO:0006355,GO:0006396,GO:0007582,GO:0008150,GO:0008152,GO:0016070,GO:0017076,GO:0030554,GO:0045449
2900052H09	similar to DNA TOPOISOMERASE I, MITOCHONDRIAL PRECURSOR (EC 5.99.1.2) (TOP1MT) [Homo sapiens]	1	GO:0000067,GO:0000084,GO:0000278,GO:0003673,GO:0003674,GO:0003676,GO:0003677,GO:0003824,GO:0003916,GO:0003917,GO:0005488,GO:0006139,GO:0006259,GO:0006260,GO:0006261,GO:0006265,GO:0006268,GO:0007049,GO:0007582,GO:0008150,GO:0008151,GO:0008152,GO:0008283,GO:0009987,GO:0016853,GO:0016873
2810439G22	eukaryotic translation initiation factor 1A	1	GO:0003673,GO:0003674,GO:0003676,GO:0003743,GO:0005488,GO:0005575,GO:0005622,GO:0005623,GO:0005737,GO:0008135,GO:0016281,GO:0045182
2900052B08	retinoic acid induced 12	1	GO:0003673,GO:0005575,GO:0005576,GO:0005615
H3078B10	ESTs	1	GO:0000004,GO:0003673,GO:0003674,GO:0005554,GO:0005575,GO:0008150,GO:0008372
3021401C12	unknown EST	1	GO:0000004,GO:0003673,GO:0003674,GO:0005554,GO:0005575,GO:0008150,GO:0008372
H3078B10	ESTs	1	GO:0000004,GO:0003673,GO:0003674,GO:0005554,GO:0005575,GO:0008150,GO:0008372
H3027F11	protein phosphatase 1G (formerly 2C), magnesium-dependent, gamma isoform	1	GO:0000004,GO:0003673,GO:0003674,GO:0005554,GO:0005575,GO:0008150,GO:0008372
H3094C07	upstream binding protein 1	1	GO:0000004,GO:0003673,GO:0003674,GO:0005554,GO:0005575,GO:0008150,GO:0008372
H3094C07	upstream binding protein 1	1	GO:0000004,GO:0003673,GO:0003674,GO:0005554,GO:0005575,GO:0008150,GO:0008372
5730526A15	RIKEN cDNA 2400007G07 gene	1	GO:0000004,GO:0003673,GO:0003674,GO:0005554,GO:0005575,GO:0008150,GO:0008372
5430416M17	RAN guanine nucleotide release factor	1	GO:0000166,GO:0003673,GO:0003674,GO:0005083,GO:0005085,GO:0005488,GO:0005515,GO:0005575,GO:0005622,GO:0005623,GO:0005634,GO:0005654,GO:0006810,GO:0006913,GO:0007582,GO:0008150,GO:0008151,GO:0008536,GO:0009987,GO:0017076,GO:0019001,GO:0030234,GO:0030695,GO:0046907
5730493L18	weakly similar to TRANSCRIPTIONAL CO-ACTIVATOR CRSP70 [Homo sapiens]	1	GO:0003673,GO:0006139,GO:0006350,GO:0007582,GO:0008150,GO:0008152
5730434B08	RIKEN cDNA 5730434B08 gene	1	GO:0000004,GO:0003673,GO:0003674,GO:0005554,GO:0005575,GO:0008150,GO:0008372
5730405K05	reticulocalbin	1	GO:0003673,GO:0003674,GO:0005488,GO:0005509,GO:0005575,GO:0005576,GO:0005615,GO:0005622,GO:0005623,GO:0005737,GO:0005783,GO:0046872
5830407L17	ubiquinol-cytochrome c reductase binding protein	1	GO:0000004,GO:0003673,GO:0003674,GO:0005554,GO:0005575,GO:0008150,GO:0008372
0610009O11	RAN, member RAS oncogene family	1	GO:0000072,GO:0000074,GO:0000087,GO:0000166,GO:0000226,GO:0000278,GO:0000279,GO:0000280,GO:0000785,GO:0003673,GO:0003674,GO:0003824,GO:0003924,GO:0003925,GO:0003929,GO:0005215,GO:0005488,GO:0005524,GO:0005525,GO:0005575,GO:0005622,GO:0005623,GO:0005634,GO:0005635,GO:0005643,GO:0005694,GO:0006139,GO:0006259,GO:0006403,GO:0006405,GO:0006605,GO:0006611,GO:0006810,GO:0006886,GO:0006913,GO:0006996,GO:…
5430405K22	RIKEN cDNA 2810004N23 gene	1	GO:0000004,GO:0003673,GO:0003674,GO:0005554,GO:0005575,GO:0008150,GO:0008372
A930007B11	unknown EST	1	GO:0000004,GO:0003673,GO:0003674,GO:0005554,GO:0005575,GO:0008150,GO:0008372
4933402L21	similar to CDNA FLJ32384 FIS, CLONE SKMUS1000104, WEAKLY SIMILAR TO HOMO SAPIENS HEXIM1 PROTEIN [Homo sapiens]	1	GO:0000004,GO:0003673,GO:0003674,GO:0005554,GO:0005575,GO:0008150,GO:0008372
1500001M20	similar to HYPOTHETICAL 35.9 KDA PROTEIN [Homo sapiens]	1	GO:0000004,GO:0003673,GO:0003674,GO:0005554,GO:0005575,GO:0008150,GO:0008372
1500017J17	HYPOTHETICAL 15.6 KDA PROTEIN homolog [Homo sapiens]	1	GO:0000004,GO:0003673,GO:0003674,GO:0005554,GO:0005575,GO:0008150,GO:0008372
1810023N17	integrin beta 4 binding protein	1	GO:0003673,GO:0003674,GO:0003676,GO:0003743,GO:0005488,GO:0005575,GO:0005622,GO:0005623,GO:0005634,GO:0005635,GO:0005637,GO:0005638,GO:0005652,GO:0005737,GO:0005856,GO:0005882,GO:0006412,GO:0006413,GO:0007154,GO:0007165,GO:0007166,GO:0007229,GO:0007582,GO:0008135,GO:0008150,GO:0008152,GO:0009058,GO:0009059,GO:0009987,GO:0012505,GO:0016020,GO:0019538,GO:0045111,GO:0045182
1810011L18	mitochondrial ribosomal protein L17	1	GO:0000002,GO:0000313,GO:0000315,GO:0003673,GO:0003674,GO:0003735,GO:0005198,GO:0005575,GO:0005622,GO:0005623,GO:0005737,GO:0005739,GO:0005759,GO:0005761,GO:0005762,GO:0005840,GO:0006412,GO:0006996,GO:0007005,GO:0007028,GO:0007582,GO:0008150,GO:0008151,GO:0008152,GO:0009058,GO:0009059,GO:0009987,GO:0015934,GO:0016043,GO:0019538,GO:0030529
1810029N05	ribosomal protein S27-like	1	GO:0000004,GO:0003673,GO:0003674,GO:0003735,GO:0005198,GO:0005554,GO:0005575,GO:0005622,GO:0005623,GO:0005737,GO:0005840,GO:0006412,GO:0007582,GO:0008150,GO:0008152,GO:0008372,GO:0009058,GO:0009059,GO:0019538,GO:0030529
1700025F01	RIKEN cDNA 2610312F07 gene	1	GO:0000004,GO:0003673,GO:0003674,GO:0005554,GO:0005575,GO:0008150,GO:0008372
2210407H13	unknown EST	1	GO:0000004,GO:0003673,GO:0003674,GO:0005554,GO:0005575,GO:0008150,GO:0008372
2310011M22	candidate tumor suppressor OVCA2	1	GO:0000004,GO:0003673,GO:0003674,GO:0005554,GO:0005575,GO:0008150,GO:0008372
1810063B05	unknown EST	1	GO:0000004,GO:0003673,GO:0003674,GO:0005554,GO:0005575,GO:0008150,GO:0008372
2010003A19	DNA segment, Chr 10, University of California at Los Angeles 1	1	GO:0000004,GO:0003673,GO:0003674,GO:0005554,GO:0005575,GO:0008150,GO:0008372
2310012C15	pitrilysin metalloprotease 1	1	GO:0000004,GO:0003673,GO:0003674,GO:0005554,GO:0005575,GO:0008150,GO:0008372
1810043M20	BAT2-ISO (FRAGMENT) homolog [Homo sapiens]	1	GO:0000004,GO:0003673,GO:0003674,GO:0005554,GO:0005575,GO:0008150,GO:0008372
2010008N03	RIKEN cDNA 4833435D08 gene	1	GO:0000004,GO:0003673,GO:0003674,GO:0005554,GO:0005575,GO:0008150,GO:0008372
2310037I24	hypothetical protein	1	GO:0000004,GO:0003673,GO:0003674,GO:0005554,GO:0005575,GO:0008150,GO:0008372
2410015N17	hypothetical protein	1	GO:0000004,GO:0003673,GO:0003674,GO:0005554,GO:0005575,GO:0008150,GO:0008372
2410022P04	Cockayne syndrome 1 homolog (human)	1	GO:0000004,GO:0003673,GO:0003674,GO:0005554,GO:0005575,GO:0008150,GO:0008372
2310066N05	RIKEN cDNA 2310066N05 gene	1	GO:0000004,GO:0003673,GO:0003674,GO:0005554,GO:0005575,GO:0008150,GO:0008372
2310024K08	hypothetical protein	1	GO:0000004,GO:0003673,GO:0003674,GO:0005554,GO:0005575,GO:0008150,GO:0008372
2310039H06	weakly similar to PROTEIN PLUNC PRECURSOR (PALATE LUNG AND NASAL EPITHELIUM CLONE PROTEIN) [Mus musculus]	1	GO:0000004,GO:0003673,GO:0003674,GO:0005554,GO:0005575,GO:0008150,GO:0008372
2310049N23	PUTATATIVE 28 KDA PROTEIN (RNA-BINDING PROTEIN LOC56902) homolog [Homo sapiens]	1	GO:0003673,GO:0003674,GO:0003676,GO:0005488
2410004J11	DENSITY-REGULATED PROTEIN (DRP) homolog [Mus musculus]	1	GO:0003673,GO:0003674,GO:0003676,GO:0003743,GO:0005488,GO:0006412,GO:0006413,GO:0007582,GO:0008135,GO:0008150,GO:0008151,GO:0008152,GO:0009058,GO:0009059,GO:0009987,GO:0019538,GO:0045182
2400002J01	barrier to autointegration factor 1	1	GO:0003673,GO:0003674,GO:0003676,GO:0003677,GO:0005488,GO:0005575,GO:0005622,GO:0005623,GO:0005634,GO:0006139,GO:0006259,GO:0006310,GO:0007582,GO:0008150,GO:0008152,GO:0015074,GO:0016032,GO:0019047,GO:0030069
2610015H18	translocase of inner mitochondrial membrane 8 homolog a (yeast)	1	GO:0003673,GO:0003674,GO:0005215,GO:0005386,GO:0005575,GO:0005622,GO:0005623,GO:0005737,GO:0005739,GO:0005740,GO:0005743,GO:0006605,GO:0006626,GO:0006628,GO:0006810,GO:0006886,GO:0006996,GO:0007005,GO:0007028,GO:0007582,GO:0008150,GO:0008151,GO:0008152,GO:0008565,GO:0009987,GO:0015031,GO:0015399,GO:0015405,GO:0015450,GO:0016020,GO:0016043,GO:0019538,GO:0019866,GO:0046907
2610201A13	unknown EST	1	GO:0000004,GO:0003673,GO:0003674,GO:0005554,GO:0005575,GO:0008150,GO:0008372
2610207P08	similar to HYPOTHETICAL 35.1 KDA PROTEIN [Homo sapiens]	1	GO:0000004,GO:0003673,GO:0003674,GO:0005554,GO:0005575,GO:0008150,GO:0008372
2810428H03	transcription factor Dp 1	1	GO:0000074,GO:0003673,GO:0003674,GO:0003676,GO:0003677,GO:0003700,GO:0005488,GO:0005575,GO:0005622,GO:0005623,GO:0005634,GO:0005654,GO:0005667,GO:0006139,GO:0006350,GO:0006351,GO:0006355,GO:0007049,GO:0007582,GO:0008150,GO:0008151,GO:0008152,GO:0008283,GO:0009987,GO:0030528,GO:0045182,GO:0045449
2810449M14	RIKEN cDNA 5730434B08 gene	1	GO:0000004,GO:0003673,GO:0003674,GO:0005554,GO:0005575,GO:0008150,GO:0008372
2900072D10	endothelial cell growth factor 1 (platelet-derived)	1	GO:0003673,GO:0003674,GO:0003824,GO:0004645,GO:0006139,GO:0006206,GO:0006725,GO:0006935,GO:0007275,GO:0007582,GO:0008150,GO:0008152,GO:0009112,GO:0009605,GO:0009653,GO:0009887,GO:0016740,GO:0016757,GO:0016758,GO:0042330,GO:0046483
4933435I21	mitochondrial ribosomal protein S2	1	GO:0003673,GO:0003674,GO:0003735,GO:0005198,GO:0005575,GO:0005622,GO:0005623,GO:0005737,GO:0005739,GO:0005840,GO:0006412,GO:0007582,GO:0008150,GO:0008152,GO:0009058,GO:0009059,GO:0015935,GO:0019538,GO:0030529
9330153C20	A kinase (PRKA) anchor protein 1	1	GO:0003673,GO:0003674,GO:0003676,GO:0003723,GO:0005488,GO:0005575,GO:0005576,GO:0005615,GO:0005622,GO:0005623,GO:0005737,GO:0005739,GO:0005783,GO:0016020,GO:0016021,GO:0019867
H3078B10	ESTs	1	GO:0000004,GO:0003673,GO:0003674,GO:0005554,GO:0005575,GO:0008150,GO:0008372
4432404C02	cDNA sequence BC004012	1	GO:0003673,GO:0003674,GO:0003824,GO:0016301,GO:0016740
H3078B10	ESTs	1	GO:0000004,GO:0003673,GO:0003674,GO:0005554,GO:0005575,GO:0008150,GO:0008372
H3094C07	upstream binding protein 1	1	GO:0000004,GO:0003673,GO:0003674,GO:0005554,GO:0005575,GO:0008150,GO:0008372
H3094C07	upstream binding protein 1	1	GO:0000004,GO:0003673,GO:0003674,GO:0005554,GO:0005575,GO:0008150,GO:0008372
5730576P14	weakly similar to SIGNAL RECOGNITION PARTICLE 72 KDA PROTEIN (SRP72) [Canis familiaris]	1	GO:0000004,GO:0003673,GO:0003674,GO:0005554,GO:0005575,GO:0008150,GO:0008372
0610010E11	nuclear transport factor 2	1	GO:0000004,GO:0003673,GO:0003674,GO:0005215,GO:0005554,GO:0005575,GO:0005622,GO:0005623,GO:0005634,GO:0005635,GO:0005643,GO:0005737,GO:0005829,GO:0006605,GO:0006606,GO:0006810,GO:0006886,GO:0006913,GO:0007582,GO:0008150,GO:0008151,GO:0008152,GO:0008372,GO:0008565,GO:0009987,GO:0012505,GO:0015031,GO:0016020,GO:0016021,GO:0019538,GO:0046907,GO:0046930
5430426F17	BA346K17.2 (A NOVEL PROTEIN SIMILAR TO THE CELL DIVISION CONTROL PROTEIN 91 (CDC91, YLR459W OR L9122.2) FROM YEAST) homolog [Homo sapiens]	1	GO:0000004,GO:0003673,GO:0003674,GO:0005554,GO:0005575,GO:0008150,GO:0008372
5430437B18	dystrobrevin binding protein 1	1	GO:0003673,GO:0003674,GO:0005488,GO:0005515,GO:0005575,GO:0005623,GO:0005886,GO:0007275,GO:0007517,GO:0008150,GO:0009653,GO:0009887,GO:0016020
5730493H09	expressed in non-metastatic cells 4, protein	1	GO:0000166,GO:0003673,GO:0003674,GO:0003824,GO:0004550,GO:0005488,GO:0005524,GO:0005575,GO:0005576,GO:0005615,GO:0005622,GO:0005623,GO:0005737,GO:0005739,GO:0006139,GO:0006163,GO:0006164,GO:0006183,GO:0006220,GO:0006221,GO:0006228,GO:0006241,GO:0007582,GO:0008150,GO:0008152,GO:0009058,GO:0009117,GO:0009141,GO:0009142,GO:0009144,GO:0009145,GO:0009147,GO:0009150,GO:0009152,GO:0009165,GO:0009199,GO:…
5730476E06	DJ1069P2.2 (OUTER MITOCHONDRIAL MEMBRANE TRANSLOCASE HTOM34P) (SIMILAR TO TRANSLOCASE OF OUTER MITOCHONDRIAL MEMBRANE 34) (HYPOTHETICAL 34.6 KDA PROTEIN) (UNKNOWN) (PROTEIN FOR MGC:3515) homolog [Homo sapiens]	1	GO:0003673,GO:0003674,GO:0003754,GO:0005575,GO:0005622,GO:0005623,GO:0005737,GO:0005739,GO:0016020
4933417G07	RIKEN cDNA 4933417G07 gene	1	GO:0000004,GO:0003673,GO:0003674,GO:0005554,GO:0005575,GO:0008150,GO:0008372
4933431P07	DNA segment, Chr 16, Wayne State University 83, expressed	1	GO:0000004,GO:0003673,GO:0003674,GO:0005554,GO:0005575,GO:0008150,GO:0008372
1810034C21	DNA segment, Chr 4, Wayne State University 125, expressed	1	GO:0000004,GO:0003673,GO:0003674,GO:0005554,GO:0005575,GO:0008150,GO:0008372
1810034A24	interferon-related developmental regulator 2	1	GO:0003673,GO:0007275,GO:0007582,GO:0008150,GO:0008151,GO:0008283,GO:0009987,GO:0030154
2010320L16	mitochondrial ribosomal protein L3	1	GO:0000166,GO:0000313,GO:0000315,GO:0003673,GO:0003674,GO:0003735,GO:0005198,GO:0005488,GO:0005524,GO:0005554,GO:0005575,GO:0005576,GO:0005615,GO:0005622,GO:0005623,GO:0005737,GO:0005739,GO:0005759,GO:0005761,GO:0005762,GO:0005840,GO:0006412,GO:0007582,GO:0008150,GO:0008152,GO:0009058,GO:0009059,GO:0015934,GO:0017076,GO:0019538,GO:0030529,GO:0030554
2210412D01	unknown EST	1	GO:0003673,GO:0003674,GO:0003824
2310016C08	similar to HYPOXIA-INDUCIBLE PROTEIN 2 [Homo sapiens]	1	GO:0003673,GO:0005575,GO:0005576,GO:0005615
2210017C02	unknown EST	1	GO:0000004,GO:0003673,GO:0003674,GO:0005554,GO:0005575,GO:0008150,GO:0008372
2410012P20	HYPOTHETICAL 15.5 KDA PROTEIN homolog [Mus musculus]	1	GO:0000004,GO:0003673,GO:0003674,GO:0005554,GO:0005575,GO:0008150,GO:0008372
2410126D05	eukaryotic translation initiation factor 3, subunit 2 (beta)	1	GO:0000004,GO:0003673,GO:0003674,GO:0005554,GO:0005575,GO:0008150,GO:0008372
2510008M08	RIKEN cDNA 2510008M08 gene	1	GO:0000004,GO:0003673,GO:0003674,GO:0005554,GO:0005575,GO:0008150,GO:0008372
2310032N20	RIKEN cDNA 2310032N20 gene	1	GO:0000175,GO:0000178,GO:0003673,GO:0003674,GO:0003676,GO:0003723,GO:0003824,GO:0004518,GO:0004527,GO:0004532,GO:0004540,GO:0005488,GO:0005575,GO:0005622,GO:0005623,GO:0005634,GO:0006139,GO:0006350,GO:0006351,GO:0006360,GO:0006364,GO:0006396,GO:0007028,GO:0007046,GO:0007582,GO:0008150,GO:0008151,GO:0008152,GO:0008408,GO:0009987,GO:0016043,GO:0016070,GO:0016787,GO:0016788,GO:0016896,GO:0042254
2400004K09	MEIOTIC RECOMBINATION PROTEIN REC14 (2810418I05RIK PROTEIN) homolog [Mus musculus]	1	GO:0000004,GO:0003673,GO:0003674,GO:0005554,GO:0005575,GO:0008150,GO:0008372
2610002M05	telomerase binding protein, p23	1	GO:0000004,GO:0003673,GO:0003674,GO:0005554,GO:0005575,GO:0008150,GO:0008372
2610019E17	unknown EST	1	GO:0000004,GO:0003673,GO:0003674,GO:0005554,GO:0005575,GO:0008150,GO:0008372
2610002F14	nuclear RNA helicase, DECD variant of DEAD box family	1	GO:0000166,GO:0003673,GO:0003674,GO:0003676,GO:0003723,GO:0003724,GO:0003824,GO:0004004,GO:0004386,GO:0005488,GO:0005524,GO:0005575,GO:0005622,GO:0005623,GO:0005634,GO:0008026,GO:0008186,GO:0016787,GO:0016817,GO:0016818,GO:0016887,GO:0017076,GO:0030554,GO:0042623
2810477C15	unknown EST	1	GO:0000004,GO:0003673,GO:0003674,GO:0005554,GO:0005575,GO:0008150,GO:0008372
3010015F03	cyclin-dependent kinase 4	1	GO:0000166,GO:0003673,GO:0003674,GO:0003824,GO:0004672,GO:0004674,GO:0004693,GO:0005488,GO:0005515,GO:0005524,GO:0006464,GO:0006468,GO:0006793,GO:0006796,GO:0007049,GO:0007582,GO:0008150,GO:0008151,GO:0008152,GO:0008283,GO:0009987,GO:0016301,GO:0016310,GO:0016740,GO:0016772,GO:0016773,GO:0017076,GO:0019538,GO:0030554
4833420A15	similar to HUNTINGTIN-INTERACTING PROTEIN-1 PROTEIN INTERACTOR [Mus musculus]	2	GO:0000004,GO:0003673,GO:0003674,GO:0005554,GO:0005575,GO:0008150,GO:0008372
H3118F06	PCTAIRE-motif protein kinase 1	2	GO:0000004,GO:0003673,GO:0003674,GO:0005554,GO:0005575,GO:0008150,GO:0008372
4631434O19	MEMBRANE ASSOCIATED PROGESTERONE RECEPTOR COMPONENT 2 (PROGESTERONE MEMBRANE BINDING PROTEIN) (STEROID RECEPTOR PROTEIN DG6) homolog [Homo sapiens]	2	GO:0000004,GO:0003673,GO:0003674,GO:0005554,GO:0005575,GO:0008150,GO:0008372
H3112E12	myristoylated alanine rich protein kinase C substrate	2	GO:0000004,GO:0003673,GO:0003674,GO:0005554,GO:0005575,GO:0008150,GO:0008372
H3113D09	myristoylated alanine rich protein kinase C substrate	2	GO:0000004,GO:0003673,GO:0003674,GO:0005554,GO:0005575,GO:0008150,GO:0008372
5430406L04	RIKEN cDNA 1600019D15 gene	2	GO:0003673,GO:0005575,GO:0005623,GO:0016020,GO:0016021
5730525G14	hypothetical UBA/THIF-type NAD/FAD binding fold containing protein	2	GO:0000004,GO:0003673,GO:0003674,GO:0005554,GO:0005575,GO:0008150,GO:0008372
4933403K24	DNA segment, Chr 16, Wayne State University 83, expressed	2	GO:0000004,GO:0003673,GO:0003674,GO:0005554,GO:0005575,GO:0008150,GO:0008372
1600012F09	weakly similar to GK003 [Homo sapiens]	2	GO:0000004,GO:0003673,GO:0003674,GO:0005554,GO:0005575,GO:0008150,GO:0008372
1700007D07	RIKEN cDNA 1700007D07 gene	2	GO:0000004,GO:0003673,GO:0003674,GO:0005554,GO:0005575,GO:0008150,GO:0008372
1810024J12	unknown EST	2	GO:0000004,GO:0003673,GO:0003674,GO:0005554,GO:0005575,GO:0008150,GO:0008372
1810041E01	cDNA sequence BC002318	2	GO:0000004,GO:0003673,GO:0003674,GO:0005554,GO:0005575,GO:0008150,GO:0008372
1810059M15	hypothetical protein	2	GO:0000004,GO:0003673,GO:0003674,GO:0005554,GO:0005575,GO:0008150,GO:0008372
2410003B16	RIKEN cDNA 2410003B16 gene	2	GO:0000004,GO:0003673,GO:0003674,GO:0005554,GO:0005575,GO:0008150,GO:0008372
2410004D02	similar to SERINE/THREONINE PROTEIN PHOSPHATASE 2A, 55 KDA REGULATORY SUBUNIT B, ALPHA ISOFORM (PP2A, SUBUNIT B, B-ALPHA ISOFORM) (PP2A, SUBUNIT B, B55-ALPHA ISOFORM) (PP2A, SUBUNIT B, PR55-ALPHA ISOFORM) (PP2A, SUBUNIT B, R2-ALPHA ISOFORM) [Homo sapiens]	2	GO:0000158,GO:0000159,GO:0003673,GO:0003674,GO:0003824,GO:0004721,GO:0004722,GO:0005575,GO:0005941,GO:0007154,GO:0007165,GO:0008150,GO:0008287,GO:0008601,GO:0009987,GO:0016787,GO:0016788,GO:0016791,GO:0042578
2700063A17	RIKEN cDNA 5730508B09 gene	2	GO:0000004,GO:0003673,GO:0003674,GO:0005554,GO:0005575,GO:0008150,GO:0008372
2810425N21	hypothetical Aldo/keto reductase family containing protein	2	GO:0003673,GO:0003674,GO:0003676,GO:0003743,GO:0005488,GO:0008135,GO:0045182
5730543B07	CDNA FLJ10902 FIS, CLONE NT2RP5003534 homolog [Homo sapiens]	2	GO:0000004,GO:0003673,GO:0003674,GO:0005554,GO:0005575,GO:0008150,GO:0008372
5730557H03	RIKEN cDNA 2310008M10 gene	2	GO:0000004,GO:0003673,GO:0003674,GO:0005554,GO:0005575,GO:0008150,GO:0008372
1810032L21	mitochondrial ribosomal protein S14	2	GO:0000313,GO:0000314,GO:0003673,GO:0003674,GO:0003735,GO:0005198,GO:0005575,GO:0005576,GO:0005615,GO:0005622,GO:0005623,GO:0005737,GO:0005739,GO:0005759,GO:0005761,GO:0005763,GO:0005840,GO:0006412,GO:0007582,GO:0008150,GO:0008152,GO:0009058,GO:0009059,GO:0015935,GO:0019538,GO:0030529
2010306O06	RIKEN cDNA 2310042G06 gene	2	GO:0000004,GO:0003673,GO:0003674,GO:0005554,GO:0005575,GO:0008150,GO:0008372
2010002N14	synaptojanin 2 binding protein	2	GO:0003673,GO:0003674,GO:0004871,GO:0004872,GO:0005488,GO:0005515,GO:0005575,GO:0005622,GO:0005623,GO:0005737,GO:0005739,GO:0005740,GO:0005741,GO:0006605,GO:0006810,GO:0006886,GO:0006897,GO:0007028,GO:0007154,GO:0007165,GO:0007242,GO:0007264,GO:0007266,GO:0007582,GO:0008150,GO:0008151,GO:0008152,GO:0009987,GO:0015031,GO:0016020,GO:0016021,GO:0016043,GO:0016192,GO:0019538,GO:0019867,GO:0030100,GO:…
2010107D16	U2 small nuclear ribonucleoprotein auxiliary factor (U2AF)	2	GO:0003673,GO:0003674,GO:0003676,GO:0003723,GO:0005488,GO:0005575,GO:0005622,GO:0005623,GO:0005634,GO:0005681,GO:0006139,GO:0006371,GO:0006396,GO:0006397,GO:0007582,GO:0008150,GO:0008152,GO:0008380,GO:0016070,GO:0030529
1810057F12	hypothetical Bacterial luciferase-like structure containing protein	2	GO:0003673,GO:0005575,GO:0005623,GO:0016020,GO:0016021
2410015A16	hypothetical CD59 antigen containing protein	2	GO:0000004,GO:0003673,GO:0003674,GO:0005554,GO:0005575,GO:0008150,GO:0008372
2510006C20	hypothetical protein	2	GO:0000004,GO:0003673,GO:0003674,GO:0005554,GO:0005575,GO:0008150,GO:0008372
2400006H24	RAN guanine nucleotide release factor	2	GO:0000004,GO:0003673,GO:0003674,GO:0005554,GO:0005575,GO:0008150,GO:0008372
2310051D01	hypothetical protein	2	GO:0003673,GO:0003674,GO:0003676,GO:0003743,GO:0005488,GO:0008135,GO:0045182
2610044P12	inosine 5'-phosphate dehydrogenase 2	2	GO:0003673,GO:0003674,GO:0003824,GO:0003938,GO:0006139,GO:0006163,GO:0006164,GO:0006177,GO:0007582,GO:0008150,GO:0008152,GO:0009058,GO:0009117,GO:0009123,GO:0009124,GO:0009126,GO:0009127,GO:0009150,GO:0009152,GO:0009156,GO:0009161,GO:0009165,GO:0009167,GO:0009168,GO:0009259,GO:0009260,GO:0016491,GO:0016614,GO:0016616,GO:0046037
2610002D06	RIKEN cDNA 2610002D06 gene	2	GO:0000004,GO:0003673,GO:0003674,GO:0005554,GO:0005575,GO:0008150,GO:0008372
3110004O18	MITOCHONDRIAL PROCESSING PEPTIDASE BETA SUBUNIT, MITOCHONDRIAL PRECURSOR (EC 3.4.24.64) (BETA-MPP) (P-52)	2	GO:0003673,GO:0003674,GO:0003824,GO:0004175,GO:0004222,GO:0005575,GO:0005622,GO:0005623,GO:0005737,GO:0005739,GO:0006508,GO:0007582,GO:0008150,GO:0008152,GO:0008233,GO:0008237,GO:0009056,GO:0009057,GO:0016787,GO:0019538,GO:0030163
2900053G23	granulin	2	GO:0003673,GO:0003674,GO:0003824,GO:0004620,GO:0004623,GO:0004871,GO:0005102,GO:0005125,GO:0005488,GO:0005509,GO:0005575,GO:0005576,GO:0005615,GO:0006629,GO:0007582,GO:0008150,GO:0008152,GO:0009056,GO:0016042,GO:0016298,GO:0016787,GO:0016788,GO:0016789,GO:0046872
6430517O04	ATP-binding cassette, sub-family G (WHITE), member 4	2	GO:0000166,GO:0003673,GO:0003674,GO:0003824,GO:0004009,GO:0005215,GO:0005386,GO:0005488,GO:0005524,GO:0005575,GO:0005623,GO:0006810,GO:0007582,GO:0008150,GO:0008151,GO:0009987,GO:0015399,GO:0015405,GO:0016020,GO:0016021,GO:0016787,GO:0016817,GO:0016818,GO:0016820,GO:0016887,GO:0017076,GO:0030554,GO:0042623,GO:0042626
H3024A04	RAN GTPase activating protein 1	2	GO:0000004,GO:0003673,GO:0003674,GO:0005554,GO:0005575,GO:0008150,GO:0008372
H3156A07	expressed in non-metastatic cells 6, protein	2	GO:0000004,GO:0003673,GO:0003674,GO:0005554,GO:0005575,GO:0008150,GO:0008372
H3118D05	ribosomal protein S25	2	GO:0000004,GO:0003673,GO:0003674,GO:0005554,GO:0005575,GO:0008150,GO:0008372
H3023F02	phosphatidylinositol-4-phosphate 5-kinase, type 1 beta	2	GO:0000004,GO:0003673,GO:0003674,GO:0005554,GO:0005575,GO:0008150,GO:0008372
5730502H16	RAE1 RNA export 1 homolog (S. pombe)	2	GO:0000004,GO:0003673,GO:0003674,GO:0003676,GO:0003723,GO:0005488,GO:0005554,GO:0005575,GO:0005622,GO:0005623,GO:0005634,GO:0005635,GO:0005640,GO:0005643,GO:0005737,GO:0005856,GO:0006139,GO:0006403,GO:0006405,GO:0006406,GO:0006810,GO:0006913,GO:0007582,GO:0008150,GO:0008151,GO:0008152,GO:0008372,GO:0009987,GO:0012505,GO:0016020,GO:0016021,GO:0042175,GO:0046907,GO:0046930
5630400E13	unknown EST	2	GO:0000004,GO:0003673,GO:0003674,GO:0005554,GO:0005575,GO:0008150,GO:0008372
2210010H06	unclassifiable	2	GO:0000004,GO:0003673,GO:0003674,GO:0005554,GO:0005575,GO:0008150,GO:0008372
2610014I16	unknown EST	2	GO:0000004,GO:0003673,GO:0003674,GO:0005554,GO:0005575,GO:0008150,GO:0008372
2610203G16	complement component 1, q subcomponent binding protein	2	GO:0003673,GO:0003674,GO:0003793,GO:0003811,GO:0005575,GO:0005622,GO:0005623,GO:0005737,GO:0005739,GO:0005759,GO:0006950,GO:0006952,GO:0006955,GO:0006956,GO:0006959,GO:0007582,GO:0008150,GO:0009605,GO:0009607,GO:0009613,GO:0016064
3100002O13	calcyclin binding protein	2	GO:0003673,GO:0003674,GO:0003824,GO:0004672,GO:0004674,GO:0004693,GO:0016301,GO:0016538,GO:0016740,GO:0016772,GO:0016773,GO:0019207,GO:0019887,GO:0030234
1700007A15	DnaJ (Hsp40) homolog, subfamily B, member 3	2	GO:0003673,GO:0003674,GO:0003754,GO:0003773,GO:0006950,GO:0007582,GO:0008150,GO:0009266,GO:0009408,GO:0009605,GO:0009628
H3078H06	RIKEN cDNA 1190005P17 gene	2	GO:0000004,GO:0003673,GO:0003674,GO:0005554,GO:0005575,GO:0008150,GO:0008372
H3023F02	phosphatidylinositol-4-phosphate 5-kinase, type 1 beta	2	GO:0000004,GO:0003673,GO:0003674,GO:0005554,GO:0005575,GO:0008150,GO:0008372
5730408G17	basic leucine zipper and W2 domains 2	2	GO:0000166,GO:0003673,GO:0003674,GO:0003676,GO:0003743,GO:0005488,GO:0005524,GO:0006412,GO:0006413,GO:0006445,GO:0006446,GO:0007582,GO:0008135,GO:0008150,GO:0008152,GO:0009058,GO:0009059,GO:0017076,GO:0019538,GO:0030554,GO:0045182
1810019E17	proteasome (prosome, macropain) 26S subunit, non-ATPase, 11	2	GO:0000004,GO:0003673,GO:0003674,GO:0005554,GO:0005575,GO:0008150,GO:0008372
2210014C07	RAB10, member RAS oncogene family	2	GO:0003673,GO:0005575,GO:0005622,GO:0005623,GO:0005737,GO:0005794,GO:0006810,GO:0006886,GO:0007582,GO:0008150,GO:0008151,GO:0009987,GO:0015031,GO:0046907
2310008I11	unknown EST	2	GO:0003673,GO:0003674,GO:0003824,GO:0004672,GO:0004674,GO:0004679,GO:0005575,GO:0005622,GO:0005623,GO:0005634,GO:0006950,GO:0007582,GO:0008150,GO:0016301,GO:0016740,GO:0016772,GO:0016773
2010013O18	small nuclear ribonucleoprotein polypeptide F	2	GO:0003673,GO:0003674,GO:0003676,GO:0003723,GO:0003729,GO:0005488,GO:0005575,GO:0005622,GO:0005623,GO:0005634,GO:0005681,GO:0005730,GO:0005732,GO:0006139,GO:0006371,GO:0006396,GO:0006397,GO:0007582,GO:0008150,GO:0008152,GO:0008248,GO:0008380,GO:0016070,GO:0030529
2010317E03	INORGANIC PYROPHOSPHATASE (EC 3.6.1.1) (PYROPHOSPHATE PHOSPHO- HYDROLASE) (PPASE) homolog [Homo sapiens]	2	GO:0000287,GO:0003673,GO:0003674,GO:0003824,GO:0004427,GO:0005488,GO:0007582,GO:0008150,GO:0008152,GO:0016462,GO:0016787,GO:0016817,GO:0016818,GO:0046872
2310050B20	RIKEN cDNA 2310050B20 gene	2	GO:0003673,GO:0003674,GO:0003676,GO:0003746,GO:0005488,GO:0005575,GO:0005622,GO:0005623,GO:0005737,GO:0005739,GO:0006412,GO:0006414,GO:0007582,GO:0008135,GO:0008150,GO:0008152,GO:0009058,GO:0009059,GO:0019538,GO:0045182
2310032F09	mitochondrial ribosomal protein S17	2	GO:0003673,GO:0003674,GO:0003735,GO:0005198,GO:0005575,GO:0005622,GO:0005623,GO:0005737,GO:0005739,GO:0005840,GO:0006412,GO:0007582,GO:0008150,GO:0008152,GO:0009058,GO:0009059,GO:0019538,GO:0030529
2700061N12	RIKEN cDNA 1500010B24 gene	2	GO:0003673,GO:0003674,GO:0003676,GO:0003743,GO:0005488,GO:0005575,GO:0005622,GO:0005623,GO:0005737,GO:0006412,GO:0006413,GO:0007582,GO:0008135,GO:0008150,GO:0008152,GO:0009058,GO:0009059,GO:0016281,GO:0019538,GO:0045182
2810012D02	weakly similar to PFTAIRE-INTERACTING FACTOR 2 [Drosophila melanogaster]	2	GO:0000004,GO:0003673,GO:0003674,GO:0005554,GO:0005575,GO:0008150,GO:0008372
H3027B01	polo-like kinase homolog, (Drosophila)	2	GO:0000004,GO:0003673,GO:0003674,GO:0005554,GO:0005575,GO:0008150,GO:0008372
9530023M17	unknown EST	2	GO:0000004,GO:0003673,GO:0003674,GO:0005554,GO:0005575,GO:0008150,GO:0008372
5530402J05	unknown EST	2	GO:0000004,GO:0003673,GO:0003674,GO:0005554,GO:0005575,GO:0008150,GO:0008372
1500017I03	RIKEN cDNA 2610002D06 gene	2	GO:0000004,GO:0003673,GO:0003674,GO:0005554,GO:0005575,GO:0008150,GO:0008372
2010003M11	RIKEN cDNA 1200014H24 gene	2	GO:0003673,GO:0003674,GO:0003676,GO:0003723,GO:0003729,GO:0005488,GO:0005575,GO:0005622,GO:0005623,GO:0005634,GO:0005681,GO:0006139,GO:0006371,GO:0006396,GO:0006397,GO:0007582,GO:0008150,GO:0008152,GO:0008248,GO:0008380,GO:0016070,GO:0030529
2010208O07	hepatoma-derived growth factor	2	GO:0003673,GO:0003674,GO:0004871,GO:0005102,GO:0005488,GO:0005539,GO:0008083,GO:0008201
1810043O14	glucosamine-phosphate N-acetyltransferase 1	2	GO:0003673,GO:0003674,GO:0003824,GO:0004343,GO:0005575,GO:0005622,GO:0005623,GO:0005737,GO:0005768,GO:0005770,GO:0005793,GO:0005794,GO:0005975,GO:0006040,GO:0006041,GO:0006042,GO:0006044,GO:0006045,GO:0006047,GO:0006048,GO:0006139,GO:0007582,GO:0008080,GO:0008150,GO:0008152,GO:0008415,GO:0009058,GO:0009225,GO:0009308,GO:0016051,GO:0016407,GO:0016410,GO:0016740,GO:0016746,GO:0016747,GO:0046349
2310075E05	SEVEN TRANSMEMBRANE DOMAIN PROTEIN homolog [Homo sapiens]	2	GO:0003673,GO:0005575,GO:0005623,GO:0016020,GO:0016021
2600013D04	unknown EST	2	GO:0000004,GO:0003673,GO:0003674,GO:0005554,GO:0005575,GO:0008150,GO:0008372
2810443J12	hypothetical Trp-Asp repeat (WD-repeat) structure containing protein	2	GO:0000004,GO:0003673,GO:0003674,GO:0005554,GO:0005575,GO:0008150,GO:0008372
3100002J09	peptidylprolyl isomerase D (cyclophilin D)	2	GO:0003673,GO:0003674,GO:0003755,GO:0003824,GO:0005488,GO:0005527,GO:0005528,GO:0006457,GO:0007582,GO:0008144,GO:0008150,GO:0008152,GO:0016853,GO:0016859,GO:0019538
4930504M14	ZINC FINGER PROTEIN ANC_2H01 homolog [Homo sapiens]	2	GO:0003673,GO:0005575,GO:0005622,GO:0005623,GO:0005634
5031408D18	CD80 antigen	2	GO:0000004,GO:0003673,GO:0003674,GO:0005554,GO:0005575,GO:0008150,GO:0008372
8430422N14	RIKEN cDNA 1700043E15 gene	2	GO:0000004,GO:0003673,GO:0003674,GO:0005554,GO:0005575,GO:0008150,GO:0008372
5730552F24	cyclin D1	2	GO:0000074,GO:0000320,GO:0003673,GO:0003674,GO:0003824,GO:0004672,GO:0004674,GO:0004693,GO:0005575,GO:0005622,GO:0005623,GO:0005634,GO:0005737,GO:0005829,GO:0007049,GO:0007275,GO:0007582,GO:0008150,GO:0008151,GO:0008283,GO:0009987,GO:0016301,GO:0016538,GO:0016740,GO:0016772,GO:0016773,GO:0019207,GO:0019887,GO:0030154,GO:0030234,GO:0045444
1500032G08	RIKEN cDNA 1700043E15 gene	2	GO:0000004,GO:0003673,GO:0003674,GO:0005554,GO:0005575,GO:0008150,GO:0008372
1500031N16	mitochondrial ribosomal protein L12	2	GO:0000313,GO:0003673,GO:0003674,GO:0003735,GO:0005198,GO:0005575,GO:0005622,GO:0005623,GO:0005737,GO:0005739,GO:0005759,GO:0005761,GO:0005840,GO:0006412,GO:0007582,GO:0008150,GO:0008152,GO:0009058,GO:0009059,GO:0019538,GO:0030529
1700091B02	cytochrome P450, 51	2	GO:0003673,GO:0003674,GO:0003824,GO:0004175,GO:0004252,GO:0004295,GO:0004497,GO:0005488,GO:0005575,GO:0005576,GO:0005615,GO:0005623,GO:0006066,GO:0006118,GO:0006508,GO:0006629,GO:0006694,GO:0006695,GO:0007582,GO:0008150,GO:0008152,GO:0008168,GO:0008202,GO:0008203,GO:0008233,GO:0008236,GO:0008372,GO:0008398,GO:0008610,GO:0009056,GO:0009057,GO:0009058,GO:0015034,GO:0016020,GO:0016021,GO:0016125,GO:…
2310021D01	chaperonin subunit 8 (theta)	2	GO:0000004,GO:0003673,GO:0003674,GO:0005554,GO:0005575,GO:0008150,GO:0008372
2010110K24	weakly similar to CONSERVED HYPOTHETICAL PROTEIN [Schizosaccharomyces pombe]	2	GO:0000004,GO:0003673,GO:0003674,GO:0005554,GO:0005575,GO:0008150,GO:0008372
2510010F15	hypothetical Ubiquitin-conjugating enzymes containing protein	2	GO:0003673,GO:0003674,GO:0003824,GO:0004840,GO:0006508,GO:0006511,GO:0006512,GO:0007582,GO:0008150,GO:0008152,GO:0008639,GO:0009056,GO:0009057,GO:0016874,GO:0019538,GO:0019941,GO:0030163
2610003D20	phosphoribosyl pyrophosphate synthetase 1	2	GO:0000287,GO:0003673,GO:0003674,GO:0003824,GO:0004749,GO:0005488,GO:0006139,GO:0006144,GO:0006725,GO:0007275,GO:0007399,GO:0007582,GO:0008150,GO:0008152,GO:0009058,GO:0009112,GO:0009116,GO:0009117,GO:0009123,GO:0009124,GO:0009156,GO:0009161,GO:0009165,GO:0009259,GO:0009260,GO:0009653,GO:0009887,GO:0016301,GO:0016740,GO:0016772,GO:0016778,GO:0016874,GO:0016879,GO:0016978,GO:0016979,GO:0019200,GO:…
2610510O05	hydroxysteroid (17-beta) dehydrogenase 12	2	GO:0003673,GO:0003674,GO:0003824,GO:0005575,GO:0005623,GO:0006629,GO:0006694,GO:0007582,GO:0008150,GO:0008152,GO:0008202,GO:0008610,GO:0009058,GO:0016020,GO:0016021,GO:0016491
2610100O04	chloride channel, nucleotide-sensitive, 1A	2	GO:0003673,GO:0006810,GO:0006811,GO:0006820,GO:0006821,GO:0006884,GO:0007582,GO:0008150,GO:0008151,GO:0009987,GO:0015698,GO:0019725,GO:0042592
2610002D23	DNA segment, Chr 17, Wayne State University 155, expressed	2	GO:0000004,GO:0003673,GO:0003674,GO:0005554,GO:0005575,GO:0008150,GO:0008372
2700056N14	expressed in non-metastatic cells 2, protein	2	GO:0000166,GO:0003673,GO:0003674,GO:0003824,GO:0004550,GO:0005488,GO:0005524,GO:0006139,GO:0006163,GO:0006164,GO:0006183,GO:0006220,GO:0006221,GO:0006228,GO:0006241,GO:0007582,GO:0008150,GO:0008152,GO:0009058,GO:0009117,GO:0009141,GO:0009142,GO:0009144,GO:0009145,GO:0009147,GO:0009150,GO:0009152,GO:0009165,GO:0009199,GO:0009201,GO:0009205,GO:0009206,GO:0009208,GO:0009209,GO:0009218,GO:0009220,GO:…
2810436C08	DNA segment, Chr 13, Wayne State University 177, expressed	2	GO:0000004,GO:0003673,GO:0003674,GO:0005554,GO:0005575,GO:0008150,GO:0008372
0610009E11	RIKEN cDNA 3010027G13 gene	2	GO:0003673,GO:0003674,GO:0005488,GO:0005575,GO:0005622,GO:0005623,GO:0005737,GO:0005739,GO:0005740,GO:0005743,GO:0006810,GO:0007582,GO:0008150,GO:0008151,GO:0009987,GO:0016020,GO:0016021,GO:0019866
5430420E17	RIKEN cDNA 5430420E17 gene	2	GO:0000004,GO:0003673,GO:0003674,GO:0005554,GO:0005575,GO:0008150,GO:0008372
5730448F22	DENSITY-REGULATED PROTEIN (DRP)	2	GO:0003673,GO:0003674,GO:0003676,GO:0003743,GO:0005488,GO:0006412,GO:0006413,GO:0007582,GO:0008135,GO:0008150,GO:0008151,GO:0008152,GO:0009058,GO:0009059,GO:0009987,GO:0019538,GO:0045182
0610033O15	mitochondrial ribosomal protein L32	2	GO:0000313,GO:0000315,GO:0003673,GO:0003674,GO:0003735,GO:0005198,GO:0005554,GO:0005575,GO:0005622,GO:0005623,GO:0005737,GO:0005739,GO:0005759,GO:0005761,GO:0005762,GO:0005840,GO:0006412,GO:0007582,GO:0008150,GO:0008152,GO:0009058,GO:0009059,GO:0015934,GO:0019538,GO:0030529
1500019O16	RIKEN cDNA 1500019O16 gene	2	GO:0000004,GO:0003673,GO:0003674,GO:0005554,GO:0005575,GO:0008150,GO:0008372
2210402P07	telomerase binding protein, p23	2	GO:0000004,GO:0003673,GO:0003674,GO:0005554,GO:0005575,GO:0008150,GO:0008372
2310012J11	DNA segment, Chr 11, ERATO Doi 707, expressed	2	GO:0000004,GO:0003673,GO:0003674,GO:0005554,GO:0005575,GO:0008150,GO:0008372
2810425A07	RNA, U transporter 1	2	GO:0000004,GO:0003673,GO:0003674,GO:0005554,GO:0005575,GO:0008150,GO:0008372
2810481E19	phosphoribosylaminoimidazole carboxylase, phosphoribosylaminoribosylaminoimidazole, succinocarboxamide synthetase	2	GO:0003673,GO:0003674,GO:0003824,GO:0004638,GO:0004639,GO:0005575,GO:0005941,GO:0006139,GO:0006163,GO:0006164,GO:0006188,GO:0006189,GO:0007582,GO:0008150,GO:0008152,GO:0009058,GO:0009117,GO:0009123,GO:0009124,GO:0009126,GO:0009127,GO:0009150,GO:0009152,GO:0009156,GO:0009161,GO:0009165,GO:0009167,GO:0009168,GO:0009259,GO:0009260,GO:0009320,GO:0016829,GO:0016830,GO:0016831,GO:0016874,GO:0016879,GO:…
2810429K17	RIKEN cDNA 2810429K17 gene	2	GO:0000004,GO:0003673,GO:0003674,GO:0005554,GO:0005575,GO:0008150,GO:0008372
4930418G15	RIKEN cDNA 1700011J18 gene	2	GO:0000166,GO:0003673,GO:0003674,GO:0003824,GO:0003924,GO:0003925,GO:0003930,GO:0005488,GO:0005524,GO:0005525,GO:0007154,GO:0007165,GO:0007242,GO:0007264,GO:0008150,GO:0009987,GO:0016787,GO:0016817,GO:0016818,GO:0017076,GO:0019001,GO:0030554
9030420F04	related RAS viral (r-ras) oncogene homolog 2	2	GO:0000166,GO:0003673,GO:0003674,GO:0003824,GO:0003924,GO:0003925,GO:0003930,GO:0005488,GO:0005524,GO:0005525,GO:0005575,GO:0005622,GO:0005623,GO:0005737,GO:0005783,GO:0005886,GO:0007154,GO:0007165,GO:0007242,GO:0007264,GO:0007265,GO:0007582,GO:0008150,GO:0008151,GO:0009987,GO:0016020,GO:0016787,GO:0016817,GO:0016818,GO:0017076,GO:0019001,GO:0030554
H3142D07	transformation related protein 53	2	GO:0000004,GO:0003673,GO:0003674,GO:0005554,GO:0005575,GO:0008150,GO:0008372
4933403F05	expressed sequence AA987140	2	GO:0000004,GO:0003673,GO:0003674,GO:0005554,GO:0005575,GO:0008150,GO:0008372
1600019K03	unclassifiable	2	GO:0000004,GO:0003673,GO:0003674,GO:0005554,GO:0005575,GO:0008150,GO:0008372
1810033K10	RIKEN cDNA 1810033K10 gene	2	GO:0000004,GO:0003673,GO:0003674,GO:0005554,GO:0005575,GO:0008150,GO:0008372
1700030I23	cellular nucleic acid binding protein	2	GO:0003673,GO:0003674,GO:0003676,GO:0003677,GO:0003700,GO:0005488,GO:0005575,GO:0005622,GO:0005623,GO:0005634,GO:0005737,GO:0005783,GO:0005829,GO:0006066,GO:0006139,GO:0006350,GO:0006351,GO:0006355,GO:0006629,GO:0006694,GO:0006695,GO:0007582,GO:0008150,GO:0008152,GO:0008202,GO:0008203,GO:0008610,GO:0009058,GO:0016125,GO:0016126,GO:0030528,GO:0045449
1810008K03	HYPOTHETICAL 24.4 KDA PROTEIN homolog [Homo sapiens]	2	GO:0000004,GO:0003673,GO:0003674,GO:0005554,GO:0005575,GO:0008150,GO:0008372
1810048E11	cDNA sequence BC016423	2	GO:0003673,GO:0003674,GO:0005083,GO:0005092,GO:0005093,GO:0005096,GO:0005575,GO:0005622,GO:0005623,GO:0005737,GO:0005794,GO:0006810,GO:0007154,GO:0007165,GO:0007242,GO:0007264,GO:0007582,GO:0008047,GO:0008150,GO:0008151,GO:0009987,GO:0015031,GO:0030234,GO:0030695
2310010D17	phosphoribosyl pyrophosphate synthetase 1	2	GO:0000287,GO:0003673,GO:0003674,GO:0003824,GO:0004749,GO:0005488,GO:0006139,GO:0006144,GO:0006725,GO:0007275,GO:0007399,GO:0007582,GO:0008150,GO:0008152,GO:0009058,GO:0009112,GO:0009116,GO:0009117,GO:0009123,GO:0009124,GO:0009156,GO:0009161,GO:0009165,GO:0009259,GO:0009260,GO:0009653,GO:0009887,GO:0016301,GO:0016740,GO:0016772,GO:0016778,GO:0016874,GO:0016879,GO:0016978,GO:0016979,GO:0019200,GO:…
2410002P09	eukaryotic translation elongation factor 1 delta (guanine nucleotide exchange protein)	2	GO:0003673,GO:0003674,GO:0003676,GO:0003746,GO:0005488,GO:0005575,GO:0005622,GO:0005623,GO:0005737,GO:0005853,GO:0006412,GO:0006414,GO:0007582,GO:0008135,GO:0008150,GO:0008152,GO:0009058,GO:0009059,GO:0019538,GO:0045182
2610017A03	RIKEN cDNA 2600016F06 gene	2	GO:0000004,GO:0003673,GO:0003674,GO:0005554,GO:0005575,GO:0008150,GO:0008372
2810046F19	mitochondrial ribosomal protein L17	2	GO:0000002,GO:0000313,GO:0000315,GO:0003673,GO:0003674,GO:0003735,GO:0005198,GO:0005575,GO:0005622,GO:0005623,GO:0005737,GO:0005739,GO:0005759,GO:0005761,GO:0005762,GO:0005840,GO:0006412,GO:0006996,GO:0007005,GO:0007028,GO:0007582,GO:0008150,GO:0008151,GO:0008152,GO:0009058,GO:0009059,GO:0009987,GO:0015934,GO:0016043,GO:0019538,GO:0030529
3110005N06	chaperonin subunit 8 (theta)	2	GO:0000166,GO:0003673,GO:0003674,GO:0003754,GO:0005488,GO:0005524,GO:0006457,GO:0007582,GO:0008150,GO:0008152,GO:0017076,GO:0019538,GO:0030554
3110043O21	unknown EST	2	GO:0000004,GO:0003673,GO:0003674,GO:0005554,GO:0005575,GO:0008150,GO:0008372
6620401G22	chromobox homolog 5 (Drosophila HP1a)	2	GO:0000785,GO:0003673,GO:0003674,GO:0003676,GO:0003677,GO:0003682,GO:0005488,GO:0005575,GO:0005622,GO:0005623,GO:0005634,GO:0005694,GO:0006139,GO:0006259,GO:0006323,GO:0006325,GO:0006333,GO:0006997,GO:0007001,GO:0007582,GO:0008150,GO:0008151,GO:0008152,GO:0009987,GO:0016043
6330583P17	DNA segment, Chr 10, Wayne State University 93, expressed	2	GO:0000004,GO:0003673,GO:0003674,GO:0005554,GO:0005575,GO:0008150,GO:0008372
H3114D09	ribosomal protein L17	2	GO:0000004,GO:0003673,GO:0003674,GO:0005554,GO:0005575,GO:0008150,GO:0008372
4631422G13	protein tyrosine phosphatase, non-receptor type 2	2	GO:0003673,GO:0003674,GO:0003824,GO:0004721,GO:0004725,GO:0004871,GO:0004872,GO:0006464,GO:0006470,GO:0006793,GO:0006796,GO:0007582,GO:0008150,GO:0008152,GO:0016311,GO:0016787,GO:0016788,GO:0016791,GO:0019538,GO:0042578
2900002H09	tubulin, alpha 4	2	GO:0000004,GO:0003673,GO:0003674,GO:0005554,GO:0005575,GO:0008150,GO:0008372
3830408M04	SRB7 (supressor of RNA polymerase B) homolog (S. cerevisiae)	2	GO:0000004,GO:0003673,GO:0003674,GO:0005554,GO:0005575,GO:0008150,GO:0008372
1810011G17	RIKEN cDNA 1810045K17 gene	2	GO:0000004,GO:0003673,GO:0003674,GO:0005554,GO:0005575,GO:0008150,GO:0008372
2210401M07	chromobox homolog 5 (Drosophila HP1a)	2	GO:0000785,GO:0003673,GO:0003674,GO:0003676,GO:0003677,GO:0003682,GO:0005488,GO:0005575,GO:0005622,GO:0005623,GO:0005634,GO:0005694,GO:0006139,GO:0006259,GO:0006323,GO:0006325,GO:0006333,GO:0006997,GO:0007001,GO:0007582,GO:0008150,GO:0008151,GO:0008152,GO:0009987,GO:0016043
1810073B10	hypothetical Ubiquitin-conjugating enzymes containing protein	2	GO:0003673,GO:0003674,GO:0003824,GO:0004840,GO:0006508,GO:0006511,GO:0006512,GO:0007582,GO:0008150,GO:0008152,GO:0008639,GO:0009056,GO:0009057,GO:0016874,GO:0019538,GO:0019941,GO:0030163
2010206B19	RIKEN cDNA 2010206B19 gene	2	GO:0000004,GO:0003673,GO:0003674,GO:0005554,GO:0005575,GO:0008150,GO:0008372
2310004B05	GROUP XII-1 PHOSPHOLIPASE A2	2	GO:0003673,GO:0003674,GO:0003824,GO:0004620,GO:0004623,GO:0005488,GO:0005509,GO:0005575,GO:0005576,GO:0005615,GO:0006629,GO:0007582,GO:0008150,GO:0008152,GO:0009056,GO:0016042,GO:0016298,GO:0016787,GO:0016788,GO:0016789,GO:0046872
2310047G11	RAN, member RAS oncogene family	2	GO:0000072,GO:0000074,GO:0000087,GO:0000166,GO:0000226,GO:0000278,GO:0000279,GO:0000280,GO:0000785,GO:0003673,GO:0003674,GO:0003824,GO:0003924,GO:0003925,GO:0003929,GO:0005215,GO:0005488,GO:0005524,GO:0005525,GO:0005575,GO:0005622,GO:0005623,GO:0005634,GO:0005635,GO:0005643,GO:0005694,GO:0006139,GO:0006259,GO:0006403,GO:0006405,GO:0006605,GO:0006611,GO:0006810,GO:0006886,GO:0006913,GO:0006996,GO:…
2410003M15	hypothetical Src homology 3 (SH3) domain profile/Repeat in HS1/Cortactin/Src homology 3 (SH3) domain containing protein	2	GO:0000004,GO:0003673,GO:0003674,GO:0005554,GO:0005575,GO:0008150,GO:0008372
2410019H14	RIKEN cDNA 2810407B07 gene	2	GO:0000004,GO:0003673,GO:0003674,GO:0005554,GO:0005575,GO:0008150,GO:0008372
2310076D10	hypothetical protein	2	GO:0000165,GO:0000188,GO:0003673,GO:0003674,GO:0003824,GO:0004721,GO:0005575,GO:0005622,GO:0005623,GO:0005737,GO:0007154,GO:0007165,GO:0007242,GO:0007243,GO:0008138,GO:0008150,GO:0009987,GO:0016787,GO:0016788,GO:0016791,GO:0017017,GO:0042578
2700038E22	eukaryotic translation initiation factor 2, subunit 2 (beta)	2	GO:0003673,GO:0003674,GO:0003676,GO:0003743,GO:0005215,GO:0005488,GO:0005489,GO:0006118,GO:0006412,GO:0006413,GO:0007582,GO:0008135,GO:0008150,GO:0008152,GO:0009058,GO:0009059,GO:0019538,GO:0045182
2810021I11	RIKEN cDNA 2410006F12 gene	2	GO:0000004,GO:0003673,GO:0003674,GO:0005554,GO:0005575,GO:0008150,GO:0008372
2700038N10	proteasome (prosome, macropain) 28 subunit, beta	2	GO:0000004,GO:0003673,GO:0003674,GO:0005554,GO:0005575,GO:0008150,GO:0008372
2810454O07	general transcription factor II I	2	GO:0003673,GO:0003674,GO:0003676,GO:0003677,GO:0003700,GO:0005488,GO:0005575,GO:0005622,GO:0005623,GO:0005634,GO:0005654,GO:0005667,GO:0006139,GO:0006350,GO:0006351,GO:0006355,GO:0007582,GO:0008150,GO:0008152,GO:0030528,GO:0045449
3110001M09	proteasome (prosome, macropain) subunit, beta type 7	2	GO:0000502,GO:0003673,GO:0003674,GO:0003824,GO:0005575,GO:0005622,GO:0005623,GO:0005634,GO:0005737,GO:0005783,GO:0005829,GO:0005839,GO:0006508,GO:0006511,GO:0007582,GO:0008150,GO:0008152,GO:0008233,GO:0009056,GO:0009057,GO:0016787,GO:0019538,GO:0019941,GO:0030163
4930444J20	mesoderm development candiate 2	2	GO:0003673,GO:0005575,GO:0005576,GO:0005615
2410005K20	hypothetical Ribosomal protein L1 containing protein	2	GO:0003673,GO:0003674,GO:0003735,GO:0005198,GO:0005575,GO:0005622,GO:0005623,GO:0005737,GO:0005840,GO:0006412,GO:0007582,GO:0008150,GO:0008152,GO:0009058,GO:0009059,GO:0019538,GO:0030529
9130233G20	RIKEN cDNA 2010317E03 gene	2	GO:0000004,GO:0003673,GO:0003674,GO:0005554,GO:0005575,GO:0008150,GO:0008372
4833420K19	RIKEN cDNA 4833420K19 gene	2	GO:0000004,GO:0003673,GO:0003674,GO:0005554,GO:0005575,GO:0008150,GO:0008372
H3114D09	ribosomal protein L17	2	GO:0000004,GO:0003673,GO:0003674,GO:0005554,GO:0005575,GO:0008150,GO:0008372
H3144E01	myeloblastosis oncogene-like 2	2	GO:0000004,GO:0003673,GO:0003674,GO:0005554,GO:0005575,GO:0008150,GO:0008372
H3114D09	ribosomal protein L17	2	GO:0000004,GO:0003673,GO:0003674,GO:0005554,GO:0005575,GO:0008150,GO:0008372
0610010C14	RIKEN cDNA 1110038L14 gene	2	GO:0000910,GO:0003673,GO:0003674,GO:0003824,GO:0004672,GO:0004674,GO:0004693,GO:0007049,GO:0007582,GO:0008150,GO:0008151,GO:0008283,GO:0009987,GO:0016301,GO:0016740,GO:0016772,GO:0016773
2210411K19	unknown EST	2	GO:0000004,GO:0003673,GO:0003674,GO:0005554,GO:0005575,GO:0008150,GO:0008372
2310020H20	ISCU2 (UNKNOWN) (PROTEIN FOR MGC:20315) homolog [Homo sapiens]	2	GO:0000004,GO:0003673,GO:0003674,GO:0005554,GO:0005575,GO:0008150,GO:0008372
2310020D23	SIGNAL RECOGNITION PARTICLE 19 KDA PROTEIN (SRP19) homolog [Homo sapiens]	2	GO:0003673,GO:0003674,GO:0003676,GO:0003723,GO:0005488,GO:0005575,GO:0005622,GO:0005623,GO:0005737,GO:0005783,GO:0005786,GO:0006605,GO:0006612,GO:0006613,GO:0006810,GO:0006886,GO:0006996,GO:0007028,GO:0007029,GO:0007582,GO:0008150,GO:0008151,GO:0008152,GO:0008312,GO:0009987,GO:0015031,GO:0016043,GO:0019538,GO:0030529,GO:0045045,GO:0045047,GO:0046907
2410008D05	5-aminoimidazole-4-carboxamide ribonucleotide formyltransferase/IMP cyclohydrolase	2	GO:0003673,GO:0003674,GO:0003824,GO:0003937,GO:0004372,GO:0004643,GO:0006139,GO:0006163,GO:0006164,GO:0007582,GO:0008150,GO:0008152,GO:0008168,GO:0009058,GO:0009117,GO:0009165,GO:0016740,GO:0016741,GO:0016742,GO:0016787,GO:0016810,GO:0016814,GO:0019238
2410038L06	HS1 binding protein	2	GO:0003673,GO:0003674,GO:0005488,GO:0005515,GO:0005575,GO:0005622,GO:0005623,GO:0005737,GO:0005739,GO:0007154,GO:0007165,GO:0007166,GO:0008150,GO:0009987
2810039M17	RIKEN cDNA 2810039M17 gene	2	GO:0003673,GO:0003674,GO:0005215,GO:0005575,GO:0005622,GO:0005623,GO:0005634,GO:0006810,GO:0006886,GO:0007582,GO:0008150,GO:0008151,GO:0008565,GO:0009987,GO:0015031,GO:0046907
3300001O07	RIKEN cDNA 1700043E15 gene	2	GO:0000004,GO:0003673,GO:0003674,GO:0005554,GO:0005575,GO:0008150,GO:0008372
3110002G04	translocase of inner mitochondrial membrane 23 homolog (yeast)	2	GO:0003673,GO:0003674,GO:0005215,GO:0005386,GO:0005575,GO:0005622,GO:0005623,GO:0005737,GO:0005739,GO:0005740,GO:0005743,GO:0005744,GO:0006605,GO:0006810,GO:0006886,GO:0007582,GO:0008150,GO:0008151,GO:0008152,GO:0008565,GO:0009987,GO:0015031,GO:0015399,GO:0015405,GO:0015450,GO:0016020,GO:0016021,GO:0019538,GO:0019866,GO:0019867,GO:0046907
3200002L13	ARGINYL-TRNA SYNTHETASE (EC 6.1.1.19) (ARGININE--TRNA LIGASE) (ARGRS) homolog [Cricetulus longicaudatus]	2	GO:0000166,GO:0003673,GO:0003674,GO:0003824,GO:0004812,GO:0004814,GO:0005488,GO:0005524,GO:0006412,GO:0006418,GO:0006420,GO:0007582,GO:0008150,GO:0008152,GO:0008452,GO:0009058,GO:0009059,GO:0016874,GO:0016875,GO:0016876,GO:0016886,GO:0017076,GO:0019538,GO:0030554
UI-M-AO1-aen-d-03-6-UI	nuclear factor of kappa light polypeptide gene enhancer in B-cells 2, p49/p100	2	GO:0000004,GO:0003673,GO:0003674,GO:0005554,GO:0005575,GO:0008150,GO:0008372
5730450D16	NMDA receptor-regulated gene 1	2	GO:0003673,GO:0003674,GO:0003824,GO:0008080,GO:0008415,GO:0016407,GO:0016410,GO:0016740,GO:0016746,GO:0016747
0610006E04	peptidylprolyl isomerase A	2	GO:0003673,GO:0003674,GO:0003755,GO:0003824,GO:0006457,GO:0007582,GO:0008150,GO:0008152,GO:0016853,GO:0016859,GO:0019538
1500000I15	proteasome (prosome, macropain) 26S subunit, ATPase 2	2	GO:0000166,GO:0003673,GO:0003674,GO:0003824,GO:0003924,GO:0003925,GO:0003928,GO:0005215,GO:0005488,GO:0005524,GO:0005525,GO:0005575,GO:0005622,GO:0005623,GO:0006810,GO:0006886,GO:0007154,GO:0007165,GO:0007242,GO:0007264,GO:0007582,GO:0008150,GO:0008151,GO:0008565,GO:0009987,GO:0015031,GO:0016787,GO:0016817,GO:0016818,GO:0017076,GO:0019001,GO:0030554,GO:0046907
1500000C19	RIKEN cDNA 1110020A09 gene	2	GO:0000004,GO:0003673,GO:0003674,GO:0005554,GO:0005575,GO:0008150,GO:0008372
1700029F09	hypothetical Esterase/lipase/thioesterase family active site containing protein	2	GO:0000004,GO:0003673,GO:0003674,GO:0005554,GO:0005575,GO:0008150,GO:0008372
1700043E15	RIKEN cDNA 1700043E15 gene	2	GO:0000004,GO:0003673,GO:0003674,GO:0005554,GO:0005575,GO:0008150,GO:0008372
1810027K11	proteasome (prosome, macropain) 26S subunit, non-ATPase, 12	2	GO:0003673,GO:0005575,GO:0005622,GO:0005623,GO:0005737,GO:0005829
2200008E17	proteasome (prosome, macropain) 26S subunit, non-ATPase, 12	2	GO:0003673,GO:0005575,GO:0005622,GO:0005623,GO:0005737,GO:0005829
2310005B10	DEAD/H (ASP-GLU-ALA-ASP/HIS) BOX POLYPEPTIDE 18 (MYC-REGULATED) homolog [Homo sapiens]	2	GO:0000166,GO:0003673,GO:0003674,GO:0003824,GO:0004386,GO:0005488,GO:0005524,GO:0016787,GO:0017076,GO:0030554
2300002G02	RIKEN cDNA 2300002G02 gene	2	GO:0000166,GO:0003673,GO:0003674,GO:0003676,GO:0003746,GO:0005488,GO:0005525,GO:0005575,GO:0005576,GO:0005615,GO:0005622,GO:0005623,GO:0005737,GO:0005739,GO:0006412,GO:0006414,GO:0007582,GO:0008135,GO:0008150,GO:0008152,GO:0009058,GO:0009059,GO:0017076,GO:0019001,GO:0019538,GO:0045182
2310037M18	ERO1-like (S. cerevisiae)	2	GO:0003673,GO:0003674,GO:0005554,GO:0005575,GO:0005622,GO:0005623,GO:0005737,GO:0005783,GO:0005789,GO:0006457,GO:0007582,GO:0008150,GO:0008152,GO:0012505,GO:0016020,GO:0016021,GO:0019538,GO:0030176,GO:0042175
2410002G23	thyroid hormone receptor interactor 13	2	GO:0000166,GO:0003673,GO:0003674,GO:0005488,GO:0005524,GO:0017076,GO:0030554
2410004E18	leucine aminopeptidase 3	2	GO:0000287,GO:0003673,GO:0003674,GO:0003824,GO:0004177,GO:0005488,GO:0005575,GO:0005622,GO:0005623,GO:0006508,GO:0007582,GO:0008150,GO:0008152,GO:0008233,GO:0009056,GO:0009057,GO:0016787,GO:0019538,GO:0030145,GO:0030163,GO:0046872,GO:0046914
2610016D08	hypothetical Glutamine amidotransferase class-II containing protein	2	GO:0003673,GO:0003674,GO:0003824,GO:0007582,GO:0008150,GO:0008152,GO:0016874,GO:0016879,GO:0016884
2810443I09	apurinic/apyrimidinic endonuclease 1	2	GO:0003673,GO:0003674,GO:0003676,GO:0003677,GO:0003684,GO:0003824,GO:0003906,GO:0004518,GO:0004519,GO:0005488,GO:0005575,GO:0005622,GO:0005623,GO:0005634,GO:0006139,GO:0006259,GO:0006281,GO:0006950,GO:0006974,GO:0007582,GO:0008150,GO:0008152,GO:0009719,GO:0016787,GO:0016788,GO:0016829,GO:0016835,GO:0016839
2810429N16	weakly similar to CDNA FLJ31484 FIS, CLONE NT2NE2001697, WEAKLY SIMILAR TO MSF1 PROTEIN [Homo sapiens]	2	GO:0000004,GO:0003673,GO:0003674,GO:0005554,GO:0005575,GO:0008150,GO:0008372
3100002H20	unclassifiable	2	GO:0000004,GO:0003673,GO:0003674,GO:0005554,GO:0005575,GO:0008150,GO:0008372
6330404E11	weakly similar to ANGIOPOIETIN-RELATED PROTEIN 5 [Homo sapiens]	2	GO:0003673,GO:0005575,GO:0005576,GO:0005615
1190004E09	open reading frame 11	2	GO:0000004,GO:0003673,GO:0003674,GO:0005554,GO:0005575,GO:0008150,GO:0008372
2310022K23	RAR-related orphan receptor gamma	2	GO:0000004,GO:0003673,GO:0003674,GO:0005554,GO:0005575,GO:0008150,GO:0008372
H3003F07	calmodulin 1	2	GO:0000004,GO:0003673,GO:0003674,GO:0005554,GO:0005575,GO:0008150,GO:0008372
5730546E07	Sjogren syndrome antigen B	2	GO:0003673,GO:0003674,GO:0003676,GO:0003723,GO:0005488,GO:0005575,GO:0005622,GO:0005623,GO:0005634
5730409A01	DNA segment, Chr 8, ERATO Doi 633, expressed	2	GO:0000004,GO:0003673,GO:0003674,GO:0005554,GO:0005575,GO:0008150,GO:0008372
1600019H17	SAR1a gene homolog (S. cerevisiae)	2	GO:0000166,GO:0003673,GO:0003674,GO:0003824,GO:0003924,GO:0003925,GO:0005215,GO:0005488,GO:0005524,GO:0005525,GO:0005575,GO:0005622,GO:0005623,GO:0005737,GO:0005783,GO:0005794,GO:0006810,GO:0006886,GO:0007154,GO:0007165,GO:0007242,GO:0007264,GO:0007582,GO:0008150,GO:0008151,GO:0008565,GO:0009987,GO:0015031,GO:0016787,GO:0016817,GO:0016818,GO:0017076,GO:0019001,GO:0030554,GO:0046907
1700021H20	RIKEN cDNA 1500026A19 gene	2	GO:0003673,GO:0003674,GO:0003824,GO:0005575,GO:0005622,GO:0005623,GO:0005737,GO:0005783,GO:0016020,GO:0016021,GO:0016740,GO:0016757
2310008K18	muscle glycogen phosphorylase	2	GO:0003673,GO:0003674,GO:0003824,GO:0004645,GO:0005975,GO:0005976,GO:0005977,GO:0006073,GO:0006082,GO:0006091,GO:0006112,GO:0006519,GO:0006520,GO:0007582,GO:0008150,GO:0008152,GO:0009308,GO:0015980,GO:0016740,GO:0016757,GO:0016758,GO:0019752
2210415F08	BRAIN CDNA, CLONE MNCB-2755, SIMILAR TO HOMO SAPIENS CLONE 24606 MRNA SEQUENCE (1300007B12RIK PROTEIN) homolog [Mus musculus]	2	GO:0003673,GO:0005575,GO:0005623,GO:0016020,GO:0016021
1810055P05	RIKEN cDNA 1810055P05 gene	2	GO:0003673,GO:0003674,GO:0003676,GO:0003677,GO:0005488,GO:0006139,GO:0006350,GO:0006351,GO:0006355,GO:0007582,GO:0008150,GO:0008152,GO:0045449
2310033M02	spermine binding protein	2	GO:0000004,GO:0003673,GO:0003674,GO:0005554,GO:0005575,GO:0005576,GO:0008150
2310050K24	spermine binding protein	2	GO:0000004,GO:0003673,GO:0003674,GO:0005554,GO:0005575,GO:0005576,GO:0008150
2410127E18	RIKEN cDNA 2410127E18 gene	2	GO:0000004,GO:0003673,GO:0003674,GO:0005554,GO:0005575,GO:0008150,GO:0008372
2410015D05	mitochondrial ribosomal protein S30	2	GO:0000004,GO:0003673,GO:0003674,GO:0003735,GO:0005198,GO:0005554,GO:0005575,GO:0005622,GO:0005623,GO:0005737,GO:0005739,GO:0008150,GO:0008372
2610017J04	unknown EST	2	GO:0000004,GO:0003673,GO:0003674,GO:0005554,GO:0005575,GO:0008150,GO:0008372
2610020P13	lectin, mannose-binding, 1	2	GO:0003673,GO:0006810,GO:0006888,GO:0007582,GO:0008150,GO:0008151,GO:0009987,GO:0016192,GO:0045045,GO:0046907
2700060E05	farnesyl diphosphate farnesyl transferase 1	2	GO:0000287,GO:0003673,GO:0003674,GO:0003824,GO:0004310,GO:0004311,GO:0004659,GO:0005488,GO:0005575,GO:0005622,GO:0005623,GO:0005737,GO:0005783,GO:0005941,GO:0006066,GO:0006629,GO:0006694,GO:0006695,GO:0006720,GO:0007582,GO:0008051,GO:0008150,GO:0008152,GO:0008202,GO:0008203,GO:0008299,GO:0008610,GO:0009058,GO:0016020,GO:0016021,GO:0016125,GO:0016126,GO:0016491,GO:0016740,GO:0016765,GO:0046872
2610044E04	tRNA nucleotidyl transferase, CCA-adding, 1	2	GO:0003673,GO:0003674,GO:0003824,GO:0005575,GO:0005622,GO:0005623,GO:0005737,GO:0005739,GO:0006139,GO:0006396,GO:0007582,GO:0008033,GO:0008150,GO:0008152,GO:0009022,GO:0016070,GO:0016740,GO:0016772,GO:0016779
2610020E03	RIKEN cDNA 2310044F10 gene	2	GO:0003673,GO:0005575,GO:0005622,GO:0005623,GO:0005634,GO:0007028,GO:0007046,GO:0007582,GO:0008150,GO:0008151,GO:0009987,GO:0016043,GO:0042254
2210409B22	unknown EST	3	GO:0000004,GO:0003673,GO:0003674,GO:0005554,GO:0005575,GO:0008150,GO:0008372
0610009C03	U5 SNRNP-SPECIFIC 40 KDA PROTEIN homolog [Homo sapiens]	4	GO:0000166,GO:0003673,GO:0003674,GO:0003824,GO:0004812,GO:0005488,GO:0005524,GO:0006412,GO:0006418,GO:0007582,GO:0008150,GO:0008152,GO:0008452,GO:0009058,GO:0009059,GO:0016874,GO:0016875,GO:0016876,GO:0016886,GO:0017076,GO:0019538,GO:0030554
4933435E07	inositol polyphosphate-5-phosphatase	4	GO:0000004,GO:0003673,GO:0003674,GO:0005554,GO:0005575,GO:0008150,GO:0008372
2210415D23	macrophage migration inhibitory factor	4	GO:0003673,GO:0003674,GO:0003824,GO:0004871,GO:0005102,GO:0005125,GO:0005488,GO:0006950,GO:0006952,GO:0006954,GO:0006955,GO:0007582,GO:0008150,GO:0009605,GO:0009607,GO:0009611,GO:0009613,GO:0016853,GO:0045087
2210403I16	PIN2/TRF1-interacting protein	4	GO:0000723,GO:0000781,GO:0003673,GO:0003674,GO:0003676,GO:0005488,GO:0005515,GO:0005575,GO:0005622,GO:0005623,GO:0005634,GO:0005694,GO:0005730,GO:0006950,GO:0006974,GO:0006997,GO:0007001,GO:0007004,GO:0007582,GO:0008150,GO:0008151,GO:0009719,GO:0009987,GO:0016043
2310014D06	DNA segment, Chr 9, Wayne State University 18, expressed	4	GO:0003673,GO:0003674,GO:0003824
1810047I03	similar to DNAJ DOMAIN-CONTAINING PROTEIN MCJ (SIMILAR TO DNAJ DOMAIN-CONTAINING) [Homo sapiens]	4	GO:0000004,GO:0003673,GO:0003674,GO:0005554,GO:0005575,GO:0008150,GO:0008372
2310039H08	hypothetical protein	4	GO:0000004,GO:0003673,GO:0003674,GO:0005554,GO:0005575,GO:0008150,GO:0008372
2410005H09	RIKEN cDNA 2410005H09 gene	4	GO:0000004,GO:0003673,GO:0003674,GO:0005554,GO:0005575,GO:0008150,GO:0008372
2510027E19	centromere autoantigen C	4	GO:0003673,GO:0003674,GO:0003676,GO:0003677,GO:0005488,GO:0005575,GO:0005622,GO:0005623,GO:0005634,GO:0005694,GO:0006997,GO:0007001,GO:0007582,GO:0008150,GO:0008151,GO:0009987,GO:0016043
2700049M19	DNA segment, Chr 10, University of California at Los Angeles 1	4	GO:0000004,GO:0003673,GO:0003674,GO:0005554,GO:0005575,GO:0008150,GO:0008372
2810443M09	Bcl2-associated X protein	4	GO:0003673,GO:0003674,GO:0005488,GO:0005515,GO:0005575,GO:0005623,GO:0006915,GO:0006919,GO:0007582,GO:0008150,GO:0008219,GO:0008632,GO:0008635,GO:0008637,GO:0009987,GO:0012501,GO:0016020,GO:0016021,GO:0016265,GO:0016329,GO:0016506
2810443E17	deoxythymidylate kinase	4	GO:0000166,GO:0003673,GO:0003674,GO:0003824,GO:0004798,GO:0005488,GO:0005524,GO:0006139,GO:0006220,GO:0006221,GO:0006233,GO:0006235,GO:0007582,GO:0008150,GO:0008152,GO:0009058,GO:0009117,GO:0009132,GO:0009133,GO:0009138,GO:0009139,GO:0009141,GO:0009142,GO:0009147,GO:0009148,GO:0009165,GO:0009186,GO:0009189,GO:0009196,GO:0009197,GO:0009200,GO:0009202,GO:0009211,GO:0009212,GO:0009219,GO:0009221,GO:…
3010027G13	RIKEN cDNA 3010027G13 gene	4	GO:0003673,GO:0003674,GO:0005488,GO:0005575,GO:0005622,GO:0005623,GO:0005737,GO:0005739,GO:0005740,GO:0005743,GO:0006810,GO:0007582,GO:0008150,GO:0008151,GO:0009987,GO:0016020,GO:0016021,GO:0019866
1110005L13	SIMILAR TO HYPOTHETICAL PROTEIN MGC3133 homolog [Mus musculus]	4	GO:0003673,GO:0005575,GO:0005622,GO:0005623,GO:0005634,GO:0005681,GO:0006139,GO:0006371,GO:0006396,GO:0006397,GO:0007582,GO:0008150,GO:0008152,GO:0008380,GO:0016070,GO:0030529
2310002N04	ARFAPTIN 2 (PARTNER OF RAC1) (POR1 PROTEIN) homolog [Homo sapiens]	4	GO:0000166,GO:0000902,GO:0003673,GO:0003674,GO:0005488,GO:0005515,GO:0005525,GO:0006928,GO:0007154,GO:0007165,GO:0007242,GO:0007264,GO:0007275,GO:0007582,GO:0008150,GO:0008151,GO:0008360,GO:0009653,GO:0009987,GO:0016043,GO:0017076,GO:0019001
4632412I24	RIKEN cDNA 4632412I24 gene	4	GO:0000004,GO:0003673,GO:0003674,GO:0005554,GO:0005575,GO:0008150,GO:0008372
4633401C23	ZFP69P (FRAGMENT) homolog [Mus musculus]	4	GO:0003673,GO:0003674,GO:0003676,GO:0005488,GO:0005575,GO:0005622,GO:0005623,GO:0005634,GO:0006139,GO:0006350,GO:0006351,GO:0006355,GO:0007582,GO:0008150,GO:0008152,GO:0045449
4833435D08	RIKEN cDNA 4833435D08 gene	4	GO:0000004,GO:0003673,GO:0003674,GO:0005554,GO:0005575,GO:0008150,GO:0008372
0610007O13	cytochrome c oxidase, subunit Va	4	GO:0003673,GO:0003674,GO:0003824,GO:0004129,GO:0005215,GO:0005386,GO:0005575,GO:0005622,GO:0005623,GO:0005737,GO:0005739,GO:0005740,GO:0005743,GO:0005746,GO:0005751,GO:0006118,GO:0007582,GO:0008150,GO:0008152,GO:0008324,GO:0015002,GO:0015075,GO:0015077,GO:0015078,GO:0015399,GO:0016020,GO:0016491,GO:0016675,GO:0016676,GO:0019866,GO:0045277
2700031G23	cleavage and polyadenylation specific factor 5	4	GO:0000004,GO:0003673,GO:0003674,GO:0005554,GO:0005575,GO:0008150,GO:0008372
2810475A17	RIKEN cDNA 2810475A17 gene	4	GO:0003673,GO:0005575,GO:0005623,GO:0016020,GO:0016021
3110004G14	RIKEN cDNA 2810004N23 gene	4	GO:0000004,GO:0003673,GO:0003674,GO:0005554,GO:0005575,GO:0008150,GO:0008372
3000003G13	RIKEN cDNA 1110007M04 gene	4	GO:0000004,GO:0003673,GO:0003674,GO:0005554,GO:0005575,GO:0008150,GO:0008372
4933415P18	RIKEN cDNA 2610529H08 gene	4	GO:0000004,GO:0003673,GO:0003674,GO:0005554,GO:0005575,GO:0008150,GO:0008372
1700008J04	small EDRK-rich factor 1	4	GO:0000004,GO:0003673,GO:0003674,GO:0005554,GO:0005575,GO:0008150,GO:0008372
1810045P22	hypothetical SAM (and some other nucleotide) binding motif containing protein	4	GO:0003673,GO:0003674,GO:0003824,GO:0008168,GO:0008757,GO:0016740,GO:0016741
2010003P03	DNA segment, Chr 15, ERATO Doi 747, expressed	4	GO:0003673,GO:0005575,GO:0005576,GO:0005615,GO:0005623,GO:0016020,GO:0016021
1810073F06	RIKEN cDNA 0610041E09 gene	4	GO:0000004,GO:0003673,GO:0003674,GO:0005554,GO:0005575,GO:0008150,GO:0008372
1810043I08	mitochondrial carrier homolog 2	4	GO:0000004,GO:0003673,GO:0003674,GO:0005554,GO:0005575,GO:0008150,GO:0008372
2310028G24	mitochondrial ribosomal protein L2	4	GO:0000313,GO:0000315,GO:0003673,GO:0003674,GO:0003735,GO:0005198,GO:0005575,GO:0005576,GO:0005615,GO:0005622,GO:0005623,GO:0005737,GO:0005739,GO:0005759,GO:0005761,GO:0005762,GO:0005840,GO:0006412,GO:0007582,GO:0008150,GO:0008152,GO:0009058,GO:0009059,GO:0015934,GO:0019538,GO:0030529
2310045C18	hexokinase 2	4	GO:0000166,GO:0003673,GO:0003674,GO:0003824,GO:0004396,GO:0005488,GO:0005524,GO:0005575,GO:0005623,GO:0005975,GO:0005996,GO:0006006,GO:0006007,GO:0006066,GO:0006091,GO:0006092,GO:0006096,GO:0007582,GO:0008150,GO:0008152,GO:0009056,GO:0015980,GO:0016020,GO:0016052,GO:0016301,GO:0016740,GO:0016772,GO:0016773,GO:0017076,GO:0019200,GO:0019318,GO:0019320,GO:0030554,GO:0046164,GO:0046365
2410003C20	hypothetical Zinc finger, C2H2 type containing protein	4	GO:0003673,GO:0003674,GO:0003676,GO:0003723,GO:0005488,GO:0005575,GO:0005622,GO:0005623,GO:0005634
2510027G19	Williams Beuren syndrome chromosome region 22	4	GO:0003673,GO:0003674,GO:0003824,GO:0005575,GO:0005622,GO:0005623,GO:0005634,GO:0008168,GO:0008757,GO:0016740,GO:0016741
2410022L05	RIKEN cDNA 2410022L05 gene	4	GO:0000004,GO:0003673,GO:0003674,GO:0005554,GO:0005575,GO:0008150,GO:0008372
2610529H08	hypothetical protein	4	GO:0000004,GO:0003673,GO:0003674,GO:0005554,GO:0005575,GO:0008150,GO:0008372
2700043M03	similar to CDNA FLJ14779 FIS, CLONE NT2RP4000398, MODERATELY SIMILAR TO ZINC FINGER PROTEIN 140 (SIMILAR TO KIAA0961 PROTEIN) [Homo sapiens]	4	GO:0003673,GO:0003674,GO:0003676,GO:0005488,GO:0005575,GO:0005622,GO:0005623,GO:0005634,GO:0006139,GO:0006350,GO:0006351,GO:0006355,GO:0007582,GO:0008150,GO:0008152,GO:0045449
2810404J02	regulator for ribosome resistance homolog (S. cerevisiae)	4	GO:0003673,GO:0005575,GO:0005622,GO:0005623,GO:0005634,GO:0007028,GO:0007046,GO:0007582,GO:0008150,GO:0008151,GO:0009987,GO:0016043,GO:0042254
9430087N04	nuclear transport factor 2	4	GO:0000004,GO:0003673,GO:0003674,GO:0005215,GO:0005554,GO:0005575,GO:0005622,GO:0005623,GO:0005634,GO:0005635,GO:0005643,GO:0005737,GO:0005829,GO:0006605,GO:0006606,GO:0006810,GO:0006886,GO:0006913,GO:0007582,GO:0008150,GO:0008151,GO:0008152,GO:0008372,GO:0008565,GO:0009987,GO:0012505,GO:0015031,GO:0016020,GO:0016021,GO:0019538,GO:0046907,GO:0046930
1700015K21	similar to ADP-ribosylation factor Y57G11C.13 [Caenorhabditis elegans]	4	GO:0000166,GO:0003673,GO:0003674,GO:0005488,GO:0005525,GO:0017076,GO:0019001
1700020N19	BRAIN CDNA, CLONE MNCB-2755, SIMILAR TO HOMO SAPIENS CLONE 24606 MRNA SEQUENCE (1300007B12RIK PROTEIN) homolog [Mus musculus]	4	GO:0003673,GO:0005575,GO:0005623,GO:0016020,GO:0016021
1700037B15	RIKEN cDNA 1700037B15 gene	4	GO:0000004,GO:0003673,GO:0003674,GO:0005554,GO:0005575,GO:0008150,GO:0008372
2010320B01	RIKEN cDNA 2010320B01 gene	4	GO:0000004,GO:0003673,GO:0003674,GO:0005554,GO:0005575,GO:0008150,GO:0008372
2310010O12	RIKEN cDNA 2810405F18 gene	4	GO:0000004,GO:0003673,GO:0003674,GO:0005554,GO:0005575,GO:0008150,GO:0008372
2410005I23	X-ray repair complementing defective repair in Chinese hamster cells 5	4	GO:0000166,GO:0000726,GO:0003673,GO:0003674,GO:0003676,GO:0003677,GO:0003678,GO:0003824,GO:0004003,GO:0004386,GO:0005488,GO:0005524,GO:0005575,GO:0005622,GO:0005623,GO:0005634,GO:0006139,GO:0006259,GO:0006281,GO:0006302,GO:0006303,GO:0006950,GO:0006974,GO:0007582,GO:0008026,GO:0008094,GO:0008150,GO:0008152,GO:0009719,GO:0016787,GO:0016817,GO:0016818,GO:0016887,GO:0017076,GO:0030554,GO:0042623
2410008B13	RIKEN cDNA 2410008B13 gene	4	GO:0000004,GO:0003673,GO:0003674,GO:0005554,GO:0005575,GO:0008150,GO:0008372
2310033C13	MITOTIC SPINDLE ASSEMBLY CHECKPOINT PROTEIN MAD2B (MAD2-LIKE 2) (HREV7) homolog [Homo sapiens]	4	GO:0000074,GO:0000075,GO:0000087,GO:0000278,GO:0000279,GO:0000280,GO:0003673,GO:0007049,GO:0007067,GO:0007088,GO:0007093,GO:0007094,GO:0007582,GO:0008150,GO:0008151,GO:0008283,GO:0009987
2810430O10	ring finger protein 12	4	GO:0003673,GO:0006139,GO:0006350,GO:0006351,GO:0006355,GO:0007582,GO:0008150,GO:0008152,GO:0045449
2900017G17	translocase of inner mitochondrial membrane 13 homolog a (yeast)	4	GO:0003673,GO:0003674,GO:0005215,GO:0005386,GO:0005575,GO:0005622,GO:0005623,GO:0005737,GO:0005739,GO:0005740,GO:0005743,GO:0006605,GO:0006626,GO:0006628,GO:0006810,GO:0006886,GO:0006996,GO:0007005,GO:0007028,GO:0007582,GO:0008150,GO:0008151,GO:0008152,GO:0008565,GO:0009987,GO:0015031,GO:0015399,GO:0015405,GO:0015450,GO:0016020,GO:0016043,GO:0019538,GO:0019866,GO:0046907
5430402E13	whn-dependent transcript 3	4	GO:0003673,GO:0005575,GO:0005623,GO:0016020,GO:0016021
5430414J21	hypothetical D111/G-patch domain containing protein	4	GO:0003673,GO:0003674,GO:0003676,GO:0005488,GO:0005575,GO:0005622,GO:0005623
5430416A05	similar to AD034 [Homo sapiens]	4	GO:0000004,GO:0003673,GO:0003674,GO:0005554,GO:0005575,GO:0008150,GO:0008372
4932434G09	similar to RIBONUCLEASES P/MRP PROTEIN SUBUNIT POP1 (EC 3.1.26.5) (HPOP1) [Homo sapiens]	4	GO:0000004,GO:0003673,GO:0003674,GO:0005554,GO:0005575,GO:0008150,GO:0008372
1700007K06	COP9 (constitutive photomorphogenic) homolog, subunit 5 (Arabidopsis thaliana)	4	GO:0003673,GO:0003674,GO:0003712,GO:0003713,GO:0005488,GO:0005515,GO:0005575,GO:0005622,GO:0005623,GO:0005634,GO:0005654,GO:0005667,GO:0006139,GO:0006350,GO:0006351,GO:0006355,GO:0007582,GO:0008134,GO:0008150,GO:0008152,GO:0030528,GO:0045449
1700028N03	DNA segment, Chr 1, Brigham & Women's Genetics 1363 expressed	4	GO:0000004,GO:0003673,GO:0003674,GO:0005554,GO:0005575,GO:0008150,GO:0008372
1810013C15	weakly similar to KIAA0404 PROTEIN (FRAGMENT) [Homo sapiens]	4	GO:0000004,GO:0003673,GO:0003674,GO:0005554,GO:0005575,GO:0008150,GO:0008372
2310005D06	RIKEN cDNA 2310005D06 gene	4	GO:0000004,GO:0003673,GO:0003674,GO:0005554,GO:0005575,GO:0008150,GO:0008372
2210401F17	ACYL CARRIER PROTEIN (ACP) homolog [Mus musculus]	4	GO:0000036,GO:0000267,GO:0003673,GO:0003674,GO:0003824,GO:0005215,GO:0005386,GO:0005488,GO:0005509,GO:0005541,GO:0005575,GO:0005576,GO:0005615,GO:0005622,GO:0005623,GO:0005624,GO:0005737,GO:0005739,GO:0005740,GO:0005743,GO:0005746,GO:0005747,GO:0006082,GO:0006629,GO:0006631,GO:0006633,GO:0007582,GO:0008137,GO:0008150,GO:0008152,GO:0008289,GO:0008324,GO:0008610,GO:0009058,GO:0015075,GO:0015077,GO:…
2310022L13	RIKEN cDNA 1200009B18 gene	4	GO:0000004,GO:0003673,GO:0003674,GO:0005554,GO:0005575,GO:0008150,GO:0008372
2410003M20	RAB27A, member RAS oncogene family	4	GO:0000166,GO:0003673,GO:0003674,GO:0003824,GO:0003924,GO:0003925,GO:0003928,GO:0005488,GO:0005525,GO:0005575,GO:0005622,GO:0005623,GO:0006810,GO:0007154,GO:0007165,GO:0007242,GO:0007264,GO:0007582,GO:0007596,GO:0007599,GO:0008150,GO:0008151,GO:0009987,GO:0015031,GO:0016192,GO:0016787,GO:0016817,GO:0016818,GO:0017076,GO:0019001
2310079H02	nuclear factor of kappa light chain gene enhancer in B-cells inhibitor, beta	4	GO:0003673,GO:0005575,GO:0005622,GO:0005623,GO:0005634
2510027N18	glutamine fructose-6-phosphate transaminase 1	4	GO:0003673,GO:0003674,GO:0003824,GO:0004360,GO:0005215,GO:0005488,GO:0005529,GO:0005575,GO:0005622,GO:0005623,GO:0005737,GO:0005975,GO:0006082,GO:0006519,GO:0006520,GO:0006541,GO:0006810,GO:0007582,GO:0008150,GO:0008151,GO:0008152,GO:0008483,GO:0009058,GO:0009064,GO:0009308,GO:0009987,GO:0016051,GO:0016740,GO:0016769,GO:0019752,GO:0030246
2610529F09	RIKEN cDNA 2810470K21 gene	4	GO:0003673,GO:0005575,GO:0005622,GO:0005623,GO:0005634
2700045C12	eukaryotic translation initiation factor 3, subunit 2 (beta)	4	GO:0000004,GO:0000166,GO:0003673,GO:0003674,GO:0003676,GO:0003743,GO:0005488,GO:0005524,GO:0005554,GO:0005575,GO:0006412,GO:0007582,GO:0008135,GO:0008150,GO:0008152,GO:0008372,GO:0009058,GO:0009059,GO:0017076,GO:0019538,GO:0030554,GO:0045182
2810451M22	macrophage migration inhibitory factor	4	GO:0003673,GO:0003674,GO:0003824,GO:0004871,GO:0005102,GO:0005125,GO:0005488,GO:0006950,GO:0006952,GO:0006954,GO:0006955,GO:0007582,GO:0008150,GO:0009605,GO:0009607,GO:0009611,GO:0009613,GO:0016853,GO:0045087
2810452A09	deoxythymidylate kinase	4	GO:0000166,GO:0003673,GO:0003674,GO:0003824,GO:0004798,GO:0005488,GO:0005524,GO:0006139,GO:0006220,GO:0006221,GO:0006233,GO:0006235,GO:0007582,GO:0008150,GO:0008152,GO:0009058,GO:0009117,GO:0009132,GO:0009133,GO:0009138,GO:0009139,GO:0009141,GO:0009142,GO:0009147,GO:0009148,GO:0009165,GO:0009186,GO:0009189,GO:0009196,GO:0009197,GO:0009200,GO:0009202,GO:0009211,GO:0009212,GO:0009219,GO:0009221,GO:…
2810453C09	DNA segment, Chr 1, Wayne State University 40, expressed	4	GO:0000004,GO:0003673,GO:0003674,GO:0005554,GO:0005575,GO:0008150,GO:0008372
2410005M16	growth arrest and DNA-damage-inducible 45 beta	4	GO:0000165,GO:0000186,GO:0003673,GO:0003674,GO:0003735,GO:0005198,GO:0005575,GO:0005622,GO:0005623,GO:0005737,GO:0005840,GO:0006412,GO:0006915,GO:0007154,GO:0007165,GO:0007242,GO:0007243,GO:0007275,GO:0007582,GO:0008150,GO:0008152,GO:0008219,GO:0009058,GO:0009059,GO:0009987,GO:0012501,GO:0016265,GO:0019538,GO:0030154,GO:0030529
1700017E21	DNA segment, Chr 14, ERATO Doi 581, expressed	4	GO:0000004,GO:0003673,GO:0003674,GO:0005554,GO:0005575,GO:0008150,GO:0008372
1810036J22	weakly similar to GTP-BINDING PROTEIN RHEB [Rattus norvegicus]	4	GO:0000166,GO:0003673,GO:0003674,GO:0003824,GO:0003924,GO:0003925,GO:0003930,GO:0005488,GO:0005524,GO:0005525,GO:0007154,GO:0007165,GO:0007242,GO:0007264,GO:0008150,GO:0009987,GO:0016787,GO:0016817,GO:0016818,GO:0017076,GO:0019001,GO:0030554
1810048P08	RIKEN cDNA 1810048P08 gene	4	GO:0000004,GO:0003673,GO:0003674,GO:0005554,GO:0005575,GO:0008150,GO:0008372
2310008D22	ADP-RIBOSYLATION FACTOR-LIKE PROTEIN 1 homolog [Rattus norvegicus]	4	GO:0000166,GO:0003673,GO:0003674,GO:0003824,GO:0003924,GO:0005215,GO:0005488,GO:0005524,GO:0005525,GO:0006810,GO:0006886,GO:0007154,GO:0007165,GO:0007242,GO:0007264,GO:0007582,GO:0008150,GO:0008151,GO:0009987,GO:0015031,GO:0016787,GO:0016817,GO:0016818,GO:0017076,GO:0019001,GO:0030554,GO:0046907
2410011G03	RIKEN cDNA 2410011G03 gene	4	GO:0003673,GO:0003674,GO:0003824,GO:0003954,GO:0005215,GO:0005386,GO:0005489,GO:0005575,GO:0005622,GO:0005623,GO:0005737,GO:0005739,GO:0008137,GO:0008324,GO:0015075,GO:0015077,GO:0015078,GO:0015081,GO:0015399,GO:0016491,GO:0016651,GO:0016655,GO:0016659,GO:0046873
2900019I22	RIKEN cDNA 2310075M17 gene	4	GO:0000004,GO:0003673,GO:0003674,GO:0005554,GO:0005575,GO:0008150,GO:0008372
4833432L15	alcohol dehydrogenase 5 (class III), chi polypeptide	4	GO:0003673,GO:0003674,GO:0003824,GO:0004022,GO:0004024,GO:0005488,GO:0008270,GO:0016491,GO:0016614,GO:0016616,GO:0046872,GO:0046914
5730405L23	growth hormone	4	GO:0003673,GO:0003674,GO:0004871,GO:0005102,GO:0005179,GO:0005488,GO:0005575,GO:0005576,GO:0005615
1700013H19	hypothetical protein	4	GO:0000004,GO:0003673,GO:0003674,GO:0005554,GO:0005575,GO:0008150,GO:0008372
1700029C17	methionyl aminopeptidase 1	4	GO:0003673,GO:0003674,GO:0003824,GO:0004177,GO:0004239,GO:0006508,GO:0007582,GO:0008150,GO:0008152,GO:0008233,GO:0008235,GO:0008237,GO:0008238,GO:0009056,GO:0009057,GO:0016787,GO:0019538,GO:0030163
2210407G04	nuclear factor of kappa light polypeptide gene enhancer in B-cells inhibitor, epsilon	4	GO:0003673,GO:0003674,GO:0003676,GO:0003677,GO:0003700,GO:0005488,GO:0006139,GO:0006350,GO:0006351,GO:0006355,GO:0007582,GO:0008150,GO:0008152,GO:0016564,GO:0030528,GO:0045449
1810047K05	RIKEN cDNA 2810452K22 gene	4	GO:0000004,GO:0003673,GO:0003674,GO:0005554,GO:0005575,GO:0008150,GO:0008372
2310006I24	similar to MITOTIC PHOSPHOPROTEIN 44 [Xenopus laevis]	4	GO:0000004,GO:0003673,GO:0003674,GO:0005554,GO:0005575,GO:0008150,GO:0008372
2310028J04	mitochondrial ribosomal protein L37	4	GO:0000313,GO:0003673,GO:0005575,GO:0005622,GO:0005623,GO:0005737,GO:0005739,GO:0005759,GO:0005761,GO:0005840,GO:0030529
2310061F22	hypothetical Adenine nucleotide alpha hydrolases structure containing protein	4	GO:0000004,GO:0003673,GO:0003674,GO:0005554,GO:0005575,GO:0008150,GO:0008372
2310075G11	GROUP XII-1 PHOSPHOLIPASE A2 homolog [Mus musculus]	4	GO:0003673,GO:0003674,GO:0003824,GO:0004620,GO:0004623,GO:0005488,GO:0005509,GO:0005575,GO:0005576,GO:0005615,GO:0006629,GO:0007582,GO:0008150,GO:0008152,GO:0009056,GO:0016042,GO:0016298,GO:0016787,GO:0016788,GO:0016789,GO:0046872
2700065P13	peptidylprolyl isomerase A	4	GO:0003673,GO:0003674,GO:0003755,GO:0003824,GO:0006457,GO:0007582,GO:0008150,GO:0008152,GO:0016853,GO:0016859,GO:0019538
2700048A15	RIKEN cDNA 1200009K13 gene	4	GO:0000004,GO:0003673,GO:0003674,GO:0005554,GO:0005575,GO:0008150,GO:0008372
2900010F03	guanylate kinase 1	4	GO:0000166,GO:0003673,GO:0003674,GO:0003824,GO:0004385,GO:0005488,GO:0005524,GO:0016301,GO:0016740,GO:0016772,GO:0016776,GO:0017076,GO:0019201,GO:0019205,GO:0030554
5830465M17	apoptosis antagonizing transcription factor	4	GO:0000074,GO:0000278,GO:0003673,GO:0005575,GO:0005622,GO:0005623,GO:0005634,GO:0005730,GO:0007028,GO:0007049,GO:0007154,GO:0007155,GO:0007275,GO:0007346,GO:0007582,GO:0008150,GO:0008151,GO:0008283,GO:0009790,GO:0009792,GO:0009987,GO:0016043,GO:0040016,GO:0042254
9030416O06	PROTEIN C21ORF59 homolog [Homo sapiens]	4	GO:0000004,GO:0003673,GO:0003674,GO:0005554,GO:0005575,GO:0008150,GO:0008372
4930507K23	suppressor of variegation 3-9 homolog 2 (Drosophila)	4	GO:0000228,GO:0000785,GO:0000790,GO:0000792,GO:0003673,GO:0003674,GO:0003676,GO:0003677,GO:0003682,GO:0003824,GO:0005488,GO:0005575,GO:0005622,GO:0005623,GO:0005634,GO:0005694,GO:0005720,GO:0006139,GO:0006259,GO:0006323,GO:0006325,GO:0006333,GO:0006997,GO:0007001,GO:0007582,GO:0008150,GO:0008151,GO:0008152,GO:0008168,GO:0008276,GO:0009987,GO:0016043,GO:0016568,GO:0016740,GO:0016741
9130011L11	unclassifiable	4	GO:0000004,GO:0003673,GO:0003674,GO:0005554,GO:0005575,GO:0008150,GO:0008372
2610037A13	calpain 3	4	GO:0000004,GO:0003673,GO:0003674,GO:0005554,GO:0005575,GO:0008150,GO:0008372
H3083D06	Bcl2-associated athanogene 1	4	GO:0000004,GO:0003673,GO:0003674,GO:0005554,GO:0005575,GO:0008150,GO:0008372
0610010M13	hypothetical protein	4	GO:0000004,GO:0003673,GO:0003674,GO:0005554,GO:0005575,GO:0008150,GO:0008372
4933408O13	hypothetical Ubiquitin domain containing protein	4	GO:0000004,GO:0003673,GO:0003674,GO:0005554,GO:0005575,GO:0008150,GO:0008372
2010110K05	RIKEN cDNA 2810403L02 gene	4	GO:0000004,GO:0003673,GO:0003674,GO:0005554,GO:0005575,GO:0008150,GO:0008372
1810054K05	ubiquitin carboxyl-terminal esterase L5	4	GO:0003673,GO:0003674,GO:0003824,GO:0004221,GO:0005575,GO:0005622,GO:0005623,GO:0005737,GO:0005829,GO:0006508,GO:0006511,GO:0007582,GO:0008150,GO:0008152,GO:0008233,GO:0008234,GO:0009056,GO:0009057,GO:0016787,GO:0016788,GO:0016790,GO:0019538,GO:0019941,GO:0030163
2310002G05	RIKEN cDNA 2610028L19 gene	4	GO:0000004,GO:0003673,GO:0003674,GO:0005554,GO:0005575,GO:0008150,GO:0008372
2310021G01	RIKEN cDNA 2310021G01 gene	4	GO:0000004,GO:0003673,GO:0003674,GO:0005554,GO:0005575,GO:0008150,GO:0008372
2410008J01	RIKEN cDNA 2410008J01 gene	4	GO:0003673,GO:0003674,GO:0003824,GO:0005575,GO:0005941,GO:0006139,GO:0006206,GO:0006207,GO:0006725,GO:0007582,GO:0008150,GO:0008152,GO:0009058,GO:0009112,GO:0009347,GO:0016740,GO:0019856,GO:0046112,GO:0046483
2410026C18	eukaryotic translation initiation factor 2A	4	GO:0003673,GO:0005575,GO:0005622,GO:0005623,GO:0005634,GO:0005737,GO:0006412,GO:0007582,GO:0008150,GO:0008152,GO:0009058,GO:0009059,GO:0019538
2410007P03	RIKEN cDNA 2410007P03 gene	4	GO:0000004,GO:0003673,GO:0003674,GO:0005554,GO:0005575,GO:0008150,GO:0008372
2610019B15	gem (nuclear organelle) associated protein 6	4	GO:0000004,GO:0003673,GO:0003674,GO:0005554,GO:0005575,GO:0008150,GO:0008372
2610100G11	solute carrier family 25 (mitochondrial carrier; citrate transporter), member 1	4	GO:0003673,GO:0003674,GO:0005215,GO:0005386,GO:0005488,GO:0005575,GO:0005622,GO:0005623,GO:0005737,GO:0005739,GO:0005740,GO:0005743,GO:0005886,GO:0005887,GO:0006810,GO:0007582,GO:0008150,GO:0008151,GO:0009987,GO:0016020,GO:0016021,GO:0019866
2700018L24	unknown EST	4	GO:0000004,GO:0003673,GO:0003674,GO:0005554,GO:0005575,GO:0008150,GO:0008372
3000004N17	U2 small nuclear ribonucleoprotein B	4	GO:0003673,GO:0003674,GO:0003676,GO:0003723,GO:0003729,GO:0005488,GO:0005575,GO:0005622,GO:0005623,GO:0005634,GO:0005681,GO:0005684,GO:0005686,GO:0006139,GO:0006371,GO:0006396,GO:0006397,GO:0007582,GO:0008150,GO:0008152,GO:0008248,GO:0008380,GO:0016070,GO:0019012,GO:0019013,GO:0019028,GO:0030529,GO:0030532,GO:0046728
H3125H12	ribosomal protein S6	4	GO:0000004,GO:0003673,GO:0003674,GO:0005554,GO:0005575,GO:0008150,GO:0008372
H3125H12	ribosomal protein S6	4	GO:0000004,GO:0003673,GO:0003674,GO:0005554,GO:0005575,GO:0008150,GO:0008372
5730434P03	SEC61, alpha subunit 2 (S. cerevisiae)	4	GO:0003673,GO:0003674,GO:0005215,GO:0005386,GO:0005575,GO:0005622,GO:0005623,GO:0005737,GO:0005783,GO:0006605,GO:0006810,GO:0006886,GO:0007582,GO:0008150,GO:0008151,GO:0008152,GO:0008565,GO:0009306,GO:0009987,GO:0015031,GO:0015399,GO:0015405,GO:0015450,GO:0016020,GO:0016021,GO:0019538,GO:0046903,GO:0046907
5730533F06	RIKEN cDNA 2810409H07 gene	4	GO:0000004,GO:0003673,GO:0003674,GO:0005554,GO:0005575,GO:0008150,GO:0008372
4933435A13	hypothetical ATP/GTP-binding site motif A (P-loop) containing protein	4	GO:0000166,GO:0003673,GO:0003674,GO:0005488,GO:0005524,GO:0017076,GO:0030554
1810009K13	hypothetical SAM (and some other nucleotide) binding motif containing protein	4	GO:0003673,GO:0003674,GO:0003824,GO:0008168,GO:0008757,GO:0016740,GO:0016741
1810027I19	RIKEN cDNA 2810430M08 gene	4	GO:0000004,GO:0003673,GO:0003674,GO:0005554,GO:0005575,GO:0008150,GO:0008372
1700064N11	unclassifiable	4	GO:0000004,GO:0003673,GO:0003674,GO:0005554,GO:0005575,GO:0008150,GO:0008372
2310022B05	hypothetical protein	4	GO:0000004,GO:0003673,GO:0003674,GO:0005554,GO:0005575,GO:0008150,GO:0008372
2410198H06	inferred: RIKEN cDNA 2410198H06 gene / unnamed protein product {Macaca fascicularis}	4	GO:0000004,GO:0003673,GO:0003674,GO:0005554,GO:0005575,GO:0008150,GO:0008372
2310049L07	serologically defined colon cancer antigen 10	4	GO:0003673,GO:0003674,GO:0003755,GO:0003824,GO:0005575,GO:0005622,GO:0005623,GO:0005634,GO:0005737,GO:0006457,GO:0007582,GO:0008150,GO:0008152,GO:0016853,GO:0016859,GO:0019538
2410004H11	hypothetical ARM repeat structure containing protein	4	GO:0000004,GO:0003673,GO:0003674,GO:0005554,GO:0005575,GO:0008150,GO:0008372
2810404O08	developmentally regulated GTP binding protein 2	4	GO:0000004,GO:0000166,GO:0003673,GO:0003674,GO:0005488,GO:0005524,GO:0005525,GO:0005554,GO:0005575,GO:0008150,GO:0008372,GO:0017076,GO:0019001,GO:0030554
2810428M05	DNA segment, Chr 5, Brigham & Women's Genetics 0860 expressed	4	GO:0000004,GO:0003673,GO:0003674,GO:0005554,GO:0005575,GO:0008150,GO:0008372
2810443H01	zuotin related factor 2	4	GO:0000004,GO:0003673,GO:0003674,GO:0005554,GO:0005575,GO:0008150,GO:0008372
2810454O04	kinase interacting with leukemia-associated gene (stathmin)	4	GO:0000166,GO:0003673,GO:0003674,GO:0003676,GO:0003723,GO:0003824,GO:0004672,GO:0004674,GO:0004713,GO:0005488,GO:0005524,GO:0005575,GO:0005622,GO:0005623,GO:0005634,GO:0006464,GO:0006468,GO:0006793,GO:0006796,GO:0007582,GO:0008150,GO:0008152,GO:0016301,GO:0016310,GO:0016740,GO:0016772,GO:0016773,GO:0017076,GO:0019538,GO:0030554
3110082I17	RIKEN cDNA 3110082I17 gene	4	GO:0000004,GO:0003673,GO:0003674,GO:0005554,GO:0005575,GO:0008150,GO:0008372
4930461P20	hypothetical U1-like zinc finger/Zinc finger, C2H2 type containing protein	4	GO:0000004,GO:0003673,GO:0003674,GO:0005554,GO:0005575,GO:0008150,GO:0008372
H3125H12	ribosomal protein S6	4	GO:0000004,GO:0003673,GO:0003674,GO:0005554,GO:0005575,GO:0008150,GO:0008372
2810417G16	GATA binding protein 5	4	GO:0000004,GO:0003673,GO:0003674,GO:0005554,GO:0005575,GO:0008150,GO:0008372
H3125H12	ribosomal protein S6	4	GO:0000004,GO:0003673,GO:0003674,GO:0005554,GO:0005575,GO:0008150,GO:0008372
5730585G18	ATPase, Ca++ transporting, cardiac muscle, slow twitch 2	4	GO:0000166,GO:0000287,GO:0003673,GO:0003674,GO:0003824,GO:0005215,GO:0005386,GO:0005388,GO:0005488,GO:0005509,GO:0005524,GO:0005575,GO:0005622,GO:0005623,GO:0005737,GO:0005783,GO:0006810,GO:0006811,GO:0006812,GO:0006816,GO:0006928,GO:0006936,GO:0006937,GO:0007582,GO:0008150,GO:0008151,GO:0008152,GO:0008324,GO:0009987,GO:0015075,GO:0015082,GO:0015085,GO:0015399,GO:0015405,GO:0015662,GO:0015674,GO:…
2010200D16	RIKEN cDNA 1300006N24 gene	4	GO:0000004,GO:0003673,GO:0003674,GO:0005554,GO:0005575,GO:0008150,GO:0008372
2310056P07	RAT GROWTH AND TRANSFORMATION-DEPENDENT (FRAGMENT) homolog [Rattus norvegicus]	4	GO:0003673,GO:0005575,GO:0005623,GO:0016020,GO:0016021
2610002F03	unknown EST	4	GO:0000004,GO:0003673,GO:0003674,GO:0005554,GO:0005575,GO:0008150,GO:0008372
2610101J03	hypothetical Lysine-rich region containing protein	4	GO:0000004,GO:0003673,GO:0003674,GO:0005554,GO:0005575,GO:0008150,GO:0008372
3110005L24	hypothetical Isoleucine-rich region containing protein	4	GO:0000004,GO:0003673,GO:0003674,GO:0005554,GO:0005575,GO:0008150,GO:0008372
4930568E07	testis expressed gene 2	4	GO:0000004,GO:0003673,GO:0003674,GO:0005554,GO:0005575,GO:0008150,GO:0008372
5033417D07	DNA segment, Chr 5, ERATO Doi 679, expressed	4	GO:0003673,GO:0003674,GO:0003676,GO:0003677,GO:0003700,GO:0005488,GO:0005575,GO:0005622,GO:0005623,GO:0005634,GO:0005654,GO:0005667,GO:0005675,GO:0006139,GO:0006259,GO:0006281,GO:0006289,GO:0006350,GO:0006351,GO:0006355,GO:0006950,GO:0006974,GO:0007582,GO:0008135,GO:0008150,GO:0008152,GO:0009719,GO:0016591,GO:0030528,GO:0045182,GO:0045449
1810022J16	RIKEN cDNA 1810022J16 gene	4	GO:0000166,GO:0003673,GO:0003674,GO:0003824,GO:0004672,GO:0004674,GO:0004713,GO:0005488,GO:0005524,GO:0005575,GO:0005622,GO:0005623,GO:0005634,GO:0006464,GO:0006468,GO:0006793,GO:0006796,GO:0007582,GO:0008150,GO:0008152,GO:0016301,GO:0016310,GO:0016740,GO:0016772,GO:0016773,GO:0017076,GO:0019538,GO:0030554
2310012I10	similar to HYPOTHETICAL 47.4 KDA PROTEIN [Homo sapiens]	4	GO:0000004,GO:0003673,GO:0003674,GO:0005554,GO:0005575,GO:0008150,GO:0008372
2010107H04	RIKEN cDNA 2810403L02 gene	4	GO:0000004,GO:0003673,GO:0003674,GO:0005554,GO:0005575,GO:0008150,GO:0008372
2210008M02	Machado-Joseph disease (spinocerebellar ataxia 3, olivopontocerebellar ataxia 3, autosomal dominant, ataxin 3) homolog (human)	4	GO:0000004,GO:0003673,GO:0003674,GO:0005554,GO:0005575,GO:0005622,GO:0005623,GO:0005634,GO:0006139,GO:0006350,GO:0006351,GO:0006355,GO:0007582,GO:0008150,GO:0008152,GO:0008372,GO:0045449
2310045J23	methionine sulfoxide reductase A	4	GO:0003673,GO:0003674,GO:0003824,GO:0005575,GO:0006464,GO:0006800,GO:0006950,GO:0006979,GO:0007275,GO:0007568,GO:0007582,GO:0007610,GO:0007626,GO:0007628,GO:0008113,GO:0008150,GO:0008152,GO:0008340,GO:0008344,GO:0008372,GO:0009605,GO:0009607,GO:0016265,GO:0016491,GO:0016667,GO:0016671,GO:0018158,GO:0018159,GO:0018193,GO:0018206,GO:0019538,GO:0030534
2510031O18	similar to MITOCHONDRIAL 28S RIBOSOMAL PROTEIN S35 (MRP-S35) [Homo sapiens]	4	GO:0003673,GO:0003674,GO:0003676,GO:0003723,GO:0003735,GO:0005198,GO:0005488,GO:0005575,GO:0005622,GO:0005623,GO:0005737,GO:0005739
2310026L16	RIKEN cDNA 2610002D06 gene	4	GO:0000004,GO:0003673,GO:0003674,GO:0005554,GO:0005575,GO:0008150,GO:0008372
2700038G22	unknown EST	4	GO:0000004,GO:0003673,GO:0003674,GO:0005554,GO:0005575,GO:0008150,GO:0008372
2810404O06	RIKEN cDNA 1500019O16 gene	4	GO:0000004,GO:0003673,GO:0003674,GO:0005554,GO:0005575,GO:0008150,GO:0008372
2810422B09	overlaps exon 18 of Homo sapiens oxidative-stress responsive 1	4	GO:0000166,GO:0003673,GO:0003674,GO:0003824,GO:0004672,GO:0004674,GO:0004713,GO:0005488,GO:0005524,GO:0006464,GO:0006468,GO:0006793,GO:0006796,GO:0007582,GO:0008150,GO:0008152,GO:0016301,GO:0016310,GO:0016740,GO:0016772,GO:0016773,GO:0017076,GO:0019538,GO:0030554
1600012K24	breast cancer anti-estrogen resistance 3	4	GO:0000004,GO:0003673,GO:0003674,GO:0005554,GO:0005575,GO:0008150,GO:0008372
5730407I04	serologically defined colon cancer antigen 33	4	GO:0000004,GO:0003673,GO:0003674,GO:0003676,GO:0003677,GO:0003700,GO:0005488,GO:0005554,GO:0005575,GO:0005622,GO:0005623,GO:0005634,GO:0006139,GO:0006350,GO:0006351,GO:0006355,GO:0007582,GO:0008150,GO:0008152,GO:0008372,GO:0030528,GO:0045449
4931433E08	THYRO1000855 PROTEIN homolog [Homo sapiens]	4	GO:0000004,GO:0003673,GO:0003674,GO:0005554,GO:0005575,GO:0008150,GO:0008372
5730409G07	RIKEN cDNA 5730409G07 gene	4	GO:0000004,GO:0003673,GO:0003674,GO:0005554,GO:0005575,GO:0008150,GO:0008372
4933407A11	RIKEN cDNA 4933407A11 gene	4	GO:0000004,GO:0003673,GO:0003674,GO:0005554,GO:0005575,GO:0008150,GO:0008372
1700093L14	karyopherin (importin) alpha 6	4	GO:0003673,GO:0003674,GO:0005215,GO:0006605,GO:0006606,GO:0006810,GO:0006886,GO:0006913,GO:0007582,GO:0008150,GO:0008151,GO:0008152,GO:0008565,GO:0009987,GO:0015031,GO:0019538,GO:0046907
1810030J04	LEUCINE ZIPPER & ICAT HOMOLOGOUS PROTEIN LZIC homolog [Homo sapiens]	4	GO:0000004,GO:0003673,GO:0003674,GO:0005554,GO:0005575,GO:0008150,GO:0008372
1810032H21	mitochondrial ribosomal protein L2	4	GO:0000313,GO:0000315,GO:0003673,GO:0003674,GO:0003735,GO:0005198,GO:0005575,GO:0005576,GO:0005615,GO:0005622,GO:0005623,GO:0005737,GO:0005739,GO:0005759,GO:0005761,GO:0005762,GO:0005840,GO:0006412,GO:0007582,GO:0008150,GO:0008152,GO:0009058,GO:0009059,GO:0015934,GO:0019538,GO:0030529
2310042K15	SEC13 related gene (S. cerevisiae)	4	GO:0003673,GO:0003674,GO:0005215,GO:0006810,GO:0006886,GO:0007582,GO:0008150,GO:0008151,GO:0008565,GO:0009987,GO:0015031,GO:0046907
2310057K05	nucleolin	4	GO:0000004,GO:0003673,GO:0003674,GO:0005554,GO:0005575,GO:0008150,GO:0008372
2610005K12	ubiquitin specific protease 14	4	GO:0000267,GO:0003673,GO:0003674,GO:0003824,GO:0004197,GO:0004221,GO:0005575,GO:0005623,GO:0005624,GO:0005625,GO:0006508,GO:0006511,GO:0007154,GO:0007267,GO:0007268,GO:0007582,GO:0008150,GO:0008152,GO:0008233,GO:0008234,GO:0009056,GO:0009057,GO:0009987,GO:0016787,GO:0016788,GO:0016790,GO:0019226,GO:0019538,GO:0019717,GO:0019941,GO:0030163
2610103D22	proteasome (prosome, macropain) 26S subunit, non-ATPase, 12	4	GO:0003673,GO:0005575,GO:0005622,GO:0005623,GO:0005737,GO:0005829
2700088M14	barrier to autointegration factor 1	4	GO:0003673,GO:0003674,GO:0003676,GO:0003677,GO:0005488,GO:0005575,GO:0005622,GO:0005623,GO:0005634,GO:0006139,GO:0006259,GO:0006310,GO:0007582,GO:0008150,GO:0008152,GO:0015074,GO:0016032,GO:0019047,GO:0030069
2810431M01	hypothetical protein	4	GO:0000004,GO:0003673,GO:0003674,GO:0005554,GO:0005575,GO:0008150,GO:0008372
2900090N23	RIKEN cDNA 3010027G13 gene	4	GO:0003673,GO:0003674,GO:0005488,GO:0005575,GO:0005622,GO:0005623,GO:0005737,GO:0005739,GO:0005740,GO:0005743,GO:0006810,GO:0007582,GO:0008150,GO:0008151,GO:0009987,GO:0016020,GO:0016021,GO:0019866
3200002N22	U1 small nuclear ribonucleoprotein polypeptide A	4	GO:0000004,GO:0003673,GO:0003674,GO:0005554,GO:0005575,GO:0008150,GO:0008372
3000003F02	similar to HYPOTHETICAL 80.7 KDA PROTEIN [Homo sapiens]	4	GO:0000004,GO:0003673,GO:0003674,GO:0005554,GO:0005575,GO:0008150,GO:0008372
3110038N19	basic FGF repressed, Zic binding protein	4	GO:0000004,GO:0003673,GO:0003674,GO:0005488,GO:0005515,GO:0005575,GO:0005622,GO:0005623,GO:0005737,GO:0008150,GO:0008372,GO:0016023
2810462K13	RIKEN cDNA 2310005N03 gene	4	GO:0000004,GO:0003673,GO:0003674,GO:0005554,GO:0005575,GO:0008150,GO:0008372
5530400E15	retinitis pigmentosa 2 homolog (human)	5	GO:0000226,GO:0003673,GO:0003674,GO:0003754,GO:0003824,GO:0004659,GO:0006412,GO:0006464,GO:0006497,GO:0006996,GO:0007010,GO:0007017,GO:0007020,GO:0007021,GO:0007025,GO:0007028,GO:0007582,GO:0007600,GO:0007601,GO:0008150,GO:0008151,GO:0008152,GO:0008318,GO:0009058,GO:0009059,GO:0009314,GO:0009416,GO:0009581,GO:0009582,GO:0009583,GO:0009605,GO:0009628,GO:0009987,GO:0016043,GO:0016740,GO:0016765,GO:…
1810009N08	growth arrest and DNA-damage-inducible 45 gamma	5	GO:0000165,GO:0000186,GO:0003673,GO:0003674,GO:0003735,GO:0005198,GO:0005575,GO:0005622,GO:0005623,GO:0005737,GO:0005840,GO:0006412,GO:0006915,GO:0006950,GO:0006952,GO:0006955,GO:0006968,GO:0007154,GO:0007165,GO:0007242,GO:0007243,GO:0007275,GO:0007582,GO:0008150,GO:0008152,GO:0008219,GO:0009058,GO:0009059,GO:0009605,GO:0009607,GO:0009611,GO:0009613,GO:0009653,GO:0009887,GO:0009987,GO:0012501,GO:…
5730406I16	centrin 3	5	GO:0000087,GO:0000278,GO:0000279,GO:0000280,GO:0003673,GO:0003674,GO:0005488,GO:0005509,GO:0007049,GO:0007067,GO:0007582,GO:0008150,GO:0008151,GO:0008283,GO:0009987,GO:0046872
6330549H03	RIKEN cDNA 6330549H03 gene	6	GO:0000004,GO:0003673,GO:0003674,GO:0005554,GO:0005575,GO:0008150,GO:0008372
5033423A09	phosphatidylinositol-4-phosphate 5-kinase, type III	6	GO:0001727,GO:0003673,GO:0003674,GO:0003824,GO:0004428,GO:0005488,GO:0007154,GO:0007165,GO:0007242,GO:0008150,GO:0008270,GO:0009987,GO:0016301,GO:0016307,GO:0016308,GO:0016740,GO:0016772,GO:0016773,GO:0046872,GO:0046914
4933426E21	RIKEN cDNA 4933426E21 gene	6	GO:0000004,GO:0003673,GO:0003674,GO:0005554,GO:0005575,GO:0008150,GO:0008372
1810045D18	katanin p60 (ATPase-containing) subunit A1	6	GO:0000166,GO:0003673,GO:0003674,GO:0003824,GO:0005488,GO:0005524,GO:0005575,GO:0005622,GO:0005623,GO:0005634,GO:0005737,GO:0005811,GO:0005886,GO:0007582,GO:0008104,GO:0008150,GO:0008152,GO:0016020,GO:0016787,GO:0016817,GO:0016818,GO:0016887,GO:0017076,GO:0019538,GO:0030554
2200002L15	mitochondrial ribosomal protein S15	6	GO:0003673,GO:0003674,GO:0003735,GO:0005198,GO:0005575,GO:0005622,GO:0005623,GO:0005737,GO:0005739,GO:0005840,GO:0006412,GO:0007582,GO:0008150,GO:0008152,GO:0009058,GO:0009059,GO:0019538,GO:0030529
2010006B10	menage a trois 1	6	GO:0003673,GO:0005575,GO:0005622,GO:0005623,GO:0005634,GO:0006139,GO:0006350,GO:0006351,GO:0006355,GO:0007049,GO:0007582,GO:0008150,GO:0008151,GO:0008152,GO:0008283,GO:0009987,GO:0045449
2310005E16	RIKEN cDNA 1810029B16 gene	6	GO:0000004,GO:0003673,GO:0003674,GO:0005554,GO:0005575,GO:0008150,GO:0008372
2010305H07	RIKEN cDNA 1500011K16 gene	6	GO:0000004,GO:0003673,GO:0003674,GO:0005554,GO:0005575,GO:0008150,GO:0008372
2310022K02	MAX gene associated	6	GO:0000004,GO:0003673,GO:0003674,GO:0005554,GO:0005575,GO:0008150,GO:0008372
2310045L03	DNA segment, Chr 5, ERATO Doi 33, expressed	6	GO:0003673,GO:0003674,GO:0003824,GO:0005575,GO:0005576,GO:0005615,GO:0006731,GO:0006732,GO:0007582,GO:0008150,GO:0008152,GO:0008168,GO:0008757,GO:0009058,GO:0009108,GO:0016740,GO:0016741,GO:0046138
2410015M02	protease (prosome, macropain) 26S subunit, ATPase 5	6	GO:0000166,GO:0000502,GO:0003673,GO:0003674,GO:0003712,GO:0003824,GO:0005488,GO:0005515,GO:0005524,GO:0005575,GO:0005622,GO:0005623,GO:0005634,GO:0005654,GO:0005667,GO:0005675,GO:0005737,GO:0005783,GO:0005829,GO:0006139,GO:0006350,GO:0006351,GO:0006366,GO:0007582,GO:0008134,GO:0008150,GO:0008152,GO:0016481,GO:0016591,GO:0016787,GO:0016817,GO:0016818,GO:0016887,GO:0017076,GO:0030528,GO:0030554,GO:…
2410046L18	macrophage migration inhibitory factor	6	GO:0003673,GO:0003674,GO:0003824,GO:0004871,GO:0005102,GO:0005125,GO:0005488,GO:0006950,GO:0006952,GO:0006954,GO:0006955,GO:0007582,GO:0008150,GO:0009605,GO:0009607,GO:0009611,GO:0009613,GO:0016853,GO:0045087
2410018F24	general transcription factor II H, polypeptide 2	6	GO:0003673,GO:0005575,GO:0005622,GO:0005623,GO:0005634,GO:0006139,GO:0006259,GO:0006281,GO:0006350,GO:0006351,GO:0006355,GO:0006950,GO:0006974,GO:0007582,GO:0008150,GO:0008152,GO:0009719,GO:0045449
2310024F18	methyltransferase-like 3	6	GO:0001510,GO:0001734,GO:0003673,GO:0003674,GO:0003824,GO:0005575,GO:0005622,GO:0005623,GO:0005634,GO:0006139,GO:0006396,GO:0006397,GO:0007582,GO:0008150,GO:0008152,GO:0008168,GO:0008173,GO:0008174,GO:0008757,GO:0009451,GO:0016070,GO:0016556,GO:0016740,GO:0016741
2310039H09	N-acetyltransferase ARD1 homolog (S. cerevisiae)	6	GO:0000004,GO:0003673,GO:0003674,GO:0003824,GO:0005554,GO:0005575,GO:0005622,GO:0005623,GO:0005634,GO:0006139,GO:0006259,GO:0006323,GO:0006464,GO:0006473,GO:0006475,GO:0006997,GO:0007001,GO:0007582,GO:0008080,GO:0008150,GO:0008151,GO:0008152,GO:0008372,GO:0008415,GO:0009987,GO:0016043,GO:0016407,GO:0016410,GO:0016740,GO:0016746,GO:0016747,GO:0019538
2310028G22	testis expressed gene 2	6	GO:0000004,GO:0003673,GO:0003674,GO:0005554,GO:0005575,GO:0008150,GO:0008372
2410046G05	dynein, cytoplasmic, light chain 1	6	GO:0000003,GO:0000902,GO:0003673,GO:0003674,GO:0003774,GO:0003777,GO:0004857,GO:0005488,GO:0005515,GO:0005575,GO:0005622,GO:0005623,GO:0005737,GO:0005856,GO:0005868,GO:0005874,GO:0005875,GO:0005881,GO:0006807,GO:0006809,GO:0006810,GO:0006996,GO:0007010,GO:0007015,GO:0007017,GO:0007018,GO:0007028,GO:0007275,GO:0007276,GO:0007292,GO:0007582,GO:0008017,GO:0008092,GO:0008150,GO:0008151,GO:0008152,GO:…
2700033B16	unknown EST	6	GO:0000004,GO:0003673,GO:0003674,GO:0005554,GO:0005575,GO:0008150,GO:0008372
2600013M03	nucleolin	6	GO:0003673,GO:0003674,GO:0003676,GO:0003677,GO:0003723,GO:0005488,GO:0005575,GO:0005622,GO:0005623,GO:0005634
3200001L04	RIKEN cDNA 1110017C15 gene	6	GO:0003673,GO:0003674,GO:0003676,GO:0003723,GO:0005488
9130402O08	UDP-Gal:betaGlcNAc beta 1,4-galactosyltransferase, polypeptide 4	6	GO:0003673,GO:0003674,GO:0003824,GO:0005575,GO:0005576,GO:0005615,GO:0016740,GO:0016757
5730571J11	hepatoma-derived growth factor	6	GO:0000004,GO:0003673,GO:0003674,GO:0005554,GO:0005575,GO:0008150,GO:0008372
5730548O15	hypothetical protein	6	GO:0000004,GO:0003673,GO:0003674,GO:0005554,GO:0005575,GO:0008150,GO:0008372
1500005A01	RIKEN cDNA 1500005A01 gene	6	GO:0000004,GO:0003673,GO:0003674,GO:0005554,GO:0005575,GO:0008150,GO:0008372
1700014F15	peroxisomal biogenesis factor 3	6	GO:0003673,GO:0005575,GO:0005622,GO:0005623,GO:0005737,GO:0005777,GO:0005886,GO:0005887,GO:0016020,GO:0016021,GO:0042579
1700016M24	hypothetical ARM repeat structure containing protein	6	GO:0000004,GO:0003673,GO:0003674,GO:0005554,GO:0005575,GO:0008150,GO:0008372
1810005C06	SEC22 vesicle trafficking protein-like 2 (S. cerevisiae)	6	GO:0003673,GO:0005575,GO:0005623,GO:0016020,GO:0016021
1810015M21	survivor of motor neuron protein interacting protein 1	6	GO:0003673,GO:0005575,GO:0005622,GO:0005623,GO:0005634,GO:0005681,GO:0005737,GO:0006139,GO:0006396,GO:0006397,GO:0007582,GO:0008150,GO:0008152,GO:0016070,GO:0030529
2010109N16	cathepsin Z	6	GO:0000323,GO:0003673,GO:0003674,GO:0003824,GO:0004197,GO:0005575,GO:0005576,GO:0005615,GO:0005622,GO:0005623,GO:0005737,GO:0005764,GO:0005773,GO:0006508,GO:0007582,GO:0008150,GO:0008152,GO:0008233,GO:0008234,GO:0009056,GO:0009057,GO:0016787,GO:0019538,GO:0030163
2010002N04	expressed sequence AI195350	6	GO:0000004,GO:0003673,GO:0003674,GO:0005554,GO:0005575,GO:0008150,GO:0008372
1810057A22	glycine amidinotransferase (L-arginine:glycine amidinotransferase)	6	GO:0000004,GO:0003673,GO:0003674,GO:0005554,GO:0005575,GO:0008150,GO:0008372
2610018L09	DJ885L7.5 (PUTATIVE NOVEL PROTEIN SIMILAR TO D. MELANOGASTER CG14701 (TR:Q9VGQ9)) homolog [Homo sapiens]	6	GO:0000004,GO:0003673,GO:0003674,GO:0005554,GO:0005575,GO:0008150,GO:0008372
2610005D03	CDC28 protein kinase 1	6	GO:0000004,GO:0003673,GO:0003674,GO:0005554,GO:0005575,GO:0008150,GO:0008372
2610016C23	RIKEN cDNA 2610016C23 gene	6	GO:0000004,GO:0003673,GO:0003674,GO:0005554,GO:0005575,GO:0008150,GO:0008372
2610029K11	unknown EST	6	GO:0000004,GO:0003673,GO:0003674,GO:0005554,GO:0005575,GO:0008150,GO:0008372
2610001C23	nuclear protein 95	6	GO:0000166,GO:0003673,GO:0003674,GO:0003676,GO:0003677,GO:0005215,GO:0005488,GO:0005524,GO:0005554,GO:0005575,GO:0005622,GO:0005623,GO:0005634,GO:0006139,GO:0006350,GO:0006351,GO:0006355,GO:0006810,GO:0007582,GO:0008150,GO:0008151,GO:0008152,GO:0008283,GO:0009987,GO:0017076,GO:0030554,GO:0045449
2700061C05	MDS011 (MDS025) homolog [Homo sapiens]	6	GO:0000004,GO:0003673,GO:0003674,GO:0005554,GO:0005575,GO:0008150,GO:0008372
2810037I08	NOP10P (NUCLEOLAR PROTEIN FAMILY A, MEMBER 3) (H/ACA SMALL NUCLEOLAR RNPS) homolog [Homo sapiens]	6	GO:0000004,GO:0003673,GO:0003674,GO:0005554,GO:0005575,GO:0008150,GO:0008372
3010001F13	unknown EST	6	GO:0003673,GO:0003674,GO:0003676,GO:0003723,GO:0003824,GO:0004518,GO:0004519,GO:0004521,GO:0004526,GO:0004540,GO:0004549,GO:0005488,GO:0005575,GO:0005622,GO:0005623,GO:0005634,GO:0006139,GO:0006396,GO:0007582,GO:0008033,GO:0008150,GO:0008152,GO:0016070,GO:0016787,GO:0016788,GO:0016891
6230410I01	DNA segment, Chr 5, ERATO Doi 606, expressed	6	GO:0000004,GO:0003673,GO:0003674,GO:0005554,GO:0005575,GO:0008150,GO:0008372
1110057J08	damage specific DNA binding protein 1	6	GO:0003673,GO:0003674,GO:0003676,GO:0003677,GO:0003684,GO:0005488,GO:0005575,GO:0005622,GO:0005623,GO:0005634,GO:0006139,GO:0006259,GO:0006281,GO:0006950,GO:0006974,GO:0007582,GO:0008150,GO:0008152,GO:0009719
4933402B05	cDNA sequence BC006705	6	GO:0003673,GO:0003674,GO:0003824,GO:0008168,GO:0008757,GO:0016740,GO:0016741
4933402C23	WD repeat domain 12	6	GO:0003673,GO:0005575,GO:0005622,GO:0005623,GO:0005634,GO:0007154,GO:0007165,GO:0007166,GO:0007219,GO:0008150,GO:0009987
2900001C07	Bcl2-associated X protein	6	GO:0000004,GO:0003673,GO:0003674,GO:0005554,GO:0005575,GO:0008150,GO:0008372
H3144G03	ribosomal protein L7a	6	GO:0000004,GO:0003673,GO:0003674,GO:0005554,GO:0005575,GO:0008150,GO:0008372
4631420P06	lipin 1	6	GO:0003673,GO:0003674,GO:0005554,GO:0005575,GO:0005622,GO:0005623,GO:0005634,GO:0006629,GO:0007582,GO:0008150,GO:0008152
5730449L18	RIKEN cDNA 5730449L18 gene	6	GO:0000004,GO:0003673,GO:0003674,GO:0005554,GO:0005575,GO:0008150,GO:0008372
5730433G16	chromobox homolog 1 (Drosophila HP1 beta)	6	GO:0000228,GO:0000785,GO:0000790,GO:0000792,GO:0003673,GO:0003674,GO:0003676,GO:0003677,GO:0003682,GO:0005488,GO:0005575,GO:0005622,GO:0005623,GO:0005634,GO:0005654,GO:0005694,GO:0005720,GO:0005721,GO:0006139,GO:0006259,GO:0006323,GO:0006325,GO:0006333,GO:0006997,GO:0007001,GO:0007582,GO:0008150,GO:0008151,GO:0008152,GO:0009987,GO:0016043
5830408F09	RIKEN cDNA 4632409L19 gene	6	GO:0000004,GO:0003673,GO:0003674,GO:0005554,GO:0005575,GO:0008150,GO:0008372
1700019O22	cardiac Abnormality/abnormal facies (CATCH22), microdeletion syndrome	6	GO:0000004,GO:0003673,GO:0003674,GO:0005554,GO:0005575,GO:0008150,GO:0008372
1700055K04	transmembrane 4 superfamily member 8	6	GO:0003673,GO:0005575,GO:0005576,GO:0005615,GO:0005623,GO:0016020,GO:0016021
1810045N15	thioredoxin 1	6	GO:0003673,GO:0003674,GO:0005215,GO:0005489,GO:0006118,GO:0007582,GO:0008150,GO:0008152
2310022D03	NADH-UBIQUINONE OXIDOREDUCTASE 13 KDA-B SUBUNIT (EC 1.6.5.3) (EC 1.6.99.3) (COMPLEX I-13KD-B) (CI-13KD-B) (COMPLEX I SUBUNIT B13) homolog [Rattus norvegicus]	6	GO:0003673,GO:0003674,GO:0003824,GO:0003954,GO:0005215,GO:0005386,GO:0005489,GO:0005575,GO:0005622,GO:0005623,GO:0005737,GO:0005739,GO:0008137,GO:0008324,GO:0015075,GO:0015077,GO:0015078,GO:0015081,GO:0015399,GO:0016491,GO:0016651,GO:0016655,GO:0016659,GO:0046873
2510026K04	RIKEN cDNA 2310076N22 gene	6	GO:0000004,GO:0003673,GO:0003674,GO:0005554,GO:0005575,GO:0008150,GO:0008372
2700065H09	HOMEOBOX PROX 1 (CGI-99 PROTEIN) homolog [Homo sapiens]	6	GO:0000004,GO:0003673,GO:0003674,GO:0005554,GO:0005575,GO:0008150,GO:0008372
2610307C23	nuclear RNA helicase, DECD variant of DEAD box family	6	GO:0000166,GO:0003673,GO:0003674,GO:0003676,GO:0003723,GO:0003724,GO:0003824,GO:0004004,GO:0004386,GO:0005488,GO:0005524,GO:0005575,GO:0005622,GO:0005623,GO:0005634,GO:0008026,GO:0008186,GO:0016787,GO:0016817,GO:0016818,GO:0016887,GO:0017076,GO:0030554,GO:0042623
2810401G03	RIKEN cDNA 2410007P03 gene	6	GO:0000004,GO:0003673,GO:0003674,GO:0005554,GO:0005575,GO:0008150,GO:0008372
3110023L08	hypothetical protein	6	GO:0000004,GO:0003673,GO:0003674,GO:0005554,GO:0005575,GO:0008150,GO:0008372
2900029O04	Bcl2-associated athanogene 1	6	GO:0003673,GO:0003674,GO:0003754,GO:0005488,GO:0005515,GO:0005575,GO:0005622,GO:0005623,GO:0005634,GO:0005737,GO:0005829,GO:0006915,GO:0007275,GO:0007582,GO:0008150,GO:0008219,GO:0009987,GO:0012501,GO:0016265,GO:0016329,GO:0030154,GO:0030182
3110054B11	chromobox homolog 1 (Drosophila HP1 beta)	6	GO:0000228,GO:0000785,GO:0000790,GO:0000792,GO:0003673,GO:0003674,GO:0003676,GO:0003677,GO:0003682,GO:0005488,GO:0005575,GO:0005622,GO:0005623,GO:0005634,GO:0005654,GO:0005694,GO:0005720,GO:0005721,GO:0006139,GO:0006259,GO:0006323,GO:0006325,GO:0006333,GO:0006997,GO:0007001,GO:0007582,GO:0008150,GO:0008151,GO:0008152,GO:0009987,GO:0016043
8430432P18	CREBBP/EP300 inhibitory protein 1	6	GO:0000004,GO:0003673,GO:0003674,GO:0005554,GO:0005575,GO:0008150,GO:0008372
H3072E09	nuclear factor of kappa light chain gene enhancer in B-cells 1, p105	6	GO:0000004,GO:0003673,GO:0003674,GO:0005554,GO:0005575,GO:0008150,GO:0008372
H3156A07	expressed in non-metastatic cells 6, protein	6	GO:0000004,GO:0003673,GO:0003674,GO:0005554,GO:0005575,GO:0008150,GO:0008372
4632434I11	hypothetical Cytochrome c family heme-binding site containing protein	6	GO:0003673,GO:0003674,GO:0005215,GO:0005489,GO:0006118,GO:0007582,GO:0008150,GO:0008152
0610010K19	guanine nucleotide binding protein, beta 2, related sequence 1	6	GO:0000166,GO:0003673,GO:0003674,GO:0003824,GO:0003924,GO:0003927,GO:0004871,GO:0004872,GO:0005057,GO:0005076,GO:0005080,GO:0005488,GO:0005525,GO:0007154,GO:0007165,GO:0007166,GO:0007186,GO:0007200,GO:0007205,GO:0007242,GO:0007582,GO:0008104,GO:0008150,GO:0008152,GO:0009987,GO:0016787,GO:0016817,GO:0016818,GO:0017076,GO:0019001,GO:0019538
1500011E09	RIKEN cDNA 2700089E24 gene	6	GO:0000004,GO:0003673,GO:0003674,GO:0005554,GO:0005575,GO:0008150,GO:0008372
2010107C19	ELAV (embryonic lethal, abnormal vision, Drosophila)-like 1 (Hu antigen R)	6	GO:0003673,GO:0003674,GO:0003676,GO:0003723,GO:0005488
2310008N12	ESAU PROTEIN homolog [Rattus norvegicus]	6	GO:0000004,GO:0003673,GO:0003674,GO:0005554,GO:0005575,GO:0008150,GO:0008372
2310020H23	5, 10-methenyltetrahydrofolate synthetase	6	GO:0000287,GO:0003673,GO:0003674,GO:0003824,GO:0005488,GO:0005542,GO:0007582,GO:0008150,GO:0008152,GO:0016874,GO:0019842,GO:0046872
2310042G06	weakly similar to CDNA FLJ31484 FIS, CLONE NT2NE2001697, WEAKLY SIMILAR TO MSF1 PROTEIN [Homo sapiens]	6	GO:0000004,GO:0003673,GO:0003674,GO:0005554,GO:0005575,GO:0008150,GO:0008372
2400002F02	similar to OVARC1001176 PROTEIN [Homo sapiens]	6	GO:0000004,GO:0003673,GO:0003674,GO:0005554,GO:0005575,GO:0008150,GO:0008372
2400002F11	MULTIPLE COPIES IN A T-CELL MALIGNANCIES (MCT-1 PROTEIN) homolog [Homo sapiens]	6	GO:0003673,GO:0003674,GO:0003676,GO:0003723,GO:0005488
2410039J03	mutS homolog 6 (E. coli)	6	GO:0000067,GO:0000084,GO:0000166,GO:0000278,GO:0003673,GO:0003674,GO:0003676,GO:0003677,GO:0003684,GO:0005488,GO:0005524,GO:0006139,GO:0006259,GO:0006260,GO:0006261,GO:0006281,GO:0006298,GO:0006950,GO:0006974,GO:0007049,GO:0007582,GO:0008150,GO:0008151,GO:0008152,GO:0008283,GO:0009719,GO:0009987,GO:0017076,GO:0030554,GO:0045005
2410030B05	valosin containing protein	6	GO:0000166,GO:0003673,GO:0003674,GO:0003824,GO:0005488,GO:0005515,GO:0005524,GO:0005575,GO:0005622,GO:0005623,GO:0005737,GO:0005783,GO:0005794,GO:0006810,GO:0007582,GO:0008150,GO:0008151,GO:0009987,GO:0016787,GO:0017076,GO:0030554
2310051L06	nudix (nucleoside diphosphate linked moiety X)-type motif 2	6	GO:0000004,GO:0003673,GO:0003674,GO:0003824,GO:0004081,GO:0005554,GO:0005575,GO:0008150,GO:0008372,GO:0008796,GO:0016787,GO:0016817,GO:0016818
2610018C13	unclassifiable	6	GO:0000004,GO:0003673,GO:0003674,GO:0005554,GO:0005575,GO:0008150,GO:0008372
2610003B19	ACYL CARRIER PROTEIN (ACP) [Mus musculus]	6	GO:0000036,GO:0000267,GO:0003673,GO:0003674,GO:0003824,GO:0005215,GO:0005386,GO:0005488,GO:0005509,GO:0005541,GO:0005575,GO:0005576,GO:0005615,GO:0005622,GO:0005623,GO:0005624,GO:0005737,GO:0005739,GO:0005740,GO:0005743,GO:0005746,GO:0005747,GO:0006082,GO:0006629,GO:0006631,GO:0006633,GO:0007582,GO:0008137,GO:0008150,GO:0008152,GO:0008289,GO:0008324,GO:0008610,GO:0009058,GO:0015075,GO:0015077,GO:…
2610302H12	mitochondrial ribosomal protein L51	6	GO:0000313,GO:0003673,GO:0003674,GO:0003735,GO:0005198,GO:0005575,GO:0005576,GO:0005615,GO:0005622,GO:0005623,GO:0005737,GO:0005739,GO:0005759,GO:0005761,GO:0005840,GO:0006412,GO:0007582,GO:0008150,GO:0008152,GO:0009058,GO:0009059,GO:0019538,GO:0030529
2700054E16	ribonuclease P protein 3	6	GO:0000171,GO:0000172,GO:0003673,GO:0003674,GO:0003676,GO:0003723,GO:0003824,GO:0004518,GO:0004519,GO:0004521,GO:0004526,GO:0004540,GO:0004549,GO:0005488,GO:0005575,GO:0005622,GO:0005623,GO:0005634,GO:0005655,GO:0005730,GO:0006139,GO:0006350,GO:0006351,GO:0006360,GO:0006364,GO:0006396,GO:0007028,GO:0007046,GO:0007582,GO:0008033,GO:0008150,GO:0008151,GO:0008152,GO:0009987,GO:0016043,GO:0016070,GO:…
2610042D12	HYPOTHETICAL PROTEIN BM-002 homolog [Homo sapiens]	6	GO:0000004,GO:0003673,GO:0003674,GO:0005554,GO:0005575,GO:0008150,GO:0008372
2610042P14	RIKEN cDNA 2610019I03 gene	6	GO:0000004,GO:0003673,GO:0003674,GO:0005554,GO:0005575,GO:0008150,GO:0008372
2700059D08	HSPC036 PROTEIN (HYPOTHETICAL 15.8 KDA PROTEIN) (VOLTAGE-GATED K CHANNEL BETA SUBUNIT 4.1) homolog [Homo sapiens]	6	GO:0000004,GO:0003673,GO:0003674,GO:0005554,GO:0005575,GO:0008150,GO:0008372
2700059A20	CREBBP/EP300 inhibitory protein 1	6	GO:0000004,GO:0003673,GO:0003674,GO:0005554,GO:0005575,GO:0008150,GO:0008372
2810018B18	RIKEN cDNA 0610041G12 gene	6	GO:0003673,GO:0005575,GO:0005622,GO:0005623,GO:0005737,GO:0005739,GO:0006915,GO:0007582,GO:0008150,GO:0008219,GO:0009987,GO:0012501,GO:0016265
2700095J12	proteasome (prosome, macropain) subunit, beta type 7	6	GO:0000502,GO:0003673,GO:0003674,GO:0003824,GO:0005575,GO:0005622,GO:0005623,GO:0005634,GO:0005737,GO:0005783,GO:0005829,GO:0005839,GO:0006508,GO:0006511,GO:0007582,GO:0008150,GO:0008152,GO:0008233,GO:0009056,GO:0009057,GO:0016787,GO:0019538,GO:0019941,GO:0030163
2610043O12	weakly similar to FOLATE TRANSPORTER/CARRIER [Homo sapiens]	6	GO:0003673,GO:0003674,GO:0005488,GO:0005575,GO:0005622,GO:0005623,GO:0005737,GO:0005739,GO:0005740,GO:0005743,GO:0006810,GO:0007582,GO:0008150,GO:0008151,GO:0009987,GO:0016020,GO:0019866
3110048F10	glucosamine-phosphate N-acetyltransferase 1	6	GO:0003673,GO:0003674,GO:0003824,GO:0004343,GO:0005575,GO:0005622,GO:0005623,GO:0005737,GO:0005768,GO:0005770,GO:0005793,GO:0005794,GO:0005975,GO:0006040,GO:0006041,GO:0006042,GO:0006044,GO:0006045,GO:0006047,GO:0006048,GO:0006139,GO:0007582,GO:0008080,GO:0008150,GO:0008152,GO:0008415,GO:0009058,GO:0009225,GO:0009308,GO:0016051,GO:0016407,GO:0016410,GO:0016740,GO:0016746,GO:0016747,GO:0046349
2810417A05	histocompatibility 2, Q region locus 8	6	GO:0003673,GO:0005575,GO:0005623,GO:0005886,GO:0006952,GO:0007582,GO:0008150,GO:0009605,GO:0009607,GO:0016020
UI-M-AL1-ahm-f-02-6-UI	RIKEN cDNA 6330408J20 gene	6	GO:0000004,GO:0003673,GO:0003674,GO:0005554,GO:0005575,GO:0008150,GO:0008372
9030612E05	POLYMORPHIC LEUCINE-RICH REPEAT PROTEIN homolog [Rattus norvegicus]	6	GO:0003673,GO:0005575,GO:0005576,GO:0005615,GO:0005623,GO:0016020,GO:0016021
H3119A12	ribosomal protein L21	6	GO:0000004,GO:0003673,GO:0003674,GO:0005554,GO:0005575,GO:0008150,GO:0008372
H3029E04	Son of sevenless homolog 1, (Drosophila)	6	GO:0000004,GO:0003673,GO:0003674,GO:0005554,GO:0005575,GO:0008150,GO:0008372
3230401O13	hypothetical Aldo/keto reductase family containing protein	6	GO:0003673,GO:0003674,GO:0003676,GO:0003743,GO:0005488,GO:0008135,GO:0045182
5730499P16	splicing factor, arginine/serine-rich 4 (SRp75)	6	GO:0003673,GO:0003674,GO:0003676,GO:0003723,GO:0005488,GO:0005575,GO:0005622,GO:0005623,GO:0005634,GO:0006139,GO:0006371,GO:0006396,GO:0006397,GO:0007582,GO:0008150,GO:0008152,GO:0008380,GO:0016070
5033423E21	serine/arginine-rich protein specific kinase 1	6	GO:0000166,GO:0003673,GO:0003674,GO:0003824,GO:0004672,GO:0004674,GO:0004713,GO:0005488,GO:0005524,GO:0006464,GO:0006468,GO:0006793,GO:0006796,GO:0007582,GO:0008150,GO:0008152,GO:0016301,GO:0016310,GO:0016740,GO:0016772,GO:0016773,GO:0017076,GO:0019538,GO:0030554
4933406F10	signal sequence receptor, alpha	6	GO:0003673,GO:0005575,GO:0005623,GO:0016020,GO:0016021
5031408C21	unknown EST	6	GO:0000004,GO:0003673,GO:0003674,GO:0005554,GO:0005575,GO:0008150,GO:0008372
1500001H18	ribophorin II	6	GO:0000004,GO:0003673,GO:0003674,GO:0005554,GO:0005575,GO:0008150,GO:0008372
1810012G14	ubiquitin-conjugating enzyme E2E 3, UBC4/5 homolog (yeast)	6	GO:0003673,GO:0003674,GO:0003824,GO:0004840,GO:0004842,GO:0006464,GO:0006508,GO:0006511,GO:0006512,GO:0007582,GO:0008150,GO:0008152,GO:0008639,GO:0009056,GO:0009057,GO:0016874,GO:0016879,GO:0016881,GO:0019538,GO:0019941,GO:0030163
1700105C15	Musashi homolog 2 (Drosophila)	6	GO:0000004,GO:0003673,GO:0003674,GO:0003676,GO:0003723,GO:0003727,GO:0005488,GO:0005575,GO:0005622,GO:0005623,GO:0005737,GO:0005840,GO:0005844,GO:0008150,GO:0008266,GO:0030529
1810026H24	RIKEN cDNA 1600019D15 gene	6	GO:0003673,GO:0005575,GO:0005623,GO:0016020,GO:0016021
1810027I02	mitochondrial ribosomal protein L51	6	GO:0000313,GO:0003673,GO:0003674,GO:0003735,GO:0005198,GO:0005575,GO:0005576,GO:0005615,GO:0005622,GO:0005623,GO:0005737,GO:0005739,GO:0005759,GO:0005761,GO:0005840,GO:0006412,GO:0007582,GO:0008150,GO:0008152,GO:0009058,GO:0009059,GO:0019538,GO:0030529
1810045K17	HYPOTHETICAL PROTEIN BM-002 homolog [Homo sapiens]	6	GO:0000004,GO:0003673,GO:0003674,GO:0005554,GO:0005575,GO:0008150,GO:0008372
2010016A14	inhibitor of DNA binding 1	6	GO:0000122,GO:0001525,GO:0001568,GO:0003673,GO:0003674,GO:0003676,GO:0003677,GO:0005488,GO:0005575,GO:0005622,GO:0005623,GO:0005634,GO:0006139,GO:0006350,GO:0006351,GO:0006355,GO:0006357,GO:0006366,GO:0007275,GO:0007582,GO:0008150,GO:0008152,GO:0009653,GO:0009887,GO:0016481,GO:0045449,GO:0045765,GO:0045892
2010015C13	dolichyl-phosphate (UDP-N-acetylglucosamine) acetylglucosaminephosphotransferase 1 (GlcNAc-1-P transferase)	6	GO:0003673,GO:0003674,GO:0003824,GO:0003975,GO:0005575,GO:0005576,GO:0005615,GO:0005622,GO:0005623,GO:0005737,GO:0005783,GO:0005789,GO:0006412,GO:0006464,GO:0006486,GO:0006487,GO:0006488,GO:0006629,GO:0007582,GO:0008150,GO:0008152,GO:0009058,GO:0009059,GO:0009100,GO:0009101,GO:0012505,GO:0016020,GO:0016021,GO:0016740,GO:0016757,GO:0016772,GO:0016780,GO:0019538,GO:0042175
2210420E24	RIKEN cDNA 2310066N05 gene	6	GO:0000004,GO:0003673,GO:0003674,GO:0005554,GO:0005575,GO:0008150,GO:0008372
2410003B13	programmed cell death 10	6	GO:0000004,GO:0003673,GO:0003674,GO:0005554,GO:0005575,GO:0008150,GO:0008372
2510002P07	mannosidase 2, alpha B1	6	GO:0000004,GO:0003673,GO:0003674,GO:0005554,GO:0005575,GO:0008150,GO:0008372
2410071O21	signal recognition particle	6	GO:0000166,GO:0003673,GO:0003674,GO:0003676,GO:0003723,GO:0005048,GO:0005488,GO:0005524,GO:0005525,GO:0005575,GO:0005622,GO:0005623,GO:0005737,GO:0005783,GO:0005786,GO:0006605,GO:0006810,GO:0006886,GO:0007582,GO:0008150,GO:0008151,GO:0008152,GO:0009987,GO:0015031,GO:0017076,GO:0019001,GO:0019538,GO:0030554,GO:0042277,GO:0046907
2410049N21	par-6 partitioning defective 6 homolog gamma (C. elegans)	6	GO:0000166,GO:0003673,GO:0003674,GO:0005488,GO:0005524,GO:0005575,GO:0005623,GO:0005886,GO:0005911,GO:0005923,GO:0007049,GO:0007154,GO:0007165,GO:0007242,GO:0007582,GO:0008150,GO:0008151,GO:0008283,GO:0009987,GO:0016020,GO:0016327,GO:0017076,GO:0030054,GO:0030554
2410017O06	RIKEN cDNA 1200009B18 gene	6	GO:0000004,GO:0003673,GO:0003674,GO:0005554,GO:0005575,GO:0008150,GO:0008372
2600016H06	RIKEN cDNA 2610019I03 gene	6	GO:0000004,GO:0003673,GO:0003674,GO:0005554,GO:0005575,GO:0008150,GO:0008372
2610036G05	nudix (nucleoside diphosphate linked moiety X)-type motif 1	6	GO:0003673,GO:0003674,GO:0003824,GO:0005575,GO:0005576,GO:0005615,GO:0006139,GO:0006163,GO:0006195,GO:0006203,GO:0007582,GO:0008150,GO:0008152,GO:0008413,GO:0009056,GO:0009117,GO:0009141,GO:0009143,GO:0009144,GO:0009146,GO:0009151,GO:0009155,GO:0009166,GO:0009200,GO:0009204,GO:0009215,GO:0009217,GO:0009262,GO:0009264,GO:0016787,GO:0046070
2610015J01	RIKEN cDNA 2610015J01 gene	6	GO:0000004,GO:0003673,GO:0003674,GO:0005554,GO:0005575,GO:0008150,GO:0008372
2610037P13	unknown EST	6	GO:0000004,GO:0003673,GO:0003674,GO:0005554,GO:0005575,GO:0008150,GO:0008372
2610318D11	weakly similar to GK003 [Homo sapiens]	6	GO:0000004,GO:0003673,GO:0003674,GO:0005554,GO:0005575,GO:0008150,GO:0008372
2700045L04	small EDRK-rich factor 1	6	GO:0000004,GO:0003673,GO:0003674,GO:0005554,GO:0005575,GO:0008150,GO:0008372
2700073G19	unknown EST	6	GO:0000004,GO:0003673,GO:0003674,GO:0005554,GO:0005575,GO:0008150,GO:0008372
2600013B08	RANBP21	6	GO:0000004,GO:0003673,GO:0003674,GO:0005554,GO:0005575,GO:0008150,GO:0008372
2810441M03	unknown EST	6	GO:0000004,GO:0003673,GO:0003674,GO:0005554,GO:0005575,GO:0008150,GO:0008372
2810422B04	RIKEN cDNA 2810422B04 gene	6	GO:0000004,GO:0003673,GO:0003674,GO:0005554,GO:0005575,GO:0008150,GO:0008372
2900001K19	similar to HYPOTHETICAL 50.7 KDA PROTEIN (CEREBRAL PROTEIN-1) [Homo sapiens]	6	GO:0000004,GO:0003673,GO:0003674,GO:0005554,GO:0005575,GO:0008150,GO:0008372
3110069M15	transcription elongation factor B (SIII), polypeptide 1-like	6	GO:0003673,GO:0003674,GO:0003676,GO:0003746,GO:0005488,GO:0008135,GO:0045182
4430402F11	N-acetyltransferase ARD1 homolog (S. cerevisiae)	6	GO:0000004,GO:0003673,GO:0003674,GO:0003824,GO:0005554,GO:0005575,GO:0005622,GO:0005623,GO:0005634,GO:0006139,GO:0006259,GO:0006323,GO:0006464,GO:0006473,GO:0006475,GO:0006997,GO:0007001,GO:0007582,GO:0008080,GO:0008150,GO:0008151,GO:0008152,GO:0008372,GO:0008415,GO:0009987,GO:0016043,GO:0016407,GO:0016410,GO:0016740,GO:0016746,GO:0016747,GO:0019538
H3119A12	ribosomal protein L21	6	GO:0000004,GO:0003673,GO:0003674,GO:0005554,GO:0005575,GO:0008150,GO:0008372
4632419C16	StAR-related lipid transfer (START) domain containing 4	6	GO:0000004,GO:0003673,GO:0003674,GO:0005554,GO:0005575,GO:0008150,GO:0008372
3830420B02	membrane protein, palmitoylated 5 (MAGUK p55 subfamily member 5)	6	GO:0000166,GO:0003673,GO:0003674,GO:0003824,GO:0004385,GO:0005488,GO:0005524,GO:0005575,GO:0005623,GO:0005886,GO:0007154,GO:0007165,GO:0007242,GO:0008150,GO:0009987,GO:0016020,GO:0016021,GO:0016301,GO:0016740,GO:0016772,GO:0016776,GO:0017076,GO:0019201,GO:0019205,GO:0030554
5730410K17	CREBBP/EP300 inhibitory protein 1	6	GO:0000004,GO:0003673,GO:0003674,GO:0005554,GO:0005575,GO:0008150,GO:0008372
4933409K08	unclassifiable	6	GO:0000004,GO:0003673,GO:0003674,GO:0005554,GO:0005575,GO:0008150,GO:0008372
1500010I07	Sin3-associated polypeptide 18	6	GO:0000118,GO:0003673,GO:0003674,GO:0005554,GO:0005575,GO:0005622,GO:0005623,GO:0005634,GO:0005654,GO:0005667,GO:0006139,GO:0006259,GO:0006323,GO:0006325,GO:0006350,GO:0006351,GO:0006355,GO:0006997,GO:0007001,GO:0007582,GO:0008150,GO:0008151,GO:0008152,GO:0009987,GO:0016043,GO:0016568,GO:0045449
1810016H11	unknown EST	6	GO:0000004,GO:0003673,GO:0003674,GO:0005554,GO:0005575,GO:0008150,GO:0008372
1810034M08	unknown EST	6	GO:0000004,GO:0003673,GO:0003674,GO:0005488,GO:0005515,GO:0005575,GO:0008150,GO:0008372,GO:0019899,GO:0019900,GO:0019901
1810020I06	signaling intermediate in Toll pathway-evolutionarily conserved	6	GO:0003673,GO:0003674,GO:0004871,GO:0005575,GO:0005576,GO:0005615,GO:0007154,GO:0007165,GO:0007166,GO:0007167,GO:0007178,GO:0008150,GO:0009987
2310057D15	RIKEN cDNA 2310057D15 gene	6	GO:0003673,GO:0003674,GO:0003824,GO:0007582,GO:0008150,GO:0008152,GO:0016787
2510009O10	adenylate kinase 2	6	GO:0000166,GO:0003673,GO:0003674,GO:0003824,GO:0004017,GO:0005488,GO:0005524,GO:0005575,GO:0005622,GO:0005623,GO:0005737,GO:0005739,GO:0016301,GO:0016740,GO:0016772,GO:0016776,GO:0017076,GO:0019201,GO:0019205,GO:0030554
2310057M21	hypothetical protein	6	GO:0000004,GO:0003673,GO:0003674,GO:0005554,GO:0005575,GO:0008150,GO:0008372
2310044N01	RIKEN cDNA 0610006N12 gene	6	GO:0000004,GO:0003673,GO:0003674,GO:0005554,GO:0005575,GO:0008150,GO:0008372
2410085M17	unknown EST	6	GO:0000004,GO:0003673,GO:0003674,GO:0005554,GO:0005575,GO:0008150,GO:0008372
2400003H23	mitochondrial ribosomal protein L51	6	GO:0000313,GO:0003673,GO:0003674,GO:0003735,GO:0005198,GO:0005575,GO:0005576,GO:0005615,GO:0005622,GO:0005623,GO:0005737,GO:0005739,GO:0005759,GO:0005761,GO:0005840,GO:0006412,GO:0007582,GO:0008150,GO:0008152,GO:0009058,GO:0009059,GO:0019538,GO:0030529
2510008M09	adenylate kinase 2	6	GO:0000166,GO:0003673,GO:0003674,GO:0003824,GO:0004017,GO:0005488,GO:0005524,GO:0005575,GO:0005622,GO:0005623,GO:0005737,GO:0005739,GO:0016301,GO:0016740,GO:0016772,GO:0016776,GO:0017076,GO:0019201,GO:0019205,GO:0030554
2610018O07	unknown EST	6	GO:0000004,GO:0003673,GO:0003674,GO:0005554,GO:0005575,GO:0008150,GO:0008372
2610044H14	heterogeneous nuclear ribonucleoprotein D-like	6	GO:0003673,GO:0003674,GO:0003676,GO:0003677,GO:0003723,GO:0005488,GO:0005575,GO:0005622,GO:0005623,GO:0005634,GO:0006139,GO:0007582,GO:0008150,GO:0008152,GO:0016070,GO:0016071,GO:0019012,GO:0019013,GO:0019028,GO:0030529,GO:0046728
2700055D02	ELONGATION FACTOR 1-GAMMA (EF-1-GAMMA) (EEF-1B GAMMA) homolog [Mus musculus]	6	GO:0003673,GO:0003674,GO:0003676,GO:0003746,GO:0005488,GO:0005575,GO:0005622,GO:0005623,GO:0005737,GO:0005853,GO:0006412,GO:0006414,GO:0007582,GO:0008135,GO:0008150,GO:0008152,GO:0009058,GO:0009059,GO:0019538,GO:0045182
2700026H11	ECTONUCLEOSIDE TRIPHOSPHATE DIPHOSPHOHYDROLASE 6 (EC 3.6.1.6) (NTPDASE6) (CD39 ANTIGEN-LIKE 2) homolog [Rattus norvegicus]	6	GO:0000004,GO:0003673,GO:0003674,GO:0005554,GO:0005575,GO:0008150,GO:0008372
2610300E05	inferred: cleavage stimulation factor, 3' pre-RNA, subunit 1, 50kD [Mus musculus]	6	GO:0003673,GO:0003674,GO:0003676,GO:0003723,GO:0005488,GO:0005575,GO:0005622,GO:0005623,GO:0005634,GO:0006139,GO:0006378,GO:0006379,GO:0006396,GO:0006397,GO:0007582,GO:0008150,GO:0008152,GO:0016070,GO:0016071
2610003J05	SIMILAR TO HETEROGENEOUS NUCLEAR RIBONUCLEOPROTEIN R (FRAGMENT) homolog [Mus musculus]	6	GO:0003673,GO:0005575,GO:0005622,GO:0005623,GO:0005634
2700023B21	NADH-UBIQUINONE OXIDOREDUCTASE 13 KDA-B SUBUNIT (EC 1.6.5.3) (EC 1.6.99.3) (COMPLEX I-13KD-B) (CI-13KD-B) (COMPLEX I SUBUNIT B13) homolog [Rattus norvegicus]	6	GO:0003673,GO:0003674,GO:0003824,GO:0003954,GO:0005215,GO:0005386,GO:0005489,GO:0005575,GO:0005622,GO:0005623,GO:0005737,GO:0005739,GO:0008137,GO:0008324,GO:0015075,GO:0015077,GO:0015078,GO:0015081,GO:0015399,GO:0016491,GO:0016651,GO:0016655,GO:0016659,GO:0046873
2810417D24	DNA segment, Chr 11, ERATO Doi 672, expressed	6	GO:0003673,GO:0003674,GO:0005215,GO:0005489,GO:0006118,GO:0007582,GO:0008150,GO:0008152
3110002L24	NUCLEAR VCP-LIKE PROTEIN (FRAGMENT) homolog [Homo sapiens]	6	GO:0000166,GO:0003673,GO:0003674,GO:0005488,GO:0005524,GO:0017076,GO:0030554
2900057D21	RIKEN cDNA 2900057D21 gene	6	GO:0003673,GO:0007154,GO:0007165,GO:0007242,GO:0008150,GO:0009987
3110040A13	RIKEN cDNA 2410018M14 gene	6	GO:0000004,GO:0003673,GO:0003674,GO:0005554,GO:0005575,GO:0008150,GO:0008372
3300001L20	26S PROTEASE REGULATORY SUBUNIT S10B (PROTEASOME SUBUNIT P42) (P44) (CONSERVED ATPASE DOMAIN PROTEIN 44) (CADP44) homolog [Mus musculus]	6	GO:0000166,GO:0000502,GO:0003673,GO:0003674,GO:0003824,GO:0005488,GO:0005524,GO:0005575,GO:0005622,GO:0005623,GO:0005634,GO:0005737,GO:0005783,GO:0005829,GO:0016787,GO:0016817,GO:0016818,GO:0016887,GO:0017076,GO:0030554
2810468G09	heterogeneous nuclear ribonucleoprotein A/B	6	GO:0000166,GO:0003673,GO:0003674,GO:0003676,GO:0003677,GO:0003723,GO:0005488,GO:0005524,GO:0005575,GO:0005622,GO:0005623,GO:0005634,GO:0006139,GO:0006350,GO:0006351,GO:0006355,GO:0006396,GO:0007582,GO:0008150,GO:0008152,GO:0016070,GO:0017076,GO:0030554,GO:0045449
3110038A11	SHD-1 PROTEIN homolog [Mus musculus]	6	GO:0000004,GO:0003673,GO:0003674,GO:0005554,GO:0005575,GO:0008150,GO:0008372
3300001G02	POLYMERASE (RNA) III (DNA DIRECTED) POLYPEPTIDE K (12.3 KDA) (MINUS-99 PROTEIN) (HYPOTHETICAL 15.3 KDA PROTEIN) homolog [Homo sapiens]	6	GO:0000004,GO:0003673,GO:0003674,GO:0005554,GO:0005575,GO:0008150,GO:0008372
2810432H05	DNA segment, Chr 17, Wayne State University 155, expressed	6	GO:0000004,GO:0003673,GO:0003674,GO:0005554,GO:0005575,GO:0008150,GO:0008372
5730499J20	telomerase binding protein, p23	6	GO:0000004,GO:0003673,GO:0003674,GO:0005554,GO:0005575,GO:0008150,GO:0008372
0610005M11	SMT3 (supressor of mif two, 3) homolog 2 (S. cerevisiae)	6	GO:0000004,GO:0003673,GO:0003674,GO:0005554,GO:0005575,GO:0008150,GO:0008372
5630400M01	hypothetical protein	6	GO:0000004,GO:0003673,GO:0003674,GO:0005554,GO:0005575,GO:0008150,GO:0008372
0610009N16	superoxide dismutase 2, mitochondrial	6	GO:0003673,GO:0003674,GO:0003824,GO:0004784,GO:0005488,GO:0005575,GO:0005622,GO:0005623,GO:0005737,GO:0005739,GO:0006800,GO:0006801,GO:0007582,GO:0008150,GO:0008152,GO:0008383,GO:0016491,GO:0016721,GO:0030145,GO:0046872,GO:0046914
5730435J01	DNA segment, Chr 2, ERATO Doi 145, expressed	6	GO:0000004,GO:0003673,GO:0003674,GO:0005554,GO:0005575,GO:0008150,GO:0008372
1700009A02	ubiquitin-conjugating enzyme E2N	6	GO:0003673,GO:0003674,GO:0003824,GO:0004840,GO:0005488,GO:0005515,GO:0006508,GO:0006511,GO:0007582,GO:0008150,GO:0008152,GO:0008639,GO:0009056,GO:0009057,GO:0019538,GO:0019941,GO:0030163
1700025A05	huntingtin interacting protein 2	6	GO:0000004,GO:0003673,GO:0003674,GO:0003824,GO:0004840,GO:0004842,GO:0005575,GO:0006508,GO:0006511,GO:0006512,GO:0007582,GO:0008150,GO:0008152,GO:0008372,GO:0008639,GO:0009056,GO:0009057,GO:0016874,GO:0016879,GO:0016881,GO:0019538,GO:0019941,GO:0030163
1700127B20	programmed cell death 5	6	GO:0003673,GO:0006915,GO:0007582,GO:0008150,GO:0008219,GO:0009987,GO:0012501,GO:0016265
1700024D23	RIKEN cDNA 1700024D23 gene	6	GO:0000004,GO:0003673,GO:0003674,GO:0005554,GO:0005575,GO:0008150,GO:0008372
1700020C11	WUGSC:H_DJ0539M06.2 PROTEIN homolog [Homo sapiens]	6	GO:0000004,GO:0003673,GO:0003674,GO:0005554,GO:0005575,GO:0008150,GO:0008372
1700112M02	unclassifiable	6	GO:0000004,GO:0003673,GO:0003674,GO:0005554,GO:0005575,GO:0008150,GO:0008372
2200004E04	DNA-DIRECTED RNA POLYMERASES III 12.5 KDA POLYPEPTIDE (EC 2.7.7.6) (RNA POLYMERASE III C11 SUBUNIT) (HSC11P) (HRPC11) (PROTEIN MY010) homolog [Homo sapiens]	6	GO:0000004,GO:0003673,GO:0003674,GO:0005554,GO:0005575,GO:0008150,GO:0008372
1810047N18	similar to CDA020 [Homo sapiens]	6	GO:0000004,GO:0003673,GO:0003674,GO:0005554,GO:0005575,GO:0008150,GO:0008372
2010103E12	CGI-36 PROTEIN homolog [Homo sapiens]	6	GO:0000004,GO:0003673,GO:0003674,GO:0005554,GO:0005575,GO:0008150,GO:0008372
2410004L15	weakly similar to C1-tetrahydrofolate synthase [Homo sapiens]	6	GO:0000166,GO:0003673,GO:0003674,GO:0003824,GO:0004329,GO:0005488,GO:0005524,GO:0006082,GO:0006725,GO:0006731,GO:0006732,GO:0006752,GO:0006760,GO:0007582,GO:0008150,GO:0008152,GO:0009058,GO:0009108,GO:0009396,GO:0016874,GO:0016879,GO:0016883,GO:0017076,GO:0019752,GO:0030554,GO:0046138,GO:0046483
2310045K21	RIKEN cDNA 2310045K21 gene	6	GO:0003673,GO:0003674,GO:0003824,GO:0004659,GO:0006412,GO:0006464,GO:0006497,GO:0007582,GO:0008150,GO:0008152,GO:0008318,GO:0009058,GO:0009059,GO:0016740,GO:0016765,GO:0018342,GO:0018346,GO:0019538,GO:0042157,GO:0042158
2610104C07	RIKEN cDNA 2610104C07 gene	6	GO:0000004,GO:0003673,GO:0003674,GO:0005554,GO:0005575,GO:0008150,GO:0008372
2700033H22	katanin p60 (ATPase-containing) subunit A1	6	GO:0000166,GO:0003673,GO:0003674,GO:0003824,GO:0005488,GO:0005524,GO:0005575,GO:0005622,GO:0005623,GO:0005634,GO:0005737,GO:0005811,GO:0005886,GO:0007582,GO:0008104,GO:0008150,GO:0008152,GO:0016020,GO:0016787,GO:0016817,GO:0016818,GO:0016887,GO:0017076,GO:0019538,GO:0030554
2610011N19	ARGINYL-TRNA SYNTHETASE (EC 6.1.1.19) (ARGININE--TRNA LIGASE) (ARGRS) homolog [Cricetulus longicaudatus]	6	GO:0000004,GO:0003673,GO:0003674,GO:0005554,GO:0005575,GO:0008150,GO:0008372
2610111M03	RIKEN cDNA 2610111M03 gene	6	GO:0000004,GO:0003673,GO:0003674,GO:0005554,GO:0005575,GO:0008150,GO:0008372
2700043D05	superoxide dismutase 2, mitochondrial	6	GO:0003673,GO:0003674,GO:0003824,GO:0004784,GO:0005488,GO:0005575,GO:0005622,GO:0005623,GO:0005737,GO:0005739,GO:0006800,GO:0006801,GO:0007582,GO:0008150,GO:0008152,GO:0008383,GO:0016491,GO:0016721,GO:0030145,GO:0046872,GO:0046914
2700010I01	stathmin 1	6	GO:0003673,GO:0005575,GO:0005622,GO:0005623,GO:0005737,GO:0005856,GO:0005871,GO:0005875,GO:0006996,GO:0007010,GO:0007017,GO:0007028,GO:0007154,GO:0007165,GO:0007242,GO:0007582,GO:0008150,GO:0008151,GO:0009987,GO:0015630,GO:0016043
2810405D04	proteasome (prosome, macropain) subunit, alpha type 2	6	GO:0000502,GO:0003673,GO:0003674,GO:0003824,GO:0004175,GO:0005575,GO:0005622,GO:0005623,GO:0005634,GO:0005737,GO:0005783,GO:0005829,GO:0005839,GO:0006508,GO:0006511,GO:0007582,GO:0008150,GO:0008152,GO:0008233,GO:0009056,GO:0009057,GO:0016787,GO:0019538,GO:0019941,GO:0030163
9130223C08	unknown EST	6	GO:0000004,GO:0003673,GO:0003674,GO:0005554,GO:0005575,GO:0008150,GO:0008372
H3154D02	kangai 1 (suppression of tumorigenicity 6, prostate)	6	GO:0000004,GO:0003673,GO:0003674,GO:0005554,GO:0005575,GO:0008150,GO:0008372
H3009B05	ribosomal protein L27a	6	GO:0000004,GO:0003673,GO:0003674,GO:0005554,GO:0005575,GO:0008150,GO:0008372
5730544L10	DNA segment, Chr 6, ERATO Doi 313, expressed	6	GO:0000004,GO:0003673,GO:0003674,GO:0005554,GO:0005575,GO:0008150,GO:0008372
1500011I12	hypothetical protein	6	GO:0000004,GO:0003673,GO:0003674,GO:0005554,GO:0005575,GO:0008150,GO:0008372
4933423A17	hypothetical protein	6	GO:0000004,GO:0003673,GO:0003674,GO:0005554,GO:0005575,GO:0008150,GO:0008372
1500031M19	DNA segment, Chr 7, ERATO Doi 743, expressed	6	GO:0003673,GO:0005575,GO:0005623,GO:0016020,GO:0016021
1810008I16	similar to SIMILAR TO RIKEN CDNA 1190005P17 GENE [Homo sapiens]	6	GO:0000004,GO:0003673,GO:0003674,GO:0005554,GO:0005575,GO:0008150,GO:0008372
1700021F05	hypothetical protein	6	GO:0000004,GO:0003673,GO:0003674,GO:0005554,GO:0005575,GO:0008150,GO:0008372
2010200O14	NADH-UBIQUINONE OXIDOREDUCTASE 13 KDA-B SUBUNIT (EC 1.6.5.3) (EC 1.6.99.3) (COMPLEX I-13KD-B) (CI-13KD-B) (COMPLEX I SUBUNIT B13) homolog [Rattus norvegicus]	6	GO:0003673,GO:0003674,GO:0003824,GO:0003954,GO:0005215,GO:0005386,GO:0005489,GO:0005575,GO:0005622,GO:0005623,GO:0005737,GO:0005739,GO:0008137,GO:0008324,GO:0015075,GO:0015077,GO:0015078,GO:0015081,GO:0015399,GO:0016491,GO:0016651,GO:0016655,GO:0016659,GO:0046873
2010109M11	peroxisomal biogenesis factor 3	6	GO:0003673,GO:0005575,GO:0005622,GO:0005623,GO:0005737,GO:0005777,GO:0005886,GO:0005887,GO:0016020,GO:0016021,GO:0042579
1810058I14	RIKEN cDNA 1810058I14 gene	6	GO:0000004,GO:0003673,GO:0003674,GO:0005554,GO:0005575,GO:0008150,GO:0008372
2210023C10	similar to CDNA FLJ13995 FIS, CLONE Y79AA1002209, WEAKLY SIMILAR TO TYROSYL-TRNA SYNTHETASE (EC 6.1.1.1) (HYPOTHETICAL 53.2 KDA PROTEIN) [Homo sapiens]	6	GO:0000166,GO:0003673,GO:0003674,GO:0003824,GO:0004812,GO:0004831,GO:0005488,GO:0005524,GO:0006412,GO:0006418,GO:0006437,GO:0007582,GO:0008150,GO:0008152,GO:0008452,GO:0009058,GO:0009059,GO:0016874,GO:0016875,GO:0016876,GO:0016886,GO:0017076,GO:0019538,GO:0030554
2210018M11	CDNA FLJ13589 FIS, CLONE PLACE1009308, WEAKLY SIMILAR TO GLUCOSE REPRESSION MEDIATOR PROTEIN homolog [Homo sapiens]	6	GO:0000004,GO:0003673,GO:0003674,GO:0005554,GO:0005575,GO:0008150,GO:0008372
2400010D10	eukaryotic translation elongation factor 1 delta (guanine nucleotide exchange protein)	6	GO:0003673,GO:0003674,GO:0003676,GO:0003746,GO:0005488,GO:0005575,GO:0005622,GO:0005623,GO:0005737,GO:0005853,GO:0006412,GO:0006414,GO:0007582,GO:0008135,GO:0008150,GO:0008152,GO:0009058,GO:0009059,GO:0019538,GO:0045182
2400004F07	undifferentiated embryonic cell transcription factor 1	6	GO:0003673,GO:0003674,GO:0003676,GO:0003677,GO:0003700,GO:0005488,GO:0005575,GO:0005622,GO:0005623,GO:0005634,GO:0005654,GO:0005667,GO:0006139,GO:0006350,GO:0006351,GO:0006355,GO:0007582,GO:0008150,GO:0008152,GO:0030528,GO:0045449
2700060E02	HOMEOBOX PROX 1 (CGI-99 PROTEIN) homolog [Homo sapiens]	6	GO:0000004,GO:0003673,GO:0003674,GO:0005554,GO:0005575,GO:0008150,GO:0008372
2810016L04	solute carrier family 25 (mitochondrial carrier; adenine nucleotide translocator), member 5	6	GO:0003673,GO:0003674,GO:0005215,GO:0005488,GO:0005575,GO:0005622,GO:0005623,GO:0005737,GO:0005739,GO:0005740,GO:0005743,GO:0006810,GO:0006839,GO:0007582,GO:0008150,GO:0008151,GO:0009987,GO:0016020,GO:0016021,GO:0019866,GO:0046907
2810436P08	ribonuclease P protein 3	6	GO:0000171,GO:0000172,GO:0003673,GO:0003674,GO:0003676,GO:0003723,GO:0003824,GO:0004518,GO:0004519,GO:0004521,GO:0004526,GO:0004540,GO:0004549,GO:0005488,GO:0005575,GO:0005622,GO:0005623,GO:0005634,GO:0005655,GO:0005730,GO:0006139,GO:0006350,GO:0006351,GO:0006360,GO:0006364,GO:0006396,GO:0007028,GO:0007046,GO:0007582,GO:0008033,GO:0008150,GO:0008151,GO:0008152,GO:0009987,GO:0016043,GO:0016070,GO:…
2900010C23	NADH dehydrogenase (ubiquinone) flavoprotein 2	6	GO:0003673,GO:0003674,GO:0003824,GO:0003954,GO:0005215,GO:0005386,GO:0005489,GO:0005575,GO:0005622,GO:0005623,GO:0005737,GO:0005739,GO:0006118,GO:0006119,GO:0006120,GO:0006793,GO:0006796,GO:0007582,GO:0008137,GO:0008150,GO:0008152,GO:0008324,GO:0015075,GO:0015077,GO:0015078,GO:0015081,GO:0015399,GO:0016310,GO:0016491,GO:0016651,GO:0016655,GO:0016659,GO:0046873
2900090C16	transcription elongation regulator 1 (CA150)	6	GO:0003673,GO:0003674,GO:0003676,GO:0003677,GO:0003700,GO:0005488,GO:0005575,GO:0005622,GO:0005623,GO:0005634,GO:0006139,GO:0006350,GO:0007582,GO:0008150,GO:0008152,GO:0016363,GO:0030528
3010001I18	weakly similar to HT014 [Homo sapiens]	6	GO:0000004,GO:0003673,GO:0003674,GO:0005554,GO:0005575,GO:0008150,GO:0008372
3000002D13	interleukin enhancer binding factor 2	6	GO:0000004,GO:0003673,GO:0003674,GO:0003676,GO:0003677,GO:0005488,GO:0005515,GO:0005575,GO:0005622,GO:0005623,GO:0005634,GO:0005730,GO:0008150
3300001D15	neural-salient serine/arginine-rich	6	GO:0003673,GO:0003674,GO:0003676,GO:0005488
4930579H07	aquarius	6	GO:0000004,GO:0003673,GO:0003674,GO:0005554,GO:0005575,GO:0008150,GO:0008372
2310031I06	cyclin-dependent kinase inhibitor 1A (P21)	6	GO:0000004,GO:0003673,GO:0003674,GO:0005554,GO:0005575,GO:0008150,GO:0008372
H3114D09	ribosomal protein L17	6	GO:0000004,GO:0003673,GO:0003674,GO:0005554,GO:0005575,GO:0008150,GO:0008372
H3008G03	proteasome (prosome, macropain) subunit, beta type 7	6	GO:0000004,GO:0003673,GO:0003674,GO:0005554,GO:0005575,GO:0008150,GO:0008372
5730432D22	MICROSOMAL SIGNAL PEPTIDASE 25 KDA SUBUNIT (EC 3.4.-.-) (SPASE 25 KDA SUBUNIT) (SPC25) homolog [Mus musculus]	6	GO:0000267,GO:0003673,GO:0003674,GO:0003824,GO:0005575,GO:0005622,GO:0005623,GO:0005624,GO:0005737,GO:0005783,GO:0005792,GO:0008233,GO:0016020,GO:0016021,GO:0016787,GO:0042598
5730527J01	DNA segment, Chr 11, Brigham & Women's Genetics 1310 expressed	6	GO:0000004,GO:0003673,GO:0003674,GO:0005554,GO:0005575,GO:0008150,GO:0008372
0610006P19	RIKEN cDNA 0610041L09 gene	6	GO:0000004,GO:0003673,GO:0003674,GO:0005554,GO:0005575,GO:0008150,GO:0008372
5830410F13	RIKEN cDNA 5830410F13 gene	6	GO:0000004,GO:0003673,GO:0003674,GO:0005554,GO:0005575,GO:0008150,GO:0008372
9530058B02	C349E10.1.1 (NOVEL PROTEIN, ISOFORM 1) homolog [Homo sapiens]	6	GO:0000004,GO:0003673,GO:0003674,GO:0005554,GO:0005575,GO:0008150,GO:0008372
0610030O24	prohibitin	6	GO:0000004,GO:0003673,GO:0003674,GO:0005554,GO:0005575,GO:0008150,GO:0008372
1500016K06	HYPOTHETICAL PROTEIN BM-002 homolog [Homo sapiens]	6	GO:0000004,GO:0003673,GO:0003674,GO:0005554,GO:0005575,GO:0008150,GO:0008372
4933438K12	RIKEN cDNA 4933438K12 gene	6	GO:0000004,GO:0003673,GO:0003674,GO:0005554,GO:0005575,GO:0008150,GO:0008372
1810023P16	DNA segment, Chr 11, ERATO Doi 672, expressed	6	GO:0003673,GO:0003674,GO:0005215,GO:0005489,GO:0006118,GO:0007582,GO:0008150,GO:0008152
2210408F01	interleukin 25	6	GO:0003673,GO:0003674,GO:0004871,GO:0005102,GO:0005488,GO:0005515,GO:0005575,GO:0005576,GO:0005615,GO:0007582,GO:0008083,GO:0008150,GO:0008151,GO:0008283,GO:0008284,GO:0008372,GO:0009987,GO:0042127
2310006C03	cadherin 11	6	GO:0003673,GO:0003674,GO:0005488,GO:0005509,GO:0005575,GO:0005622,GO:0005623,GO:0005737,GO:0005886,GO:0007154,GO:0007155,GO:0007156,GO:0008150,GO:0009987,GO:0016020,GO:0016021,GO:0016337,GO:0046872
1810043K16	microsomal triglyceride transfer protein	6	GO:0003673,GO:0003674,GO:0005215,GO:0005319,GO:0005488,GO:0005575,GO:0005622,GO:0005623,GO:0005737,GO:0005783,GO:0006810,GO:0006869,GO:0007582,GO:0008150,GO:0008151,GO:0008289,GO:0009987
1810047H22	heat shock protein 8	6	GO:0003673,GO:0003674,GO:0003754,GO:0003773,GO:0006950,GO:0007582,GO:0008150,GO:0009266,GO:0009408,GO:0009605,GO:0009628
2010007M24	hypothetical protein	6	GO:0000004,GO:0003673,GO:0003674,GO:0005554,GO:0005575,GO:0008150,GO:0008372
2310004I07	similar to MITOCHONDRIAL ATP SYNTHASE REGULATORY COMPONENT FACTOR B [Homo sapiens]	6	GO:0003673,GO:0003674,GO:0005215,GO:0005575,GO:0005622,GO:0005623,GO:0005737,GO:0005739,GO:0006810,GO:0006811,GO:0006812,GO:0006818,GO:0007582,GO:0008150,GO:0008151,GO:0008324,GO:0009987,GO:0015075,GO:0015077,GO:0015078,GO:0015672,GO:0015992
2310065C12	RIKEN cDNA 2310045K21 gene	6	GO:0003673,GO:0003674,GO:0003824,GO:0004659,GO:0006412,GO:0006464,GO:0006497,GO:0007582,GO:0008150,GO:0008152,GO:0008318,GO:0009058,GO:0009059,GO:0016740,GO:0016765,GO:0018342,GO:0018346,GO:0019538,GO:0042157,GO:0042158
2610016A10	deoxyuridine triphosphatase	6	GO:0000067,GO:0000084,GO:0000278,GO:0000287,GO:0003673,GO:0003674,GO:0003824,GO:0004170,GO:0004730,GO:0005488,GO:0005575,GO:0005622,GO:0005623,GO:0005634,GO:0005737,GO:0005739,GO:0006139,GO:0006259,GO:0006260,GO:0006399,GO:0007049,GO:0007582,GO:0008150,GO:0008151,GO:0008152,GO:0008283,GO:0009117,GO:0009987,GO:0016070,GO:0016462,GO:0016787,GO:0016817,GO:0016818,GO:0016829,GO:0016835,GO:0016836,GO:…
2610034F17	unknown EST	6	GO:0000004,GO:0003673,GO:0003674,GO:0005554,GO:0005575,GO:0008150,GO:0008372
2610037E21	weakly similar to ARGINYL-TRNA SYNTHETASE (EC 6.1.1.19) (ARGININE--TRNA LIGASE) (ARGRS) [Cricetulus longicaudatus]	6	GO:0000166,GO:0003673,GO:0003674,GO:0003824,GO:0004812,GO:0004814,GO:0005488,GO:0005524,GO:0006412,GO:0006418,GO:0006420,GO:0007582,GO:0008150,GO:0008152,GO:0008452,GO:0009058,GO:0009059,GO:0016874,GO:0016875,GO:0016876,GO:0016886,GO:0017076,GO:0019538,GO:0030554
2700044E06	peptidylprolyl isomerase (cyclophilin)-like 4	6	GO:0003673,GO:0003674,GO:0003755,GO:0003824,GO:0006457,GO:0007582,GO:0008150,GO:0008152,GO:0016853,GO:0016859,GO:0019538
2900010N04	peroxisomal biogenesis factor 3	6	GO:0003673,GO:0005575,GO:0005622,GO:0005623,GO:0005737,GO:0005777,GO:0005886,GO:0005887,GO:0016020,GO:0016021,GO:0042579
4930505M03	transmembrane 4 superfamily member 9	6	GO:0001654,GO:0001745,GO:0003673,GO:0005575,GO:0005623,GO:0006928,GO:0007154,GO:0007155,GO:0007275,GO:0007444,GO:0007452,GO:0007455,GO:0007456,GO:0007582,GO:0008150,GO:0008151,GO:0008283,GO:0008583,GO:0009653,GO:0009887,GO:0009987,GO:0016020,GO:0016021
2410083E08	translin	6	GO:0003673,GO:0003674,GO:0003676,GO:0003677,GO:0003723,GO:0005488,GO:0005515,GO:0005575,GO:0005622,GO:0005623,GO:0005634,GO:0005737
H3081D12	calnexin	6	GO:0000004,GO:0003673,GO:0003674,GO:0005554,GO:0005575,GO:0008150,GO:0008372
H3008G03	proteasome (prosome, macropain) subunit, beta type 7	6	GO:0000004,GO:0003673,GO:0003674,GO:0005554,GO:0005575,GO:0008150,GO:0008372
3830421F13	PUTATIVE 40-2-3 PROTEIN (FRAGMENT) homolog [Mus musculus]	6	GO:0000004,GO:0003673,GO:0003674,GO:0005554,GO:0005575,GO:0008150,GO:0008372
0610010E21	unknown EST	6	GO:0000004,GO:0003673,GO:0003674,GO:0005554,GO:0005575,GO:0008150,GO:0008372
5430400L19	gene trap ROSA 26 antisense, Philippe Soriano	6	GO:0000004,GO:0003673,GO:0003674,GO:0005554,GO:0005575,GO:0008150,GO:0008372
A430024H01	hypothetical Cytidine and deoxycytidylate deaminase zinc-binding region containing protein	6	GO:0000004,GO:0003673,GO:0003674,GO:0005554,GO:0005575,GO:0008150,GO:0008372
4933425L21	RIKEN cDNA 2310009N05 gene	6	GO:0000004,GO:0003673,GO:0003674,GO:0005554,GO:0005575,GO:0008150,GO:0008372
1700006A17	RIKEN cDNA 1700006A17 gene	6	GO:0000004,GO:0003673,GO:0003674,GO:0005554,GO:0005575,GO:0008150,GO:0008372
1500038P12	RAN GTPase activating protein 1	6	GO:0003673,GO:0003674,GO:0005096,GO:0008047,GO:0030234,GO:0030695
1600019D15	RIKEN cDNA 1600019D15 gene	6	GO:0003673,GO:0005575,GO:0005623,GO:0016020,GO:0016021
1810006P02	mitochondrial ribosomal protein S17	6	GO:0003673,GO:0003674,GO:0003735,GO:0005198,GO:0005575,GO:0005622,GO:0005623,GO:0005737,GO:0005739,GO:0005840,GO:0006412,GO:0007582,GO:0008150,GO:0008152,GO:0009058,GO:0009059,GO:0019538,GO:0030529
1810008C14	similar to HSPC230 (SIMILAR TO HYPOTHETICAL PROTEIN) [Homo sapiens]	6	GO:0000004,GO:0003673,GO:0003674,GO:0005554,GO:0005575,GO:0008150,GO:0008372
1810031O04	RIKEN cDNA 1500004O06 gene	6	GO:0003673,GO:0003674,GO:0003824,GO:0004175,GO:0004222,GO:0005575,GO:0005622,GO:0005623,GO:0005737,GO:0005739,GO:0005740,GO:0005743,GO:0005746,GO:0006118,GO:0006508,GO:0007582,GO:0008150,GO:0008152,GO:0008233,GO:0008237,GO:0009056,GO:0009057,GO:0016020,GO:0016491,GO:0016787,GO:0019538,GO:0019866,GO:0030163
1700096K11	RIKEN cDNA 1700096K11 gene	6	GO:0000004,GO:0003673,GO:0003674,GO:0005554,GO:0005575,GO:0008150,GO:0008372
2010204C08	DNA segment, Chr 7, Roswell Park 2 complex, expressed	6	GO:0000004,GO:0003673,GO:0003674,GO:0005554,GO:0005575,GO:0008150,GO:0008372
2310002A08	similar to 28S RIBOSOMAL PROTEIN S9, MITOCHONDRIAL PRECURSOR (MRP-S9) [Homo sapiens]	6	GO:0003673,GO:0003674,GO:0003735,GO:0005198,GO:0005575,GO:0005622,GO:0005623,GO:0005737,GO:0005840,GO:0006412,GO:0007582,GO:0008150,GO:0008152,GO:0009058,GO:0009059,GO:0019538,GO:0030529
2310009N05	RIKEN cDNA 2310009N05 gene	6	GO:0000004,GO:0003673,GO:0003674,GO:0005554,GO:0005575,GO:0008150,GO:0008372
2310008B08	SKI interacting protein	6	GO:0000004,GO:0003673,GO:0003674,GO:0005554,GO:0005575,GO:0008150,GO:0008372
2310068P04	protein tyrosine phosphatase-like (proline instead of catalytic arginine), member a	6	GO:0003673,GO:0003674,GO:0003824,GO:0004721,GO:0005575,GO:0005623,GO:0006464,GO:0006470,GO:0006793,GO:0006796,GO:0007582,GO:0008150,GO:0008152,GO:0016020,GO:0016021,GO:0016311,GO:0016787,GO:0016788,GO:0016791,GO:0019538,GO:0042578
2400010G13	inferred: RIKEN cDNA 1110001O19 gene / putative [Mus musculus]	6	GO:0000004,GO:0003673,GO:0003674,GO:0005554,GO:0005575,GO:0008150,GO:0008372
2410117E06	DNA segment, Chr 11, Brigham & Women's Genetics 0280e expressed	6	GO:0000004,GO:0003673,GO:0003674,GO:0005554,GO:0005575,GO:0008150,GO:0008372
2410008K23	DNA-DIRECTED RNA POLYMERASE II 7.6 KDA POLYPEPTIDE (EC 2.7.7.6) (RPB10) (RPB7.6) homolog [Drosophila melanogaster]	6	GO:0003673,GO:0003674,GO:0003824,GO:0003899,GO:0005575,GO:0005622,GO:0005623,GO:0005634,GO:0005654,GO:0005665,GO:0005666,GO:0006139,GO:0006350,GO:0006351,GO:0006355,GO:0006356,GO:0006360,GO:0006366,GO:0006383,GO:0007582,GO:0008150,GO:0008152,GO:0016591,GO:0016740,GO:0016772,GO:0016779,GO:0045449
2310033J24	ubiquitin-associated protein 1	6	GO:0000004,GO:0003673,GO:0003674,GO:0005554,GO:0005575,GO:0008150,GO:0008372
2410002L03	mitochondrial ribosomal protein L1	6	GO:0000313,GO:0000315,GO:0003673,GO:0003674,GO:0003735,GO:0005198,GO:0005575,GO:0005622,GO:0005623,GO:0005737,GO:0005739,GO:0005759,GO:0005761,GO:0005762,GO:0005840,GO:0006412,GO:0007582,GO:0008150,GO:0008152,GO:0009058,GO:0009059,GO:0015934,GO:0019538,GO:0030529
2410002B11	mitochondrial ribosomal protein S15	6	GO:0003673,GO:0003674,GO:0003735,GO:0005198,GO:0005575,GO:0005622,GO:0005623,GO:0005737,GO:0005739,GO:0005840,GO:0006412,GO:0007582,GO:0008150,GO:0008152,GO:0009058,GO:0009059,GO:0019538,GO:0030529
2700012J23	RIKEN cDNA 2310050B20 gene	6	GO:0003673,GO:0003674,GO:0003676,GO:0003746,GO:0005488,GO:0005575,GO:0005622,GO:0005623,GO:0005737,GO:0005739,GO:0006412,GO:0006414,GO:0007582,GO:0008135,GO:0008150,GO:0008152,GO:0009058,GO:0009059,GO:0019538,GO:0045182
2700096M04	fibrillarin	6	GO:0000004,GO:0003673,GO:0003674,GO:0005554,GO:0005575,GO:0008150,GO:0008372
2610103N17	mitochondrial carrier homolog 2	6	GO:0000004,GO:0003673,GO:0003674,GO:0005554,GO:0005575,GO:0008150,GO:0008372
2700019M19	RNA binding protein gene with multiple splicing	6	GO:0003673,GO:0003674,GO:0003676,GO:0003723,GO:0005488
2900010J23	hypothetical protein	6	GO:0000004,GO:0003673,GO:0003674,GO:0005554,GO:0005575,GO:0008150,GO:0008372
2810457H17	mitochondrial ribosomal protein S30	6	GO:0000004,GO:0003673,GO:0003674,GO:0003735,GO:0005198,GO:0005554,GO:0005575,GO:0005622,GO:0005623,GO:0005737,GO:0005739,GO:0008150,GO:0008372
3200001E22	death associated protein 3	6	GO:0003673,GO:0003674,GO:0003735,GO:0005198,GO:0005575,GO:0005622,GO:0005623,GO:0005737,GO:0005739,GO:0005759,GO:0006915,GO:0007582,GO:0008150,GO:0008219,GO:0008632,GO:0008637,GO:0009987,GO:0012501,GO:0016265,GO:0016329
3110005M07	unclassifiable	6	GO:0000004,GO:0003673,GO:0003674,GO:0005554,GO:0005575,GO:0008150,GO:0008372
2810435A10	hypothetical Thioredoxin-like structure containing protein	6	GO:0003673,GO:0003674,GO:0003824,GO:0005215,GO:0005489,GO:0005575,GO:0005576,GO:0005615,GO:0005623,GO:0006118,GO:0007582,GO:0008150,GO:0008152,GO:0016020,GO:0016021,GO:0016491,GO:0030611,GO:0030612
2900054P12	RIKEN cDNA 2900054P12 gene	6	GO:0000004,GO:0003673,GO:0003674,GO:0005554,GO:0005575,GO:0008150,GO:0008372
3110010F15	hypothetical Exonuclease/SAP domain containing protein	6	GO:0000004,GO:0003673,GO:0003674,GO:0005554,GO:0005575,GO:0008150,GO:0008372
1110033N23	nitrogen fixation gene 1 (S. cerevisiae)	6	GO:0003673,GO:0003674,GO:0003824,GO:0005575,GO:0005576,GO:0005615,GO:0005622,GO:0005623,GO:0005737,GO:0005739,GO:0005759,GO:0006082,GO:0006519,GO:0006520,GO:0007582,GO:0008150,GO:0008152,GO:0008483,GO:0009308,GO:0016740,GO:0016769,GO:0016829,GO:0019752
2900001L04	inhibitor of DNA binding 1	6	GO:0000004,GO:0003673,GO:0003674,GO:0005554,GO:0005575,GO:0008150,GO:0008372
H3147F02	ash2 (absent, small, or homeotic)-like (Drosophila)	6	GO:0000004,GO:0003673,GO:0003674,GO:0005554,GO:0005575,GO:0008150,GO:0008372
2010004C06	CD79A antigen (immunoglobulin-associated alpha)	6	GO:0000004,GO:0003673,GO:0003674,GO:0005554,GO:0005575,GO:0008150,GO:0008372
H3003F07	calmodulin 1	6	GO:0000004,GO:0003673,GO:0003674,GO:0005554,GO:0005575,GO:0008150,GO:0008372
4631427C17	SIMILAR TO S-ADENOSYLHOMOCYSTEINE HYDROLASE-LIKE 1 (FRAGMENT) homolog [Homo sapiens]	6	GO:0000004,GO:0003673,GO:0003674,GO:0005554,GO:0005575,GO:0008150,GO:0008372
1500016D05	ADP-ribosylation-like factor 6 interacting protein 5	6	GO:0003673,GO:0003674,GO:0005488,GO:0005515,GO:0005575,GO:0005623,GO:0006810,GO:0006865,GO:0007582,GO:0008150,GO:0008151,GO:0009987,GO:0015800,GO:0015807,GO:0015813,GO:0015837,GO:0015849,GO:0016020,GO:0016021,GO:0046942
1500016D09	nudix (nucleoside diphosphate linked moiety X)-type motif 2	6	GO:0000004,GO:0003673,GO:0003674,GO:0003824,GO:0004081,GO:0005554,GO:0005575,GO:0008150,GO:0008372,GO:0008796,GO:0016787,GO:0016817,GO:0016818
4933415F23	similar to PNG PROTEIN [Mus musculus]	6	GO:0000004,GO:0003673,GO:0003674,GO:0005554,GO:0005575,GO:0008150,GO:0008372
1500015B04	methionine aminopeptidase-like 1	6	GO:0003673,GO:0003674,GO:0003824,GO:0004177,GO:0008233,GO:0016787
4933439F10	RIKEN cDNA 4933439F10 gene	6	GO:0000004,GO:0003673,GO:0003674,GO:0005554,GO:0005575,GO:0008150,GO:0008372
1700101G24	RIKEN cDNA 2410007P03 gene	6	GO:0000004,GO:0003673,GO:0003674,GO:0005554,GO:0005575,GO:0008150,GO:0008372
1700030F05	fatty acid Coenzyme A ligase, long chain 5	6	GO:0000287,GO:0003673,GO:0003674,GO:0003824,GO:0004467,GO:0005488,GO:0006082,GO:0006629,GO:0006631,GO:0007582,GO:0008150,GO:0008152,GO:0015645,GO:0016874,GO:0016877,GO:0019752,GO:0046872
1700064A15	6720463E02RIK PROTEIN (DYNEIN LIGHT CHAIN-2) (RIKEN CDNA 6720463E02 GENE) (DYNEIN LIGHT CHAIN 2) homolog [Mus musculus]	6	GO:0000004,GO:0003673,GO:0003674,GO:0003774,GO:0003777,GO:0005488,GO:0005515,GO:0005554,GO:0005575,GO:0005622,GO:0005623,GO:0005737,GO:0005856,GO:0005875,GO:0006996,GO:0007010,GO:0007017,GO:0007028,GO:0007582,GO:0008017,GO:0008092,GO:0008150,GO:0008151,GO:0008372,GO:0009987,GO:0015630,GO:0015631,GO:0016043,GO:0030286
2210401P07	similar to HSPC230 (SIMILAR TO HYPOTHETICAL PROTEIN) [Homo sapiens]	6	GO:0000004,GO:0003673,GO:0003674,GO:0005554,GO:0005575,GO:0008150,GO:0008372
2310014F14	NADH-UBIQUINONE OXIDOREDUCTASE 13 KDA-B SUBUNIT (EC 1.6.5.3) (EC 1.6.99.3) (COMPLEX I-13KD-B) (CI-13KD-B) (COMPLEX I SUBUNIT B13) homolog [Rattus norvegicus]	6	GO:0003673,GO:0003674,GO:0003824,GO:0003954,GO:0005215,GO:0005386,GO:0005489,GO:0005575,GO:0005622,GO:0005623,GO:0005737,GO:0005739,GO:0008137,GO:0008324,GO:0015075,GO:0015077,GO:0015078,GO:0015081,GO:0015399,GO:0016491,GO:0016651,GO:0016655,GO:0016659,GO:0046873
2010007L08	unclassifiable	6	GO:0000004,GO:0003673,GO:0003674,GO:0005554,GO:0005575,GO:0008150,GO:0008372
2210403P14	RIKEN cDNA 2610019N19 gene	6	GO:0000004,GO:0003673,GO:0003674,GO:0005554,GO:0005575,GO:0008150,GO:0008372
2310047I09	mitochondrial ribosomal protein S23	6	GO:0000313,GO:0000314,GO:0003673,GO:0003674,GO:0003735,GO:0005198,GO:0005488,GO:0005575,GO:0005622,GO:0005623,GO:0005737,GO:0005739,GO:0005740,GO:0005743,GO:0005759,GO:0005761,GO:0005763,GO:0005840,GO:0006810,GO:0007582,GO:0008150,GO:0008151,GO:0009987,GO:0015935,GO:0016020,GO:0019866,GO:0030529
2310061I04	weakly similar to CG16787 PROTEIN [Drosophila melanogaster]	6	GO:0000004,GO:0003673,GO:0003674,GO:0005554,GO:0005575,GO:0008150,GO:0008372
2310047D16	protein phosphatase 1, regulatory (inhibitor) subunit 7	6	GO:0000004,GO:0003673,GO:0003674,GO:0005554,GO:0005575,GO:0008150,GO:0008372
2310066G09	DNA segment, Chr 8, ERATO Doi 91, expressed	6	GO:0000004,GO:0003673,GO:0003674,GO:0005554,GO:0005575,GO:0008150,GO:0008372
2310046C08	NADH-UBIQUINONE OXIDOREDUCTASE 13 KDA-B SUBUNIT (EC 1.6.5.3) (EC 1.6.99.3) (COMPLEX I-13KD-B) (CI-13KD-B) (COMPLEX I SUBUNIT B13) homolog [Rattus norvegicus]	6	GO:0003673,GO:0003674,GO:0003824,GO:0003954,GO:0005215,GO:0005386,GO:0005489,GO:0005575,GO:0005622,GO:0005623,GO:0005737,GO:0005739,GO:0008137,GO:0008324,GO:0015075,GO:0015077,GO:0015078,GO:0015081,GO:0015399,GO:0016491,GO:0016651,GO:0016655,GO:0016659,GO:0046873
2700043D08	SERINE HYDROXYMETHYLTRANSFERASE (EC 2.1.2.1) (SERINE METHYLASE) (GLYCINE HYDROXYMETHYLTRANSFERASE) (SHMT) homolog [Mus musculus]	6	GO:0003673,GO:0003674,GO:0003824,GO:0004372,GO:0005575,GO:0005622,GO:0005623,GO:0005737,GO:0005739,GO:0006082,GO:0006519,GO:0006520,GO:0006730,GO:0007582,GO:0008150,GO:0008152,GO:0008168,GO:0009308,GO:0016740,GO:0016741,GO:0019752
2700080F17	peptidylprolyl isomerase A	6	GO:0003673,GO:0003674,GO:0003755,GO:0003824,GO:0006457,GO:0007582,GO:0008150,GO:0008152,GO:0016853,GO:0016859,GO:0019538
2610016F05	torsin family 1, member B	6	GO:0000004,GO:0000166,GO:0003673,GO:0003674,GO:0005488,GO:0005524,GO:0005575,GO:0005576,GO:0005615,GO:0005622,GO:0005623,GO:0005737,GO:0005783,GO:0008150,GO:0017076,GO:0030554
2700044E15	NADH-UBIQUINONE OXIDOREDUCTASE 13 KDA-B SUBUNIT (EC 1.6.5.3) (EC 1.6.99.3) (COMPLEX I-13KD-B) (CI-13KD-B) (COMPLEX I SUBUNIT B13) homolog [Rattus norvegicus]	6	GO:0003673,GO:0003674,GO:0003824,GO:0003954,GO:0005215,GO:0005386,GO:0005489,GO:0005575,GO:0005622,GO:0005623,GO:0005737,GO:0005739,GO:0008137,GO:0008324,GO:0015075,GO:0015077,GO:0015078,GO:0015081,GO:0015399,GO:0016491,GO:0016651,GO:0016655,GO:0016659,GO:0046873
2900027K01	RIKEN cDNA 2310079N02 gene	6	GO:0000166,GO:0003673,GO:0003674,GO:0005488,GO:0005524,GO:0017076,GO:0030554
2810405J04	hypothetical Glycine-rich region containing protein	6	GO:0000004,GO:0003673,GO:0003674,GO:0005554,GO:0005575,GO:0008150,GO:0008372
2810422F19	ribosomal protein S2	6	GO:0003673,GO:0003674,GO:0003735,GO:0005198
2900083J18	NADH-UBIQUINONE OXIDOREDUCTASE 13 KDA-B SUBUNIT (EC 1.6.5.3) (EC 1.6.99.3) (COMPLEX I-13KD-B) (CI-13KD-B) (COMPLEX I SUBUNIT B13) homolog [Rattus norvegicus]	6	GO:0003673,GO:0003674,GO:0003824,GO:0003954,GO:0005215,GO:0005386,GO:0005489,GO:0005575,GO:0005622,GO:0005623,GO:0005737,GO:0005739,GO:0008137,GO:0008324,GO:0015075,GO:0015077,GO:0015078,GO:0015081,GO:0015399,GO:0016491,GO:0016651,GO:0016655,GO:0016659,GO:0046873
2810406L04	chromatin accessibility complex 1	6	GO:0003673,GO:0003674,GO:0003676,GO:0003677,GO:0003824,GO:0003887,GO:0005488,GO:0005515,GO:0005575,GO:0005622,GO:0005623,GO:0005634,GO:0005737,GO:0005856,GO:0005871,GO:0005875,GO:0015630,GO:0016740,GO:0016772,GO:0016779
2900087D23	NADH-UBIQUINONE OXIDOREDUCTASE 13 KDA-B SUBUNIT (EC 1.6.5.3) (EC 1.6.99.3) (COMPLEX I-13KD-B) (CI-13KD-B) (COMPLEX I SUBUNIT B13) homolog [Rattus norvegicus]	6	GO:0003673,GO:0003674,GO:0003824,GO:0003954,GO:0005215,GO:0005386,GO:0005489,GO:0005575,GO:0005622,GO:0005623,GO:0005737,GO:0005739,GO:0008137,GO:0008324,GO:0015075,GO:0015077,GO:0015078,GO:0015081,GO:0015399,GO:0016491,GO:0016651,GO:0016655,GO:0016659,GO:0046873
1700055I01	general transcription factor II I	6	GO:0003673,GO:0003674,GO:0003676,GO:0003677,GO:0003700,GO:0005488,GO:0005575,GO:0005622,GO:0005623,GO:0005634,GO:0005654,GO:0005667,GO:0006139,GO:0006350,GO:0006351,GO:0006355,GO:0007582,GO:0008150,GO:0008152,GO:0030528,GO:0045449
2300004G10	muscle glycogen phosphorylase	6	GO:0000004,GO:0003673,GO:0003674,GO:0005554,GO:0005575,GO:0008150,GO:0008372
9130009I01	unknown EST	6	GO:0000004,GO:0003673,GO:0003674,GO:0005554,GO:0005575,GO:0008150,GO:0008372
H3147F02	ash2 (absent, small, or homeotic)-like (Drosophila)	6	GO:0000004,GO:0003673,GO:0003674,GO:0005554,GO:0005575,GO:0008150,GO:0008372
H3151H04	RIKEN cDNA C030026E19 gene	6	GO:0000004,GO:0003673,GO:0003674,GO:0005554,GO:0005575,GO:0008150,GO:0008372
H3027D10	guanine nucleotide binding protein, beta 2, related sequence 1	6	GO:0000004,GO:0003673,GO:0003674,GO:0005554,GO:0005575,GO:0008150,GO:0008372
4632432E04	acid phosphatase 1, soluble	6	GO:0003673,GO:0003674,GO:0003824,GO:0003993,GO:0004721,GO:0004725,GO:0004726,GO:0004727,GO:0006464,GO:0006470,GO:0006793,GO:0006796,GO:0007582,GO:0008150,GO:0008152,GO:0016311,GO:0016787,GO:0016788,GO:0016791,GO:0019538,GO:0042578
5330429L19	unclassifiable	6	GO:0000004,GO:0003673,GO:0003674,GO:0005554,GO:0005575,GO:0008150,GO:0008372
5830453H10	CREBBP/EP300 inhibitory protein 1	6	GO:0000004,GO:0003673,GO:0003674,GO:0005554,GO:0005575,GO:0008150,GO:0008372
5730592L21	HT PROTEIN homolog [Cricetulus griseus]	6	GO:0003673,GO:0003674,GO:0005198,GO:0005575,GO:0005576,GO:0005615
1700016P03	unclassifiable	6	GO:0000004,GO:0003673,GO:0003674,GO:0005554,GO:0005575,GO:0008150,GO:0008372
4933404I19	cell division cycle 37 homolog (S. cerevisiae)-like	6	GO:0000074,GO:0000910,GO:0003673,GO:0003674,GO:0005488,GO:0005515,GO:0005575,GO:0005622,GO:0005623,GO:0005737,GO:0007049,GO:0007582,GO:0008150,GO:0008151,GO:0008283,GO:0009987
4933436C10	RIKEN cDNA 4933436C10 gene	6	GO:0000004,GO:0003673,GO:0003674,GO:0005554,GO:0005575,GO:0008150,GO:0008372
1600019O04	unknown EST	6	GO:0000004,GO:0003673,GO:0003674,GO:0005554,GO:0005575,GO:0008150,GO:0008372
1700015E05	protein disulfide isomerase-related protein	6	GO:0003673,GO:0003674,GO:0003756,GO:0003824,GO:0005488,GO:0005509,GO:0005575,GO:0005576,GO:0005615,GO:0005622,GO:0005623,GO:0005737,GO:0005783,GO:0006118,GO:0007582,GO:0008150,GO:0008152,GO:0015035,GO:0015036,GO:0016491,GO:0016853,GO:0016860,GO:0016864,GO:0030611,GO:0030612,GO:0046872
1700015K19	RIKEN cDNA 2610002D06 gene	6	GO:0000004,GO:0003673,GO:0003674,GO:0005554,GO:0005575,GO:0008150,GO:0008372
1500012D20	RIKEN cDNA 1500012D20 gene	6	GO:0000004,GO:0003673,GO:0003674,GO:0005554,GO:0005575,GO:0008150,GO:0008372
1810014L15	RIKEN cDNA 1200009B18 gene	6	GO:0000004,GO:0003673,GO:0003674,GO:0005554,GO:0005575,GO:0008150,GO:0008372
1810038D15	small fragment nuclease	6	GO:0003673,GO:0003674,GO:0003676,GO:0003824,GO:0004518,GO:0004527,GO:0005488,GO:0005575,GO:0005622,GO:0005623,GO:0005634,GO:0005737,GO:0005739,GO:0006139,GO:0007582,GO:0008150,GO:0008152,GO:0008372,GO:0008408,GO:0009117,GO:0016787,GO:0016788,GO:0030145,GO:0046872,GO:0046914
1810015O06	SIGNAL RECOGNITION PARTICLE RECEPTOR ('DOCKING PROTEIN') (HYPOTHETICAL 69.8 KDA PROTEIN) (UNKNOWN) (PROTEIN FOR MGC:17355) homolog [Homo sapiens]	6	GO:0000166,GO:0003673,GO:0003674,GO:0005488,GO:0005524,GO:0005525,GO:0005575,GO:0005622,GO:0005623,GO:0005737,GO:0005783,GO:0005786,GO:0006605,GO:0006810,GO:0006886,GO:0007582,GO:0008150,GO:0008151,GO:0008152,GO:0009987,GO:0015031,GO:0017076,GO:0019001,GO:0019538,GO:0030554,GO:0046907
2010110I09	MITOCHONDRIA ASSOCIATED GRANULOCYTE MACROPHAGE CSF SIGNALING MOLECULE MAGMAS homolog [Homo sapiens]	6	GO:0000004,GO:0003673,GO:0003674,GO:0005554,GO:0005575,GO:0005622,GO:0005623,GO:0005737,GO:0005739,GO:0008150
2010111B15	RIKEN cDNA 1100001J08 gene	6	GO:0000004,GO:0003673,GO:0003674,GO:0005554,GO:0005575,GO:0008150,GO:0008372
2210411J07	HYPOTHETICAL 23.7 KDA PROTEIN homolog [Homo sapiens]	6	GO:0000004,GO:0003673,GO:0003674,GO:0005554,GO:0005575,GO:0008150,GO:0008372
2400010C15	ACYL CARRIER PROTEIN (ACP) homolog [Mus musculus]	6	GO:0000036,GO:0000267,GO:0003673,GO:0003674,GO:0003824,GO:0005215,GO:0005386,GO:0005488,GO:0005509,GO:0005541,GO:0005575,GO:0005576,GO:0005615,GO:0005622,GO:0005623,GO:0005624,GO:0005737,GO:0005739,GO:0005740,GO:0005743,GO:0005746,GO:0005747,GO:0006082,GO:0006629,GO:0006631,GO:0006633,GO:0007582,GO:0008137,GO:0008150,GO:0008152,GO:0008289,GO:0008324,GO:0008610,GO:0009058,GO:0015075,GO:0015077,GO:…
2510015J15	transcription elongation factor B (SIII), polypeptide 1-like	6	GO:0000004,GO:0003673,GO:0003674,GO:0005554,GO:0005575,GO:0008150,GO:0008372
2310066F24	methionine aminopeptidase-like 1	6	GO:0003673,GO:0003674,GO:0003824,GO:0004177,GO:0008233,GO:0016787
2410103M10	SIGNAL RECOGNITION PARTICLE 19 KDA PROTEIN (SRP19) homolog [Homo sapiens]	6	GO:0003673,GO:0003674,GO:0003676,GO:0003723,GO:0005488,GO:0005575,GO:0005622,GO:0005623,GO:0005737,GO:0005783,GO:0005786,GO:0006605,GO:0006612,GO:0006613,GO:0006810,GO:0006886,GO:0006996,GO:0007028,GO:0007029,GO:0007582,GO:0008150,GO:0008151,GO:0008152,GO:0008312,GO:0009987,GO:0015031,GO:0016043,GO:0019538,GO:0030529,GO:0045045,GO:0045047,GO:0046907
2410012F04	RIKEN cDNA 1110002E23 gene	6	GO:0000004,GO:0003673,GO:0003674,GO:0005554,GO:0005575,GO:0008150,GO:0008372
2610002K20	CREBBP/EP300 inhibitory protein 1	6	GO:0000004,GO:0003673,GO:0003674,GO:0005554,GO:0005575,GO:0008150,GO:0008372
2610003C16	hypothetical ARM repeat structure containing protein	6	GO:0003673,GO:0005575,GO:0005576,GO:0005615
2810021C11	VERY-LONG-CHAIN ACYL-COA DEHYDROGENASE VLCAD homolog [Homo sapiens]	6	GO:0000004,GO:0003673,GO:0003674,GO:0005554,GO:0005575,GO:0008150,GO:0008372
3110004H13	weakly similar to CG1057 PROTEIN (LD35644P) [Drosophila melanogaster]	6	GO:0000004,GO:0003673,GO:0003674,GO:0005554,GO:0005575,GO:0008150,GO:0008372
2810431B21	RIKEN cDNA 2810431B21 gene	6	GO:0000004,GO:0003673,GO:0003674,GO:0005554,GO:0005575,GO:0008150,GO:0008372
3110001M13	RIKEN cDNA 3110001M13 gene	6	GO:0003673,GO:0005575,GO:0005576,GO:0005615
3110002K08	HSC70-INTERACTING PROTEIN (HIP) (PUTATIVE TUMOR SUPPRESSOR ST13) homolog [Rattus norvegicus]	6	GO:0003673,GO:0003674,GO:0003754
1700031C13	a disintegrin and metalloprotease domain 10	7	GO:0003673,GO:0003674,GO:0003824,GO:0004175,GO:0004222,GO:0005488,GO:0005575,GO:0005576,GO:0005615,GO:0005623,GO:0005886,GO:0006508,GO:0007582,GO:0008150,GO:0008152,GO:0008233,GO:0008237,GO:0008270,GO:0009056,GO:0009057,GO:0016020,GO:0016021,GO:0016787,GO:0019538,GO:0030163,GO:0046872,GO:0046914
5730508O18	ATPase, H+ transporting, V0 subunit	7	GO:0000166,GO:0000267,GO:0003673,GO:0003674,GO:0003824,GO:0005215,GO:0005386,GO:0005488,GO:0005524,GO:0005575,GO:0005622,GO:0005623,GO:0005624,GO:0005737,GO:0005773,GO:0005774,GO:0006810,GO:0006811,GO:0006812,GO:0006818,GO:0007582,GO:0008150,GO:0008151,GO:0008324,GO:0008553,GO:0009987,GO:0015075,GO:0015077,GO:0015078,GO:0015399,GO:0015405,GO:0015662,GO:0015672,GO:0015988,GO:0015991,GO:0015992,GO:…
2010206M10	ATPase, H+ transporting, V0 subunit	7	GO:0000166,GO:0000267,GO:0003673,GO:0003674,GO:0003824,GO:0005215,GO:0005386,GO:0005488,GO:0005524,GO:0005575,GO:0005622,GO:0005623,GO:0005624,GO:0005737,GO:0005773,GO:0005774,GO:0006810,GO:0006811,GO:0006812,GO:0006818,GO:0007582,GO:0008150,GO:0008151,GO:0008324,GO:0008553,GO:0009987,GO:0015075,GO:0015077,GO:0015078,GO:0015399,GO:0015405,GO:0015662,GO:0015672,GO:0015988,GO:0015991,GO:0015992,GO:…
2410015K23	nerve growth factor receptor (TNFRSF16) associated protein 1	7	GO:0003673,GO:0003674,GO:0004871,GO:0004872,GO:0005037,GO:0005575,GO:0005622,GO:0005623,GO:0005737,GO:0005829,GO:0006915,GO:0006917,GO:0007582,GO:0008150,GO:0008219,GO:0008624,GO:0008625,GO:0009987,GO:0012501,GO:0012502,GO:0016265,GO:0016962
5530401P20	RIKEN cDNA 0610025O11 gene	7	GO:0000004,GO:0003673,GO:0003674,GO:0005554,GO:0005575,GO:0008150,GO:0008372
2310063C08	hexosaminidase A	7	GO:0000323,GO:0003673,GO:0003674,GO:0003824,GO:0004553,GO:0004563,GO:0005575,GO:0005622,GO:0005623,GO:0005737,GO:0005764,GO:0005773,GO:0005975,GO:0007582,GO:0008150,GO:0008152,GO:0015929,GO:0016787,GO:0016798
5730490I12	WW domain binding protein 5	7	GO:0000004,GO:0003673,GO:0003674,GO:0005554,GO:0005575,GO:0008150,GO:0008372
1500032K09	hexosaminidase A	7	GO:0000323,GO:0003673,GO:0003674,GO:0003824,GO:0004553,GO:0004563,GO:0005575,GO:0005622,GO:0005623,GO:0005737,GO:0005764,GO:0005773,GO:0005975,GO:0007582,GO:0008150,GO:0008152,GO:0015929,GO:0016787,GO:0016798
H3135B11	ADP-ribosylation-like 2	7	GO:0000004,GO:0003673,GO:0003674,GO:0005554,GO:0005575,GO:0008150,GO:0008372
2210003E07	RIKEN cDNA 0610025O11 gene	7	GO:0000004,GO:0003673,GO:0003674,GO:0005554,GO:0005575,GO:0008150,GO:0008372
H3135B11	ADP-ribosylation-like 2	7	GO:0000004,GO:0003673,GO:0003674,GO:0005554,GO:0005575,GO:0008150,GO:0008372
6330571G21	epoxide hydrolase 1, microsomal	7	GO:0000267,GO:0003673,GO:0003674,GO:0003824,GO:0004177,GO:0004301,GO:0004463,GO:0005575,GO:0005576,GO:0005615,GO:0005622,GO:0005623,GO:0005624,GO:0005737,GO:0005783,GO:0005792,GO:0006508,GO:0006725,GO:0006805,GO:0007582,GO:0008150,GO:0008152,GO:0008233,GO:0009056,GO:0009057,GO:0009410,GO:0009605,GO:0009628,GO:0009636,GO:0016020,GO:0016021,GO:0016787,GO:0016801,GO:0016803,GO:0019439,GO:0019538,GO:…
9030412M04	unknown EST	8	GO:0000004,GO:0003673,GO:0003674,GO:0005554,GO:0005575,GO:0008150,GO:0008372
H3094C03	bromodomain adjacent to zinc finger domain 1A	8	GO:0000004,GO:0003673,GO:0003674,GO:0005554,GO:0005575,GO:0008150,GO:0008372
H3019F07	serine/threonine kinase 10	8	GO:0000004,GO:0003673,GO:0003674,GO:0005554,GO:0005575,GO:0008150,GO:0008372
H3104E10	acetyl-Coenzyme A dehydrogenase, long-chain	8	GO:0000004,GO:0003673,GO:0003674,GO:0005554,GO:0005575,GO:0008150,GO:0008372
3230401N03	hypothetical ARM repeat structure containing protein	8	GO:0003673,GO:0005575,GO:0005623,GO:0016020,GO:0016021
5730439F15	Rous sarcoma oncogene	8	GO:0000004,GO:0003673,GO:0003674,GO:0005554,GO:0005575,GO:0008150,GO:0008372
5830400A04	RIKEN cDNA 5830400A04 gene	8	GO:0000166,GO:0003673,GO:0003674,GO:0003824,GO:0003924,GO:0005488,GO:0005525,GO:0016787,GO:0016817,GO:0016818,GO:0017076,GO:0019001
1500001M02	myosin regulatory light chain 2, brain (clone FY53) homolog [Rattus norvegicus]	8	GO:0000004,GO:0003673,GO:0003674,GO:0005554,GO:0005575,GO:0008150,GO:0008372
1700127H04	hypothetical protein	8	GO:0003673,GO:0005575,GO:0005623,GO:0016020,GO:0016021
1700062C23	1700062C23RIK PROTEIN homolog [Mus musculus]	8	GO:0000166,GO:0003673,GO:0003674,GO:0005488,GO:0005524,GO:0017076,GO:0030554
1810022E02	RIKEN cDNA 0610039D01 gene	8	GO:0000004,GO:0003673,GO:0003674,GO:0005554,GO:0005575,GO:0008150,GO:0008372
2010005H21	SH3 domain protein 3	8	GO:0000004,GO:0003673,GO:0003674,GO:0003676,GO:0003677,GO:0003700,GO:0005488,GO:0005554,GO:0005575,GO:0006139,GO:0006350,GO:0006351,GO:0006355,GO:0007582,GO:0008150,GO:0008152,GO:0008372,GO:0030528,GO:0045449
2310005K03	similar to MUSCLE-SPECIFIC DNASE I-LIKE PRECURSOR (EC 3.1.21.-) (DNASE X) (XIB) [Homo sapiens]	8	GO:0000004,GO:0003673,GO:0003674,GO:0005554,GO:0005575,GO:0008150,GO:0008372
2010104N22	diacylglycerol kinase, alpha	8	GO:0003673,GO:0003674,GO:0003824,GO:0004143,GO:0005488,GO:0005509,GO:0005541,GO:0007154,GO:0007165,GO:0007166,GO:0007186,GO:0007200,GO:0007205,GO:0007242,GO:0008150,GO:0008289,GO:0009987,GO:0016301,GO:0016740,GO:0016772,GO:0016773,GO:0019992,GO:0046872
2010004C08	coactosin-like 1 (Dictyostelium)	8	GO:0000004,GO:0003673,GO:0003674,GO:0003779,GO:0005488,GO:0005515,GO:0005575,GO:0005622,GO:0005623,GO:0005737,GO:0005856,GO:0008092,GO:0008150,GO:0008372
2010016C20	cysteine rich intestinal protein	8	GO:0003673,GO:0003674,GO:0005488,GO:0008270,GO:0046872,GO:0046914
2010004M13	unknown EST	8	GO:0000004,GO:0003673,GO:0003674,GO:0005554,GO:0005575,GO:0008150,GO:0008372
2210402G22	weakly similar to ADENOVIRUS 5 E1A-BINDING PROTEIN (BS69 PROTEIN) [Homo sapiens]	8	GO:0000122,GO:0003673,GO:0003674,GO:0003676,GO:0003677,GO:0005488,GO:0005575,GO:0005622,GO:0005623,GO:0005634,GO:0006139,GO:0006350,GO:0006351,GO:0006355,GO:0006357,GO:0006366,GO:0007582,GO:0008150,GO:0008151,GO:0008152,GO:0008283,GO:0009987,GO:0016481,GO:0045449,GO:0045892
2410076F06	transmembrane 7 superfamily member 1	8	GO:0003673,GO:0005575,GO:0005623,GO:0016020,GO:0016021
2810486D03	unknown EST	8	GO:0000004,GO:0003673,GO:0003674,GO:0005554,GO:0005575,GO:0008150,GO:0008372
3110025H23	hypothetical protein	8	GO:0000004,GO:0003673,GO:0003674,GO:0005554,GO:0005575,GO:0008150,GO:0008372
H3094C03	bromodomain adjacent to zinc finger domain 1A	8	GO:0000004,GO:0003673,GO:0003674,GO:0005554,GO:0005575,GO:0008150,GO:0008372
0610009B24	hypothetical RNI-like structure containing protein	8	GO:0000004,GO:0003673,GO:0003674,GO:0005554,GO:0005575,GO:0008150,GO:0008372
5330419I01	J domain of DnaJ-like-protein 1 homolog [Rattus norvegicus]	8	GO:0000004,GO:0003673,GO:0003674,GO:0005554,GO:0005575,GO:0008150,GO:0008372
0710005G07	suppressor of Ty 4 homolog (S. cerevisiae)	8	GO:0003673,GO:0003674,GO:0003676,GO:0003677,GO:0003700,GO:0005488,GO:0005575,GO:0005622,GO:0005623,GO:0005634,GO:0006139,GO:0006259,GO:0006323,GO:0006325,GO:0006338,GO:0006350,GO:0006351,GO:0006355,GO:0006357,GO:0006366,GO:0006997,GO:0007001,GO:0007582,GO:0008150,GO:0008151,GO:0008152,GO:0009987,GO:0016043,GO:0016568,GO:0016582,GO:0030528,GO:0045449
1810053N18	coronin, actin binding protein 1A	8	GO:0003673,GO:0003674,GO:0003779,GO:0005198,GO:0005488,GO:0005515,GO:0005575,GO:0005622,GO:0005623,GO:0005737,GO:0005856,GO:0005871,GO:0005875,GO:0008092,GO:0015630,GO:0019012
1810074L23	pleckstrin	8	GO:0003673,GO:0003674,GO:0005488,GO:0005509,GO:0007154,GO:0007165,GO:0007242,GO:0008150,GO:0009987,GO:0046872
2210412G06	cathepsin C	8	GO:0000323,GO:0003673,GO:0003674,GO:0003824,GO:0004197,GO:0004214,GO:0005575,GO:0005576,GO:0005615,GO:0005622,GO:0005623,GO:0005737,GO:0005764,GO:0005773,GO:0006508,GO:0007582,GO:0008150,GO:0008152,GO:0008233,GO:0008234,GO:0008239,GO:0009056,GO:0009057,GO:0016787,GO:0016806,GO:0019538,GO:0030163
2010110D23	immune associated nucleotide 4	8	GO:0000166,GO:0003673,GO:0003674,GO:0005488,GO:0005524,GO:0005525,GO:0005575,GO:0005622,GO:0005623,GO:0005737,GO:0005739,GO:0005740,GO:0005741,GO:0016020,GO:0016021,GO:0017076,GO:0019001,GO:0019867,GO:0030554
2010309L16	thymosin, beta 10	8	GO:0003673,GO:0003674,GO:0003779,GO:0003785,GO:0005488,GO:0005515,GO:0005575,GO:0005622,GO:0005623,GO:0005737,GO:0006996,GO:0007010,GO:0007028,GO:0007582,GO:0008092,GO:0008150,GO:0008151,GO:0009987,GO:0016043,GO:0030029,GO:0030036
2310034D02	WD repeat domain 13	8	GO:0000004,GO:0003673,GO:0003674,GO:0005554,GO:0005575,GO:0008150,GO:0008372
2310066J18	SH3 domain protein 3	8	GO:0000004,GO:0003673,GO:0003674,GO:0003676,GO:0003677,GO:0003700,GO:0005488,GO:0005554,GO:0005575,GO:0006139,GO:0006350,GO:0006351,GO:0006355,GO:0007582,GO:0008150,GO:0008152,GO:0008372,GO:0030528,GO:0045449
2510009H09	hypothetical Death domain containing protein	8	GO:0003673,GO:0005575,GO:0005576,GO:0005615,GO:0007154,GO:0007165,GO:0008150,GO:0009987
2310056N22	pellino 1	8	GO:0000004,GO:0003673,GO:0003674,GO:0005554,GO:0005575,GO:0008150,GO:0008372
2610044B08	similar to HSPC337 (FRAGMENT) [Homo sapiens]	8	GO:0003673,GO:0003674,GO:0005215,GO:0005489,GO:0006118,GO:0007154,GO:0007165,GO:0007242,GO:0007582,GO:0008150,GO:0008152,GO:0009987
2610043M05	RIKEN cDNA 2610043M05 gene	8	GO:0000004,GO:0003673,GO:0003674,GO:0005554,GO:0005575,GO:0008150,GO:0008372
2810410A03	unknown EST	8	GO:0000004,GO:0003673,GO:0003674,GO:0005554,GO:0005575,GO:0008150,GO:0008372
3110045A19	unknown EST	8	GO:0000004,GO:0003673,GO:0003674,GO:0005554,GO:0005575,GO:0008150,GO:0008372
2900063A19	unknown EST	8	GO:0000004,GO:0003673,GO:0003674,GO:0005554,GO:0005575,GO:0008150,GO:0008372
3110009A03	expressed sequence AI120141	8	GO:0003673,GO:0003674,GO:0003824,GO:0016301
3200001M24	ribosomal protein S27	8	GO:0000004,GO:0003673,GO:0003674,GO:0003676,GO:0003723,GO:0003735,GO:0005198,GO:0005488,GO:0005554,GO:0005575,GO:0005622,GO:0005623,GO:0005737,GO:0005829,GO:0005830,GO:0005840,GO:0005843,GO:0006412,GO:0007154,GO:0007165,GO:0007582,GO:0008150,GO:0008151,GO:0008152,GO:0008270,GO:0008283,GO:0008372,GO:0009058,GO:0009059,GO:0009987,GO:0015935,GO:0016282,GO:0016283,GO:0019538,GO:0030529,GO:0046872,GO:…
4833422E05	inhibitor of growth family, member 1	8	GO:0003673,GO:0003674,GO:0003676,GO:0003677,GO:0005488,GO:0006139,GO:0006350,GO:0006351,GO:0006355,GO:0007582,GO:0008150,GO:0008151,GO:0008152,GO:0009987,GO:0045449
1500010A03	Mus musculus 7 days embryo whole body cDNA, RIKEN full-length enriched library, clone:C430015E05 product:similar to CATHEPSIN O PRECURSOR (EC 3.4.22.42) [Homo sapiens], full insert sequence.	8	GO:0000004,GO:0003673,GO:0003674,GO:0005554,GO:0005575,GO:0008150,GO:0008372
H3027D01	CDC-like kinase	8	GO:0000004,GO:0003673,GO:0003674,GO:0005554,GO:0005575,GO:0008150,GO:0008372
3732413I11	CDNA FLJ31951 FIS, CLONE NT2RP7007177, WEAKLY SIMILAR TO HOMO SAPIENS MULTIPLE MEMBRANE SPANNING RECEPTOR TRC8 MRNA homolog [Homo sapiens]	8	GO:0000004,GO:0003673,GO:0003674,GO:0005554,GO:0005575,GO:0008150,GO:0008372
UI-M-BH0-aje-c-09-6-UI	nuclear factor of activated T-cells 5	8	GO:0000004,GO:0003673,GO:0003674,GO:0005554,GO:0005575,GO:0008150,GO:0008372
H3113E11	hypothetical protein LOC226519	8	GO:0000004,GO:0003673,GO:0003674,GO:0005554,GO:0005575,GO:0008150,GO:0008372
5430410K23	RIKEN cDNA 6330500A18 gene	8	GO:0000267,GO:0003673,GO:0003674,GO:0005215,GO:0005478,GO:0005484,GO:0005486,GO:0005575,GO:0005622,GO:0005623,GO:0005624,GO:0005737,GO:0005792,GO:0005794,GO:0005795,GO:0006810,GO:0006886,GO:0006891,GO:0007582,GO:0008150,GO:0008151,GO:0008565,GO:0009987,GO:0015031,GO:0016020,GO:0016021,GO:0016192,GO:0042598,GO:0045045,GO:0046907
5033403E17	unknown EST	8	GO:0000004,GO:0003673,GO:0003674,GO:0005554,GO:0005575,GO:0008150,GO:0008372
1810010N17	RIKEN cDNA 1810010N17 gene	8	GO:0000004,GO:0003673,GO:0003674,GO:0005554,GO:0005575,GO:0008150,GO:0008372
2310005M03	RIKEN cDNA 1810010N17 gene	8	GO:0000004,GO:0003673,GO:0003674,GO:0005554,GO:0005575,GO:0008150,GO:0008372
2010005B01	phenylalkylamine Ca2+ antagonist (emopamil) binding protein	8	GO:0000247,GO:0003673,GO:0003674,GO:0003824,GO:0005575,GO:0005622,GO:0005623,GO:0005737,GO:0005783,GO:0005789,GO:0006066,GO:0006629,GO:0006694,GO:0006695,GO:0007275,GO:0007582,GO:0008150,GO:0008152,GO:0008202,GO:0008203,GO:0008610,GO:0009058,GO:0009653,GO:0009887,GO:0012505,GO:0016020,GO:0016021,GO:0016125,GO:0016126,GO:0016853,GO:0016860,GO:0016863,GO:0030097,GO:0042175
1810043J12	hypothetical protein	8	GO:0000004,GO:0003673,GO:0003674,GO:0005554,GO:0005575,GO:0008150,GO:0008372
2310035M22	hypothetical protein	8	GO:0000004,GO:0003673,GO:0003674,GO:0005554,GO:0005575,GO:0008150,GO:0008372
2310058N22	unknown EST	8	GO:0000004,GO:0003673,GO:0003674,GO:0005554,GO:0005575,GO:0008150,GO:0008372
2610015E01	RIKEN cDNA 9030425C21 gene	8	GO:0000004,GO:0003673,GO:0003674,GO:0005554,GO:0005575,GO:0008150,GO:0008372
2610039C10	RIKEN cDNA 2610039C10 gene	8	GO:0000004,GO:0003673,GO:0003674,GO:0005554,GO:0005575,GO:0008150,GO:0008372
2610317A05	RIKEN cDNA 2700038C09 gene	8	GO:0000004,GO:0003673,GO:0003674,GO:0005554,GO:0005575,GO:0008150,GO:0008372
2900070H08	unknown EST	8	GO:0000004,GO:0003673,GO:0003674,GO:0005554,GO:0005575,GO:0008150,GO:0008372
2810405G13	hypothetical Histone-fold structure containing protein	8	GO:0000004,GO:0003673,GO:0003674,GO:0005554,GO:0005575,GO:0008150,GO:0008372
4921533G24	ATP-binding cassette, sub-family A (ABC1), member 1	8	GO:0000166,GO:0003673,GO:0003674,GO:0003824,GO:0004009,GO:0005215,GO:0005386,GO:0005488,GO:0005524,GO:0005575,GO:0005623,GO:0005886,GO:0005887,GO:0006066,GO:0006629,GO:0006810,GO:0006869,GO:0007582,GO:0008150,GO:0008151,GO:0008152,GO:0008202,GO:0008203,GO:0009987,GO:0015399,GO:0015405,GO:0015918,GO:0016020,GO:0016021,GO:0016125,GO:0016787,GO:0016817,GO:0016818,GO:0016820,GO:0016887,GO:0017076,GO:…
9130410M22	unknown EST	8	GO:0003673,GO:0005575,GO:0005623,GO:0016020,GO:0016021
H3137E07	interleukin 10 receptor, alpha	8	GO:0000004,GO:0003673,GO:0003674,GO:0005554,GO:0005575,GO:0008150,GO:0008372
5730470L24	RIKEN cDNA 5730470L24 gene	8	GO:0000004,GO:0003673,GO:0003674,GO:0005554,GO:0005575,GO:0008150,GO:0008372
1500031G17	RAB4B, member RAS oncogene family	8	GO:0000166,GO:0003673,GO:0003674,GO:0003824,GO:0003924,GO:0003925,GO:0003928,GO:0005215,GO:0005488,GO:0005525,GO:0005575,GO:0005622,GO:0005623,GO:0006810,GO:0006886,GO:0007154,GO:0007165,GO:0007242,GO:0007264,GO:0007582,GO:0008150,GO:0008151,GO:0008565,GO:0009987,GO:0015031,GO:0016787,GO:0016817,GO:0016818,GO:0017076,GO:0019001,GO:0046907
1700030O11	hypothetical protein	8	GO:0000004,GO:0003673,GO:0003674,GO:0005554,GO:0005575,GO:0008150,GO:0008372
1810005H09	RIKEN cDNA 1810005H09 gene	8	GO:0000004,GO:0003673,GO:0003674,GO:0005554,GO:0005575,GO:0008150,GO:0008372
1810036E22	ATP-binding cassette, sub-family A (ABC1), member 3	8	GO:0000166,GO:0003673,GO:0003674,GO:0003824,GO:0004009,GO:0005215,GO:0005386,GO:0005488,GO:0005524,GO:0005575,GO:0005623,GO:0005886,GO:0005887,GO:0006810,GO:0007582,GO:0008150,GO:0008151,GO:0009987,GO:0015399,GO:0015405,GO:0016020,GO:0016021,GO:0016787,GO:0016817,GO:0016818,GO:0016820,GO:0016887,GO:0017076,GO:0030554,GO:0042623,GO:0042626
1810009F10	limb-bud and heart	8	GO:0003673,GO:0003674,GO:0005575,GO:0005622,GO:0005623,GO:0005634,GO:0006139,GO:0006350,GO:0006351,GO:0006355,GO:0006357,GO:0006366,GO:0007582,GO:0008150,GO:0008152,GO:0016563,GO:0030528,GO:0045449
2010010B06	TETRASPAN NET-6 homolog [Homo sapiens]	8	GO:0000267,GO:0003673,GO:0005575,GO:0005623,GO:0005624,GO:0005886,GO:0005887,GO:0016020,GO:0016021
2010013M14	RIKEN cDNA 2010013M14 gene	8	GO:0000004,GO:0003673,GO:0003674,GO:0005554,GO:0005575,GO:0008150,GO:0008372
2010012G15	unclassifiable	8	GO:0003673,GO:0005575,GO:0005576,GO:0005615,GO:0005623,GO:0016020,GO:0016021
2310041G17	transmembrane 7 superfamily member 1	8	GO:0003673,GO:0005575,GO:0005623,GO:0016020,GO:0016021
2410036L24	cysteine-rich protein 2	8	GO:0000004,GO:0003673,GO:0003674,GO:0005554,GO:0005575,GO:0005622,GO:0005623,GO:0005634,GO:0007275,GO:0008150,GO:0008372,GO:0009987,GO:0030154
2410011D02	CASPASE RECRUITMENT DOMAIN PROTEIN 11 (CARD-CONTAINING MAGUK PROTEIN 3) (CARMA 1) homolog [Homo sapiens]	8	GO:0003673,GO:0003674,GO:0003793,GO:0007154,GO:0007165,GO:0007242,GO:0008150,GO:0009987
2700094D06	thymosin, beta 10	8	GO:0003673,GO:0003674,GO:0003779,GO:0003785,GO:0005488,GO:0005515,GO:0005575,GO:0005622,GO:0005623,GO:0005737,GO:0006996,GO:0007010,GO:0007028,GO:0007582,GO:0008092,GO:0008150,GO:0008151,GO:0009987,GO:0016043,GO:0030029,GO:0030036
2610002D24	proteolipid protein 2	8	GO:0000004,GO:0003673,GO:0003674,GO:0005554,GO:0005575,GO:0008150,GO:0008372
2810435L19	pan hematopoietic expression	8	GO:0000004,GO:0003673,GO:0003674,GO:0005554,GO:0005575,GO:0005622,GO:0005623,GO:0008150,GO:0016020,GO:0016021
2900052J15	RIKEN cDNA 2900052J15 gene	8	GO:0000004,GO:0003673,GO:0003674,GO:0005554,GO:0005575,GO:0008150,GO:0008372
3000003J08	RIKEN cDNA 2610203G15 gene	8	GO:0000004,GO:0003673,GO:0003674,GO:0005554,GO:0005575,GO:0008150,GO:0008372
4833422E19	Ras suppressor protein 1	8	GO:0003673,GO:0003674,GO:0005554,GO:0005575,GO:0007154,GO:0007165,GO:0007242,GO:0007264,GO:0007265,GO:0008150,GO:0008372,GO:0009987
2810482C04	hairy and enhancer of split 6, (Drosophila)	8	GO:0003673,GO:0003674,GO:0003676,GO:0003677,GO:0003700,GO:0003712,GO:0005488,GO:0005515,GO:0005575,GO:0005622,GO:0005623,GO:0005634,GO:0005654,GO:0005667,GO:0006139,GO:0006350,GO:0006351,GO:0006355,GO:0006357,GO:0006366,GO:0007275,GO:0007399,GO:0007582,GO:0008134,GO:0008150,GO:0008152,GO:0009653,GO:0009887,GO:0009987,GO:0030154,GO:0030528,GO:0045449
UI-M-AP1-agn-a-08-6-UI	BCL2/adenovirus E1B 19kDa-interacting protein 3-like	8	GO:0000004,GO:0003673,GO:0003674,GO:0005554,GO:0005575,GO:0008150,GO:0008372
5730420F04	hypothetical ARM repeat structure containing protein	8	GO:0003673,GO:0005575,GO:0005623,GO:0016020,GO:0016021
5830406C15	unknown EST	8	GO:0000004,GO:0003673,GO:0003674,GO:0005554,GO:0005575,GO:0008150,GO:0008372
5830413P05	zinc finger protein 198	8	GO:0003673,GO:0005575,GO:0005622,GO:0005623,GO:0005634,GO:0006139,GO:0006350,GO:0006351,GO:0006355,GO:0007582,GO:0008150,GO:0008152,GO:0045449
4933403N21	hypothetical B-box zinc finger domain/RING finger containing protein	8	GO:0000004,GO:0003673,GO:0003674,GO:0005554,GO:0005575,GO:0008150,GO:0008372
1500004K09	single-stranded DNA binding protein 2	8	GO:0003673,GO:0003674,GO:0003676,GO:0003677,GO:0005488,GO:0005575,GO:0005622,GO:0005623,GO:0005634,GO:0006139,GO:0006350,GO:0006351,GO:0006355,GO:0007582,GO:0008150,GO:0008152,GO:0045449
1600032G08	t-complex testis expressed 1	8	GO:0000004,GO:0003673,GO:0003674,GO:0005554,GO:0005575,GO:0008150,GO:0008372
2310011O17	fetuin beta	8	GO:0003673,GO:0003674,GO:0004857,GO:0004866,GO:0004869,GO:0005575,GO:0005576,GO:0005615,GO:0030234,GO:0030414
2210418H06	unknown EST	8	GO:0000004,GO:0003673,GO:0003674,GO:0005554,GO:0005575,GO:0008150,GO:0008372
2010206P07	SH3 domain protein 3	8	GO:0000004,GO:0003673,GO:0003674,GO:0003676,GO:0003677,GO:0003700,GO:0005488,GO:0005554,GO:0005575,GO:0006139,GO:0006350,GO:0006351,GO:0006355,GO:0007582,GO:0008150,GO:0008152,GO:0008372,GO:0030528,GO:0045449
2310004G04	RIKEN cDNA 2900055D14 gene	8	GO:0000004,GO:0003673,GO:0003674,GO:0005554,GO:0005575,GO:0008150,GO:0008372
2510027N19	hypothetical Phorbol esters/diacylglycerol binding domain/Cytochrome c family heme-binding site containing protein	8	GO:0003673,GO:0003674,GO:0005215,GO:0005489,GO:0006118,GO:0007154,GO:0007165,GO:0007242,GO:0007582,GO:0008150,GO:0008152,GO:0009987
2310038G18	unknown EST	8	GO:0003673,GO:0003674,GO:0003676,GO:0003677,GO:0003700,GO:0005488,GO:0005575,GO:0005622,GO:0005623,GO:0005634,GO:0005654,GO:0005667,GO:0006139,GO:0006350,GO:0006351,GO:0006355,GO:0007582,GO:0008150,GO:0008152,GO:0030528,GO:0045449
2310040C05	similar to HSPC337 (FRAGMENT) [Homo sapiens]	8	GO:0003673,GO:0003674,GO:0005215,GO:0005489,GO:0006118,GO:0007154,GO:0007165,GO:0007242,GO:0007582,GO:0008150,GO:0008152,GO:0009987
2410004H05	AD-017 PROTEIN (GLYCOSYLTRANSFERASE) (CDNA FLJ14611 FIS, CLONE NT2RP1000988) homolog [Homo sapiens]	8	GO:0000004,GO:0003673,GO:0003674,GO:0005554,GO:0005575,GO:0008150,GO:0008372
2610204M12	unknown EST	8	GO:0000004,GO:0003673,GO:0003674,GO:0005554,GO:0005575,GO:0008150,GO:0008372
2810427C15	unclassifiable	8	GO:0000004,GO:0003673,GO:0003674,GO:0005554,GO:0005575,GO:0008150,GO:0008372
3110030P16	similar to RETINAL SHORT-CHAIN DEHYDROGENASE/REDUCTASE RETSDR4 [Homo sapiens]	8	GO:0003673,GO:0003674,GO:0003824,GO:0016491
2900083K03	inferred: RIKEN cDNA 2210402G22 gene / E1A transactivation inhibitor BS69 {Homo sapiens}	8	GO:0000122,GO:0003673,GO:0003674,GO:0003676,GO:0003677,GO:0005488,GO:0005575,GO:0005622,GO:0005623,GO:0005634,GO:0006139,GO:0006350,GO:0006351,GO:0006355,GO:0006357,GO:0006366,GO:0007582,GO:0008150,GO:0008151,GO:0008152,GO:0008283,GO:0009987,GO:0016481,GO:0045449,GO:0045892
2810450N13	nei endonuclease VIII-like 1 (E. coli)	8	GO:0003673,GO:0003674,GO:0003676,GO:0003677,GO:0003684,GO:0003824,GO:0005488,GO:0005575,GO:0005622,GO:0005623,GO:0005634,GO:0006139,GO:0006259,GO:0006281,GO:0006950,GO:0006974,GO:0007582,GO:0008150,GO:0008152,GO:0009719,GO:0016787,GO:0016798,GO:0016799,GO:0016829,GO:0019104
2810429I12	expressed sequence AI463719	8	GO:0000004,GO:0003673,GO:0003674,GO:0005554,GO:0005575,GO:0008150,GO:0008372
9130026D18	syntrophin associated serine/threonine kinase	8	GO:0000004,GO:0003673,GO:0003674,GO:0005554,GO:0005575,GO:0008150,GO:0008372
5830477L08	Cdc42 GTPase-activating protein	8	GO:0000004,GO:0003673,GO:0003674,GO:0005554,GO:0005575,GO:0008150,GO:0008372
H3117C09	ribosomal protein L7	8	GO:0000004,GO:0003673,GO:0003674,GO:0005554,GO:0005575,GO:0008150,GO:0008372
H3142C03	ral guanine nucleotide dissociation stimulator,-like 2	8	GO:0000004,GO:0003673,GO:0003674,GO:0005554,GO:0005575,GO:0008150,GO:0008372
5430439C17	unknown EST	8	GO:0000004,GO:0003673,GO:0003674,GO:0005554,GO:0005575,GO:0008150,GO:0008372
5330423M05	ALDOSE REDUCTASE (FRAGMENT) homolog [Pan troglodytes]	8	GO:0000004,GO:0003673,GO:0003674,GO:0005554,GO:0005575,GO:0008150,GO:0008372
1600020H07	2-hydroxyphytanoyl-CoA lyase	8	GO:0000287,GO:0003673,GO:0003674,GO:0003824,GO:0005488,GO:0005575,GO:0005622,GO:0005623,GO:0005737,GO:0005777,GO:0006629,GO:0007582,GO:0008150,GO:0008152,GO:0016829,GO:0042579,GO:0046872
1500031H04	hypothetical Zn-finger CCHC type containing protein	8	GO:0000004,GO:0003673,GO:0003674,GO:0005554,GO:0005575,GO:0008150,GO:0008372
1700026G08	thymosin, beta 10	8	GO:0003673,GO:0003674,GO:0003779,GO:0003785,GO:0005488,GO:0005515,GO:0005575,GO:0005622,GO:0005623,GO:0005737,GO:0006996,GO:0007010,GO:0007028,GO:0007582,GO:0008092,GO:0008150,GO:0008151,GO:0009987,GO:0016043,GO:0030029,GO:0030036
2010320D02	RIKEN cDNA 4833420G17 gene	8	GO:0000004,GO:0003673,GO:0003674,GO:0005554,GO:0005575,GO:0008150,GO:0008372
1810053E15	similar to chromosome 1 open reading frame 27	8	GO:0000004,GO:0003673,GO:0003674,GO:0005554,GO:0005575,GO:0008150,GO:0008372
2010309G21	RIKEN cDNA 2010309G21 gene	8	GO:0003673,GO:0003674,GO:0003793,GO:0003823,GO:0005488
2310001H17	RIKEN cDNA 2310001H17 gene	8	GO:0000004,GO:0003673,GO:0003674,GO:0005554,GO:0005575,GO:0008150,GO:0008372
2310050F07	Bardet-Biedl syndrome 2 homolog (human)	8	GO:0000004,GO:0003673,GO:0003674,GO:0005554,GO:0005575,GO:0008150,GO:0008372
2310068J11	molybdenum cofactor synthesis 2	8	GO:0003673,GO:0006725,GO:0006731,GO:0006732,GO:0006777,GO:0006790,GO:0007582,GO:0008150,GO:0008152,GO:0009058,GO:0009108,GO:0019438,GO:0019720,GO:0042558,GO:0042559,GO:0046138
2410008M11	unknown EST	8	GO:0000004,GO:0003673,GO:0003674,GO:0005554,GO:0005575,GO:0008150,GO:0008372
2310033F14	unclassifiable	8	GO:0000004,GO:0003673,GO:0003674,GO:0005554,GO:0005575,GO:0008150,GO:0008372
2810465O16	PUTATIVE RIBOSOMAL PROTEIN L39 PROTEIN homolog [Oncorhynchus mykiss]	8	GO:0003673,GO:0003674,GO:0003676,GO:0003723,GO:0003735,GO:0005198,GO:0005488,GO:0005575,GO:0005622,GO:0005623,GO:0005737,GO:0005829,GO:0005830,GO:0005840,GO:0005842,GO:0006412,GO:0007582,GO:0008150,GO:0008152,GO:0009058,GO:0009059,GO:0015934,GO:0019538,GO:0030529
2900055E04	RB1-inducible coiled-coil 1	8	GO:0003673,GO:0005575,GO:0005622,GO:0005623,GO:0005634,GO:0005737
2900022M12	unclassifiable	8	GO:0000004,GO:0003673,GO:0003674,GO:0005554,GO:0005575,GO:0008150,GO:0008372
2310079P08	spleen tyrosine kinase	8	GO:0000004,GO:0003673,GO:0003674,GO:0005554,GO:0005575,GO:0008150,GO:0008372
H3106F07	guanine nucleotide binding protein, alpha inhibiting 2	8	GO:0000004,GO:0003673,GO:0003674,GO:0005554,GO:0005575,GO:0008150,GO:0008372
0910001N19	neutrophil cytosolic factor 2	8	GO:0000004,GO:0003673,GO:0003674,GO:0005554,GO:0005575,GO:0008150,GO:0008372
2510003K24	interleukin 4 receptor, alpha	8	GO:0000004,GO:0003673,GO:0003674,GO:0005554,GO:0005575,GO:0008150,GO:0008372
5530400K22	unknown EST	8	GO:0000004,GO:0003673,GO:0003674,GO:0005554,GO:0005575,GO:0008150,GO:0008372
5530401A17	proliferation of germ cells	8	GO:0000003,GO:0003673,GO:0003674,GO:0005554,GO:0005575,GO:0007275,GO:0007276,GO:0007582,GO:0008150,GO:0008151,GO:0008283,GO:0008372,GO:0009987,GO:0019953,GO:0042127
1500016M15	hypothetical protein	8	GO:0003673,GO:0005575,GO:0005623,GO:0016020,GO:0016021
1700054I21	inferred: RIKEN cDNA 1110003E01 gene / Unknown (protein for MGC:7185) [Mus musculus]	8	GO:0003673,GO:0005575,GO:0005623,GO:0016020,GO:0016021
1810026B05	unknown EST	8	GO:0000004,GO:0003673,GO:0003674,GO:0005554,GO:0005575,GO:0008150,GO:0008372
1810013H02	unknown EST	8	GO:0000004,GO:0003673,GO:0003674,GO:0005554,GO:0005575,GO:0008150,GO:0008372
2010004C01	small protein effector 1 of Cdc42	8	GO:0000004,GO:0003673,GO:0003674,GO:0005554,GO:0005575,GO:0008150,GO:0008372
2210401P05	pre-B lymphocyte gene 3	8	GO:0003673,GO:0005575,GO:0005576,GO:0005615
2310005E10	similar to ALDOSE REDUCTASE-RELATED PROTEIN 1 (EC 1.1.1.21) (AR) (ALDEHYDE REDUCTASE) (VAS DEFERENS ANDROGEN-DEPENDENT PROTEIN) (MVDP) [Mus musculus]	8	GO:0000004,GO:0003673,GO:0003674,GO:0005554,GO:0005575,GO:0008150,GO:0008372
2200002D24	RNA binding motif protein, X chromosome	8	GO:0000166,GO:0003673,GO:0003674,GO:0003676,GO:0003723,GO:0005488,GO:0005524,GO:0005575,GO:0005622,GO:0005623,GO:0005634,GO:0017076,GO:0019012,GO:0019013,GO:0019028,GO:0030529,GO:0030554,GO:0046728
2010205A11	hypothetical protein	8	GO:0000004,GO:0003673,GO:0003674,GO:0005554,GO:0005575,GO:0008150,GO:0008372
2210418G15	unknown EST	8	GO:0000004,GO:0003673,GO:0003674,GO:0005554,GO:0005575,GO:0008150,GO:0008372
2310011N08	weakly similar to BA48M17.1 (SWI/SNF RELATED, MATRIX ASSOCIATED, ACTIN DEPENDENT REGULATOR OF CHROMATIN, SUBFAMILY A, MEMBER 2) (FRAGMENT) [Homo sapiens]	8	GO:0000166,GO:0003673,GO:0003674,GO:0003676,GO:0003677,GO:0003824,GO:0004386,GO:0005488,GO:0005524,GO:0005575,GO:0005622,GO:0005623,GO:0005634,GO:0006139,GO:0006350,GO:0006351,GO:0006355,GO:0007582,GO:0008150,GO:0008152,GO:0016787,GO:0017076,GO:0030554,GO:0045449
2310022K03	peroxisomal delta3, delta2-enoyl-Coenzyme A isomerase	8	GO:0000062,GO:0003673,GO:0003674,GO:0003824,GO:0005488,GO:0005541,GO:0005575,GO:0005622,GO:0005623,GO:0005737,GO:0005777,GO:0006996,GO:0007028,GO:0007031,GO:0007582,GO:0008150,GO:0008151,GO:0008152,GO:0008289,GO:0009987,GO:0016043,GO:0016853,GO:0042579
2310047M10	hypothetical protein	8	GO:0000004,GO:0003673,GO:0003674,GO:0005554,GO:0005575,GO:0008150,GO:0008372
2310065K12	coactosin-like 1 (Dictyostelium)	8	GO:0000004,GO:0003673,GO:0003674,GO:0003779,GO:0005488,GO:0005515,GO:0005575,GO:0005622,GO:0005623,GO:0005737,GO:0005856,GO:0008092,GO:0008150,GO:0008372
2810441A05	vesicle-associated membrane protein 8	8	GO:0003673,GO:0005575,GO:0005622,GO:0005623,GO:0005737,GO:0005768,GO:0005769,GO:0016020,GO:0016021
3110053G12	RIKEN cDNA 2700038C09 gene	8	GO:0000004,GO:0003673,GO:0003674,GO:0005554,GO:0005575,GO:0008150,GO:0008372
3110053G23	hypothetical protein	8	GO:0000004,GO:0003673,GO:0003674,GO:0005554,GO:0005575,GO:0008150,GO:0008372
2900042K05	unclassifiable	8	GO:0000004,GO:0003673,GO:0003674,GO:0005554,GO:0005575,GO:0008150,GO:0008372
4921535M01	protein phosphatase 3, catalytic subunit, gamma isoform	8	GO:0000004,GO:0003673,GO:0003674,GO:0005554,GO:0005575,GO:0008150,GO:0008372
9130208E07	unknown EST	8	GO:0000004,GO:0003673,GO:0003674,GO:0005554,GO:0005575,GO:0008150,GO:0008372
1600013J14	growth arrest and DNA-damage-inducible 45 alpha	8	GO:0000004,GO:0003673,GO:0003674,GO:0005554,GO:0005575,GO:0008150,GO:0008372
H3073F10	calpain 2	8	GO:0000004,GO:0003673,GO:0003674,GO:0005554,GO:0005575,GO:0008150,GO:0008372
H3143D10	protein kinase, cAMP dependent, catalytic, alpha	8	GO:0000004,GO:0003673,GO:0003674,GO:0005554,GO:0005575,GO:0008150,GO:0008372
H3063A09	Ras association (RalGDS/AF-6) domain family 5	8	GO:0000004,GO:0003673,GO:0003674,GO:0005554,GO:0005575,GO:0008150,GO:0008372
4833418L03	RIKEN cDNA 9030425C21 gene	8	GO:0000004,GO:0003673,GO:0003674,GO:0005554,GO:0005575,GO:0008150,GO:0008372
H3147G10	histone deacetylase 10	8	GO:0000004,GO:0003673,GO:0003674,GO:0005554,GO:0005575,GO:0008150,GO:0008372
5730406K24	ATPase, Cu++ transporting, alpha polypeptide	8	GO:0000041,GO:0000166,GO:0000287,GO:0003673,GO:0003674,GO:0003824,GO:0004008,GO:0005215,GO:0005375,GO:0005386,GO:0005488,GO:0005507,GO:0005524,GO:0005575,GO:0005622,GO:0005623,GO:0005737,GO:0005794,GO:0005886,GO:0005887,GO:0005889,GO:0006810,GO:0006811,GO:0006812,GO:0006825,GO:0007582,GO:0008150,GO:0008151,GO:0008152,GO:0008324,GO:0008900,GO:0009987,GO:0015075,GO:0015077,GO:0015078,GO:0015082,GO:…
0610010K10	S100 calcium binding protein A11 (calizzarin)	8	GO:0003673,GO:0003674,GO:0004871,GO:0005102,GO:0005125,GO:0005488,GO:0005509,GO:0046872
5830428L06	phosphoinositide-3-kinase, catalytic, gamma polypeptide	8	GO:0001727,GO:0003673,GO:0003674,GO:0003824,GO:0004428,GO:0005575,GO:0005622,GO:0005623,GO:0005737,GO:0005829,GO:0005942,GO:0016301,GO:0016303,GO:0016740,GO:0016772,GO:0016773
4931428D14	RIKEN cDNA 4931428D14 gene	8	GO:0000004,GO:0003673,GO:0003674,GO:0005554,GO:0005575,GO:0008150,GO:0008372
1500005J14	RIKEN cDNA 1500005J14 gene	8	GO:0000004,GO:0003673,GO:0003674,GO:0005554,GO:0005575,GO:0008150,GO:0008372
1600021K12	thymosin, beta 10	8	GO:0003673,GO:0003674,GO:0003779,GO:0003785,GO:0005488,GO:0005515,GO:0005575,GO:0005622,GO:0005623,GO:0005737,GO:0006996,GO:0007010,GO:0007028,GO:0007582,GO:0008092,GO:0008150,GO:0008151,GO:0009987,GO:0016043,GO:0030029,GO:0030036
1500011B03	unknown EST	8	GO:0000004,GO:0003673,GO:0003674,GO:0005554,GO:0005575,GO:0008150,GO:0008372
1700010E23	MRNA, TESTIS SPECIFIC EXPRESSING GENE, COMPLETE CDS homolog [Rattus norvegicus]	8	GO:0000166,GO:0003673,GO:0003674,GO:0005488,GO:0005524,GO:0017076,GO:0030554
4933433B15	hypothetical Nudix structure containing protein	8	GO:0000004,GO:0003673,GO:0003674,GO:0005554,GO:0005575,GO:0008150,GO:0008372
1500009C23	ubiquitin-conjugating enzyme E2H	8	GO:0003673,GO:0003674,GO:0003824,GO:0004840,GO:0004842,GO:0006464,GO:0006508,GO:0006511,GO:0006512,GO:0007582,GO:0008150,GO:0008152,GO:0008639,GO:0009056,GO:0009057,GO:0016874,GO:0016879,GO:0016881,GO:0019538,GO:0019941,GO:0030163
1500034N03	Ras-like without CAAX 1	8	GO:0000166,GO:0003673,GO:0003674,GO:0003824,GO:0003924,GO:0005488,GO:0005525,GO:0005575,GO:0005623,GO:0005886,GO:0016020,GO:0016787,GO:0016817,GO:0016818,GO:0017076,GO:0019001
1600023G18	SH3 domain protein 3	8	GO:0000004,GO:0003673,GO:0003674,GO:0003676,GO:0003677,GO:0003700,GO:0005488,GO:0005554,GO:0005575,GO:0006139,GO:0006350,GO:0006351,GO:0006355,GO:0007582,GO:0008150,GO:0008152,GO:0008372,GO:0030528,GO:0045449
1700034A18	RIKEN cDNA 1110018J18 gene	8	GO:0000004,GO:0003673,GO:0003674,GO:0005554,GO:0005575,GO:0008150,GO:0008372
1810006K02	paraoxonase 2	8	GO:0003673,GO:0003674,GO:0003824,GO:0004064,GO:0016787,GO:0016788,GO:0016789
1810033P05	RIKEN cDNA 1500005J14 gene	8	GO:0000004,GO:0003673,GO:0003674,GO:0005554,GO:0005575,GO:0008150,GO:0008372
1810018L05	DJ473B4.1 (NOVEL PROTEIN SIMILAR TO PREDICTED HUMAN AND WORM GENES) (HYPOTHETICAL 24.1 KDA PROTEIN) homolog [Homo sapiens]	8	GO:0003673,GO:0005575,GO:0005623,GO:0016020,GO:0016021
2010001M09	weakly similar to PROAPOPTOTIC CASPASE ADAPTOR PROTEIN [Homo sapiens]	8	GO:0003673,GO:0005575,GO:0005576,GO:0005615
2210414B05	unknown EST	8	GO:0000004,GO:0003673,GO:0003674,GO:0005554,GO:0005575,GO:0008150,GO:0008372
2010319C14	hypothetical protein	8	GO:0000004,GO:0003673,GO:0003674,GO:0005554,GO:0005575,GO:0008150,GO:0008372
2310009C03	hypothetical Trp-Asp repeat (WD-repeat) structure containing protein	8	GO:0000004,GO:0003673,GO:0003674,GO:0005554,GO:0005575,GO:0008150,GO:0008372
1810049A15	KDEL containing protein 1	8	GO:0000004,GO:0003673,GO:0003674,GO:0005554,GO:0005575,GO:0008150,GO:0008372
2010015F10	RIKEN cDNA 2310050K10 gene	8	GO:0000004,GO:0003673,GO:0003674,GO:0005554,GO:0005575,GO:0008150,GO:0008372
2310031C07	ATP-binding cassette, sub-family D (ALD), member 1	8	GO:0000166,GO:0003673,GO:0003674,GO:0003824,GO:0004009,GO:0005215,GO:0005386,GO:0005488,GO:0005524,GO:0005575,GO:0005622,GO:0005623,GO:0005737,GO:0005777,GO:0006810,GO:0007582,GO:0008150,GO:0008151,GO:0009987,GO:0015399,GO:0015405,GO:0016020,GO:0016021,GO:0016787,GO:0016817,GO:0016818,GO:0016820,GO:0016887,GO:0017076,GO:0030554,GO:0042579,GO:0042623,GO:0042626
2410005O16	RIKEN cDNA 2410005O16 gene	8	GO:0000004,GO:0003673,GO:0003674,GO:0005554,GO:0005575,GO:0008150,GO:0008372
2310033H05	gene rich cluster, C10 gene	8	GO:0000004,GO:0003673,GO:0003674,GO:0005554,GO:0005575,GO:0008150,GO:0008372
2310051H16	RIKEN cDNA 2310043N13 gene	8	GO:0000004,GO:0003673,GO:0003674,GO:0005554,GO:0005575,GO:0008150,GO:0008372
2310069I04	unknown EST	8	GO:0000004,GO:0003673,GO:0003674,GO:0005554,GO:0005575,GO:0008150,GO:0008372
2700062L12	vimentin	8	GO:0003673,GO:0005575,GO:0005622,GO:0005623,GO:0005737,GO:0005856,GO:0005871,GO:0005875,GO:0005882,GO:0015630,GO:0045111
2810468L03	pellino 1	8	GO:0000004,GO:0003673,GO:0003674,GO:0005554,GO:0005575,GO:0008150,GO:0008372
3200002K22	inhibitor of DNA binding 3	8	GO:0003673,GO:0005575,GO:0005622,GO:0005623,GO:0005634
2810457N15	unknown EST	8	GO:0000004,GO:0003673,GO:0003674,GO:0005554,GO:0005575,GO:0008150,GO:0008372
3300002M13	TNF INTRACELLULAR DOMAIN-INTERACTING PROTEIN (C-JUN BINDING PROTEIN JBP) (CK2-INTERACTING PROTEIN-1) homolog [Homo sapiens]	8	GO:0000004,GO:0003673,GO:0003674,GO:0005554,GO:0005575,GO:0008150,GO:0008372
2700050A01	guanine nucleotide binding protein (G protein), gamma 2 subunit	8	GO:0000166,GO:0003673,GO:0003674,GO:0003824,GO:0003924,GO:0003927,GO:0005083,GO:0005488,GO:0005525,GO:0005575,GO:0005623,GO:0005834,GO:0005886,GO:0007154,GO:0007165,GO:0007166,GO:0007186,GO:0008150,GO:0009987,GO:0016020,GO:0016787,GO:0016817,GO:0016818,GO:0017076,GO:0019001,GO:0019897,GO:0019898,GO:0030234,GO:0030695
9030618A07	beta-site APP cleaving enzyme	8	GO:0003673,GO:0003674,GO:0003824,GO:0004190,GO:0004194,GO:0005575,GO:0005576,GO:0005615,GO:0005623,GO:0006508,GO:0007582,GO:0008150,GO:0008152,GO:0008233,GO:0009056,GO:0009057,GO:0016020,GO:0016021,GO:0016787,GO:0019538,GO:0030163
H3105C10	LIM motif-containing protein kinase 2	8	GO:0000004,GO:0003673,GO:0003674,GO:0005554,GO:0005575,GO:0008150,GO:0008372
H3024F08	protein kinase, interferon inducible double stranded RNA dependent activator	8	GO:0000004,GO:0003673,GO:0003674,GO:0005554,GO:0005575,GO:0008150,GO:0008372
H3149A12	eukaryotic translation initiation factor 3, subunit 7 (zeta)	8	GO:0000004,GO:0003673,GO:0003674,GO:0005554,GO:0005575,GO:0008150,GO:0008372
H3027F07	mitogen activated protein kinase kinase 6	8	GO:0000004,GO:0003673,GO:0003674,GO:0005554,GO:0005575,GO:0008150,GO:0008372
4632407K17	RIKEN cDNA 4632407K17 gene	8	GO:0003673,GO:0003674,GO:0004871,GO:0004872
5730501N20	inferred: RIKEN cDNA 5730501N20 gene	8	GO:0000004,GO:0003673,GO:0003674,GO:0005554,GO:0005575,GO:0008150,GO:0008372
9530043P15	RIKEN cDNA 9530043P15 gene	8	GO:0003673,GO:0003674,GO:0003676,GO:0003723,GO:0003824,GO:0004518,GO:0004519,GO:0004521,GO:0004522,GO:0004540,GO:0005488,GO:0005575,GO:0005576,GO:0005615,GO:0016787,GO:0016788,GO:0016892
5730446C15	hypothetical Arginine-rich region containing protein	8	GO:0000004,GO:0003673,GO:0003674,GO:0005554,GO:0005575,GO:0008150,GO:0008372
1600028C08	Rac/Cdc42 guanine nucleotide exchange factor (GEF) 6	8	GO:0000004,GO:0003673,GO:0003674,GO:0005554,GO:0005575,GO:0008150,GO:0008372
1810013D05	RIKEN cDNA 1810013D05 gene	8	GO:0000004,GO:0003673,GO:0003674,GO:0005554,GO:0005575,GO:0008150,GO:0008372
1700024P20	spermatid perinuclear RNA binding protein	8	GO:0000003,GO:0003673,GO:0003674,GO:0003676,GO:0003677,GO:0003723,GO:0003725,GO:0003727,GO:0005488,GO:0005575,GO:0005622,GO:0005623,GO:0005737,GO:0005856,GO:0006928,GO:0007275,GO:0007276,GO:0007283,GO:0007286,GO:0008150,GO:0009987,GO:0015630,GO:0019953,GO:0030154
2010204A01	DNA segment, Chr X, Immunex 38, expressed	8	GO:0000004,GO:0003673,GO:0003674,GO:0005554,GO:0005575,GO:0008150,GO:0008372
2310011D22	solute carrier family 27 (fatty acid transporter), member 4	8	GO:0003673,GO:0003674,GO:0003824,GO:0005215,GO:0006810,GO:0006869,GO:0007582,GO:0008150,GO:0008151,GO:0008152,GO:0009987
2010007H06	hypothetical protein	8	GO:0000004,GO:0003673,GO:0003674,GO:0005554,GO:0005575,GO:0008150,GO:0008372
2010205H24	unknown EST	8	GO:0000004,GO:0003673,GO:0003674,GO:0005554,GO:0005575,GO:0008150,GO:0008372
2210004N12	RIKEN cDNA 2510004L20 gene	8	GO:0003673,GO:0003674,GO:0005488,GO:0005509,GO:0007154,GO:0007165,GO:0007166,GO:0007229,GO:0008150,GO:0009987,GO:0046872
2310011A09	Ras suppressor protein 1	8	GO:0003673,GO:0003674,GO:0005554,GO:0005575,GO:0007154,GO:0007165,GO:0007242,GO:0007264,GO:0007265,GO:0008150,GO:0008372,GO:0009987
2310035N23	RIKEN cDNA 2310035N23 gene	8	GO:0000004,GO:0003673,GO:0003674,GO:0005554,GO:0005575,GO:0008150,GO:0008372
2310047A01	unknown EST	8	GO:0000004,GO:0003673,GO:0003674,GO:0005554,GO:0005575,GO:0008150,GO:0008372
2610008L12	UNKNOWN (PROTEIN FOR IMAGE:3500704) (FRAGMENT)	8	GO:0000067,GO:0000087,GO:0000088,GO:0000278,GO:0000279,GO:0000280,GO:0003673,GO:0005575,GO:0005622,GO:0005623,GO:0005634,GO:0007049,GO:0007067,GO:0007076,GO:0007582,GO:0008150,GO:0008151,GO:0008283,GO:0009987,GO:0030261
2810425P20	proteolipid protein 2	8	GO:0000004,GO:0003673,GO:0003674,GO:0005554,GO:0005575,GO:0008150,GO:0008372
2810453K03	hypothetical RabGAP/TBC domain containing protein	8	GO:0000004,GO:0003673,GO:0003674,GO:0005554,GO:0005575,GO:0008150,GO:0008372
3110053B16	similar to HIPPOCALCIN-LIKE 1 [Mus musculus]	8	GO:0000004,GO:0003673,GO:0003674,GO:0005554,GO:0005575,GO:0008150,GO:0008372
4930452I21	SH3 domain protein 1B	8	GO:0003673,GO:0003674,GO:0005488,GO:0005509,GO:0005575,GO:0005622,GO:0005623,GO:0005737,GO:0005856,GO:0005871,GO:0005875,GO:0006810,GO:0006897,GO:0007582,GO:0008150,GO:0008151,GO:0009987,GO:0015630,GO:0016192,GO:0046872
H3091E07	ubiquitin-conjugating enzyme E2D 2	8	GO:0000004,GO:0003673,GO:0003674,GO:0005554,GO:0005575,GO:0008150,GO:0008372
4632411L20	adducin 3 (gamma)	8	GO:0003673,GO:0003674,GO:0005198,GO:0005200,GO:0005488,GO:0005515,GO:0005516,GO:0005575,GO:0005622,GO:0005623,GO:0005737,GO:0005856,GO:0016020
A330105D01	unclassifiable	8	GO:0003673,GO:0003674,GO:0003824,GO:0004197,GO:0005575,GO:0005576,GO:0005615,GO:0006508,GO:0007582,GO:0008150,GO:0008152,GO:0008233,GO:0008234,GO:0009056,GO:0009057,GO:0016787,GO:0019538,GO:0030163
5033403J15	hypothetical protein	8	GO:0000004,GO:0003673,GO:0003674,GO:0005554,GO:0005575,GO:0008150,GO:0008372
1500011G03	trans-acting transcription factor 3	8	GO:0003673,GO:0003674,GO:0003676,GO:0003677,GO:0003700,GO:0005488,GO:0005575,GO:0005622,GO:0005623,GO:0005634,GO:0005654,GO:0005667,GO:0006139,GO:0006350,GO:0006351,GO:0006355,GO:0007582,GO:0008150,GO:0008152,GO:0016563,GO:0016564,GO:0030528,GO:0045182,GO:0045449
1810034K20	Mus musculus magnesium-dependent phosphatase-1 (Mdp1) mRNA, complete cds	8	GO:0000004,GO:0003673,GO:0003674,GO:0005554,GO:0005575,GO:0008150,GO:0008372
1700026K02	F-box only protein 3	8	GO:0000004,GO:0003673,GO:0003674,GO:0005554,GO:0005575,GO:0008150,GO:0008372
2010013D10	membrane bound C2 domain containing protein	8	GO:0000166,GO:0003673,GO:0003674,GO:0005488,GO:0005524,GO:0005575,GO:0005623,GO:0016020,GO:0016021,GO:0017076,GO:0030554
2010012F07	SNF related kinase	8	GO:0000166,GO:0003673,GO:0003674,GO:0003824,GO:0004672,GO:0004674,GO:0004713,GO:0005488,GO:0005524,GO:0006464,GO:0006468,GO:0006793,GO:0006796,GO:0007582,GO:0008150,GO:0008152,GO:0016301,GO:0016310,GO:0016740,GO:0016772,GO:0016773,GO:0017076,GO:0019538,GO:0030554
1810057C19	hypothetical protein	8	GO:0003673,GO:0005575,GO:0005623,GO:0016020,GO:0016021
2010110M21	similar to HYPOTHETICAL 11.5 KDA PROTEIN (UNKNOWN) (PROTEIN FOR MGC:3907) [Homo sapiens]	8	GO:0003673,GO:0005575,GO:0005623,GO:0016020,GO:0016021
2010109C11	unknown EST	8	GO:0000004,GO:0003673,GO:0003674,GO:0005554,GO:0005575,GO:0008150,GO:0008372
2310050C09	similar to SKIN-SPECIFIC PROTEIN (FRAGMENT) [Homo sapiens]	8	GO:0003673,GO:0003674,GO:0005215,GO:0005386,GO:0005489,GO:0006118,GO:0007582,GO:0008150,GO:0008152,GO:0009055
2510015P22	RIKEN cDNA 2510015P22 gene	8	GO:0000166,GO:0003673,GO:0003674,GO:0003824,GO:0004672,GO:0004674,GO:0005488,GO:0005524,GO:0005575,GO:0005622,GO:0005623,GO:0005737,GO:0006464,GO:0006468,GO:0006793,GO:0006796,GO:0006915,GO:0006916,GO:0007154,GO:0007165,GO:0007242,GO:0007582,GO:0008150,GO:0008152,GO:0008189,GO:0008219,GO:0009987,GO:0012501,GO:0016023,GO:0016265,GO:0016301,GO:0016310,GO:0016329,GO:0016740,GO:0016772,GO:0016773,GO:…
2610019O03	replication factor C (activator 1) 2	8	GO:0000067,GO:0000084,GO:0000166,GO:0000278,GO:0003673,GO:0003674,GO:0003676,GO:0003677,GO:0005488,GO:0005524,GO:0005575,GO:0005622,GO:0005623,GO:0005634,GO:0005654,GO:0005657,GO:0005663,GO:0006139,GO:0006259,GO:0006260,GO:0007049,GO:0007582,GO:0008150,GO:0008151,GO:0008152,GO:0008283,GO:0009987,GO:0017076,GO:0030554
2900052G23	RIKEN cDNA 2900052J15 gene	8	GO:0000004,GO:0003673,GO:0003674,GO:0005554,GO:0005575,GO:0008150,GO:0008372
3300002H07	cystatin C	8	GO:0003673,GO:0003674,GO:0004857,GO:0004866,GO:0004869,GO:0005575,GO:0005576,GO:0005615,GO:0030234,GO:0030414
2900092E17	RIKEN cDNA 2900092E17 gene	8	GO:0000004,GO:0003673,GO:0003674,GO:0005554,GO:0005575,GO:0008150,GO:0008372
2810409K13	c-src tyrosine kinase	8	GO:0000166,GO:0003673,GO:0003674,GO:0003824,GO:0004672,GO:0004674,GO:0004713,GO:0005488,GO:0005524,GO:0006464,GO:0006468,GO:0006793,GO:0006796,GO:0007154,GO:0007165,GO:0007242,GO:0007582,GO:0008150,GO:0008152,GO:0009987,GO:0016301,GO:0016310,GO:0016740,GO:0016772,GO:0016773,GO:0017076,GO:0019538,GO:0030554
2810462G13	RIKEN cDNA 4930471O16 gene	8	GO:0000004,GO:0003673,GO:0003674,GO:0005554,GO:0005575,GO:0008150,GO:0008372
2700063L20	RIKEN cDNA 2700063L20 gene	8	GO:0000004,GO:0003673,GO:0003674,GO:0005554,GO:0005575,GO:0008150,GO:0008372
2610021E04	vimentin	8	GO:0003673,GO:0005575,GO:0005622,GO:0005623,GO:0005737,GO:0005856,GO:0005871,GO:0005875,GO:0005882,GO:0015630,GO:0045111
0610041O18	regulator of G-protein signaling 14	8	GO:0003673,GO:0003674,GO:0004871,GO:0005057,GO:0005096,GO:0007154,GO:0007165,GO:0007166,GO:0007186,GO:0008047,GO:0008150,GO:0009987,GO:0030234,GO:0030695
H3114A05	glutathione peroxidase 4	8	GO:0000004,GO:0003673,GO:0003674,GO:0005554,GO:0005575,GO:0008150,GO:0008372
H3125A10	adenomatosis polyposis coli	8	GO:0000004,GO:0003673,GO:0003674,GO:0005554,GO:0005575,GO:0008150,GO:0008372
1700017D11	hypothetical protein	8	GO:0000004,GO:0003673,GO:0003674,GO:0005554,GO:0005575,GO:0008150,GO:0008372
1600009N02	histone 1, H2bc	8	GO:0000785,GO:0000786,GO:0003673,GO:0003674,GO:0003676,GO:0003677,GO:0005488,GO:0005575,GO:0005622,GO:0005623,GO:0005634,GO:0005694,GO:0006139,GO:0006259,GO:0006323,GO:0006325,GO:0006333,GO:0006334,GO:0006997,GO:0007001,GO:0007582,GO:0008150,GO:0008151,GO:0008152,GO:0009987,GO:0016043
1700041A19	SH3 domain protein 1B	8	GO:0003673,GO:0003674,GO:0005488,GO:0005509,GO:0005575,GO:0005622,GO:0005623,GO:0005737,GO:0005856,GO:0005871,GO:0005875,GO:0006810,GO:0006897,GO:0007582,GO:0008150,GO:0008151,GO:0009987,GO:0015630,GO:0016192,GO:0046872
1700064K09	RIKEN cDNA 1700064K09 gene	8	GO:0003673,GO:0003674,GO:0003824,GO:0004842,GO:0005575,GO:0005622,GO:0005623,GO:0006464,GO:0006508,GO:0006511,GO:0006512,GO:0007582,GO:0008150,GO:0008152,GO:0009056,GO:0009057,GO:0016874,GO:0016879,GO:0016881,GO:0019538,GO:0019941,GO:0030163
1810062O14	hypothetical protein	8	GO:0003673,GO:0006605,GO:0006810,GO:0006886,GO:0007582,GO:0008150,GO:0008151,GO:0008152,GO:0009987,GO:0015031,GO:0019538,GO:0046907
2010016E10	diacylglycerol kinase, alpha	8	GO:0003673,GO:0003674,GO:0003824,GO:0004143,GO:0005488,GO:0005509,GO:0005541,GO:0007154,GO:0007165,GO:0007166,GO:0007186,GO:0007200,GO:0007205,GO:0007242,GO:0008150,GO:0008289,GO:0009987,GO:0016301,GO:0016740,GO:0016772,GO:0016773,GO:0019992,GO:0046872
2310014H01	similar to HYPOTHETICAL 18.6 KDA PROTEIN (FRAGMENT) [Homo sapiens]	8	GO:0000004,GO:0003673,GO:0003674,GO:0005554,GO:0005575,GO:0008150,GO:0008372
2310046B19	RIKEN cDNA 2310046B19 gene	8	GO:0000004,GO:0003673,GO:0003674,GO:0005554,GO:0005575,GO:0008150,GO:0008372
2310065B16	erythrocyte protein band 4.1	8	GO:0000902,GO:0003673,GO:0003674,GO:0003779,GO:0005198,GO:0005488,GO:0005515,GO:0005575,GO:0005622,GO:0005623,GO:0005737,GO:0005856,GO:0006996,GO:0007010,GO:0007028,GO:0007275,GO:0007582,GO:0008092,GO:0008150,GO:0008151,GO:0008360,GO:0009653,GO:0009987,GO:0015629,GO:0016043,GO:0030029,GO:0030036,GO:0030507
2310076K21	YIPPEE PROTEIN (FRAGMENT) homolog [Homo sapiens]	8	GO:0000004,GO:0003673,GO:0003674,GO:0005554,GO:0005575,GO:0008150,GO:0008372
2310022P18	solute carrier family 25 (mitochondrial carrier; oxoglutarate carrier), member 11	8	GO:0003673,GO:0003674,GO:0005488,GO:0005575,GO:0005622,GO:0005623,GO:0005737,GO:0005739,GO:0005740,GO:0005743,GO:0006810,GO:0007582,GO:0008150,GO:0008151,GO:0009987,GO:0016020,GO:0016021,GO:0019866
2600017D22	EMOPAMIL BINDING RELATED PROTEIN homolog [Mus musculus]	8	GO:0003673,GO:0003674,GO:0003824,GO:0005575,GO:0005622,GO:0005623,GO:0005737,GO:0005783,GO:0016020,GO:0016021,GO:0016853
2700038C09	RIKEN cDNA 2700038C09 gene	8	GO:0000004,GO:0003673,GO:0003674,GO:0005554,GO:0005575,GO:0008150,GO:0008372
2900036C23	unknown EST	8	GO:0000004,GO:0003673,GO:0003674,GO:0005554,GO:0005575,GO:0008150,GO:0008372
3110032E02	hematopoietically expressed homeobox	8	GO:0003673,GO:0003674,GO:0003676,GO:0003677,GO:0003700,GO:0005488,GO:0005575,GO:0005622,GO:0005623,GO:0005634,GO:0005654,GO:0005667,GO:0006139,GO:0006350,GO:0006351,GO:0006355,GO:0007275,GO:0007399,GO:0007417,GO:0007420,GO:0007582,GO:0008150,GO:0008152,GO:0009653,GO:0009887,GO:0030528,GO:0045449
1110021C22	S100 calcium binding protein A11 (calizzarin)	8	GO:0003673,GO:0003674,GO:0004871,GO:0005102,GO:0005125,GO:0005488,GO:0005509,GO:0046872
H3114A05	glutathione peroxidase 4	8	GO:0000004,GO:0003673,GO:0003674,GO:0005554,GO:0005575,GO:0008150,GO:0008372
572880	POU domain, class 2, associating factor 1	8	GO:0000004,GO:0003673,GO:0003674,GO:0005554,GO:0005575,GO:0008150,GO:0008372
H3114A05	glutathione peroxidase 4	8	GO:0000004,GO:0003673,GO:0003674,GO:0005554,GO:0005575,GO:0008150,GO:0008372
5330414D10	similar to CDNA FLJ10883 FIS, CLONE NT2RP4001946, WEAKLY SIMILAR TO PROTEIN-L-ISOASPARTATE O-METHYLTRANSFERASE (EC 2.1.1.77) [Homo sapiens]	8	GO:0003673,GO:0003674,GO:0003824,GO:0004719,GO:0006464,GO:0007582,GO:0008150,GO:0008152,GO:0008168,GO:0008171,GO:0008276,GO:0008757,GO:0016740,GO:0016741,GO:0019538
5730408C10	RIKEN cDNA 5730408C10 gene	8	GO:0000004,GO:0003673,GO:0003674,GO:0005554,GO:0005575,GO:0008150,GO:0008372
5830428M24	unknown EST	8	GO:0000004,GO:0003673,GO:0003674,GO:0005554,GO:0005575,GO:0008150,GO:0008372
5430401D19	RIKEN cDNA 5430401D19 gene	8	GO:0000004,GO:0003673,GO:0003674,GO:0005554,GO:0005575,GO:0008150,GO:0008372
4933437F05	hypothetical NAD(P)-binding Rossmann-fold domains structure containing protein	8	GO:0000004,GO:0003673,GO:0003674,GO:0005554,GO:0005575,GO:0008150,GO:0008372
1500031E20	RIKEN cDNA 1200003E11 gene	8	GO:0000004,GO:0003673,GO:0003674,GO:0005554,GO:0005575,GO:0008150,GO:0008372
1500010O03	adenylate kinase 3 alpha-like	8	GO:0000004,GO:0000166,GO:0003673,GO:0003674,GO:0003824,GO:0004017,GO:0004765,GO:0005488,GO:0005524,GO:0005525,GO:0005575,GO:0005622,GO:0005623,GO:0005737,GO:0005739,GO:0006082,GO:0006519,GO:0006520,GO:0007582,GO:0008150,GO:0008152,GO:0008372,GO:0008652,GO:0009058,GO:0009308,GO:0009309,GO:0016301,GO:0016740,GO:0016772,GO:0016773,GO:0016776,GO:0017076,GO:0019001,GO:0019201,GO:0019205,GO:0019752,GO:…
1700017I11	RIKEN cDNA 1700017I11 gene	8	GO:0000004,GO:0003673,GO:0003674,GO:0005554,GO:0005575,GO:0008150,GO:0008372
1810033M07	RIKEN cDNA 1810033M07 gene	8	GO:0000004,GO:0003673,GO:0003674,GO:0005554,GO:0005575,GO:0008150,GO:0008372
1810033J14	hypothetical SET-domain of transcriptional regulators (TRX, EZ, ASH1 etc) containing protein	8	GO:0003673,GO:0003674,GO:0003676,GO:0003677,GO:0005488,GO:0006139,GO:0006350,GO:0006351,GO:0006355,GO:0007582,GO:0008150,GO:0008152,GO:0045449
1810020P17	inferred: Ral-A exchange factor RalGPS2	8	GO:0000166,GO:0003673,GO:0003674,GO:0005083,GO:0005085,GO:0005488,GO:0007154,GO:0007165,GO:0007242,GO:0008150,GO:0009987,GO:0017076,GO:0019001,GO:0030234,GO:0030695
2210414K06	similar to NESH (NESH PROTEIN) [Homo sapiens]	8	GO:0000004,GO:0003673,GO:0003674,GO:0005554,GO:0005575,GO:0008150,GO:0008372
2310016E22	similar to RETINAL SHORT-CHAIN DEHYDROGENASE/REDUCTASE RETSDR4 [Homo sapiens]	8	GO:0003673,GO:0003674,GO:0003824,GO:0016491
2010309P15	Rab acceptor 1 (prenylated)	8	GO:0000166,GO:0003673,GO:0003674,GO:0005488,GO:0005515,GO:0005525,GO:0005575,GO:0005622,GO:0005623,GO:0005737,GO:0005794,GO:0016020,GO:0016021,GO:0017076,GO:0019001
2210017J06	RIKEN cDNA 4833420G17 gene	8	GO:0000004,GO:0003673,GO:0003674,GO:0005554,GO:0005575,GO:0008150,GO:0008372
2300007F24	RIKEN cDNA 2300007F24 gene	8	GO:0000004,GO:0003673,GO:0003674,GO:0005554,GO:0005575,GO:0008150,GO:0008372
2310050K10	RIKEN cDNA 2310050K10 gene	8	GO:0000004,GO:0003673,GO:0003674,GO:0005554,GO:0005575,GO:0008150,GO:0008372
2310042D05	RIKEN cDNA 2410001H17 gene	8	GO:0000166,GO:0003673,GO:0003674,GO:0003824,GO:0004672,GO:0005488,GO:0005524,GO:0005575,GO:0005623,GO:0006464,GO:0006468,GO:0006793,GO:0006796,GO:0007582,GO:0008150,GO:0008152,GO:0016020,GO:0016021,GO:0016301,GO:0016310,GO:0016740,GO:0016772,GO:0016773,GO:0017076,GO:0019538,GO:0030554
2310057N07	glia maturation factor, gamma	8	GO:0003673,GO:0003674,GO:0003779,GO:0004857,GO:0004860,GO:0004871,GO:0005102,GO:0005488,GO:0005515,GO:0005575,GO:0005622,GO:0005623,GO:0006464,GO:0006468,GO:0006793,GO:0006796,GO:0007582,GO:0008047,GO:0008083,GO:0008092,GO:0008150,GO:0008152,GO:0016310,GO:0019207,GO:0019210,GO:0019538,GO:0030234
2610019A16	cardiac Abnormality/abnormal facies (CATCH22), microdeletion syndrome	8	GO:0000004,GO:0003673,GO:0003674,GO:0005554,GO:0005575,GO:0008150,GO:0008372
2610306O03	phosphodiesterase 4B, cAMP specific	8	GO:0003673,GO:0003674,GO:0003824,GO:0004112,GO:0004114,GO:0004115,GO:0008081,GO:0016787,GO:0016788,GO:0042578
3300002K07	inferred: casein kinase I gamma 3L {Homo sapiens}	8	GO:0000166,GO:0003673,GO:0003674,GO:0003824,GO:0004672,GO:0005488,GO:0005524,GO:0006464,GO:0006468,GO:0006793,GO:0006796,GO:0007582,GO:0008150,GO:0008152,GO:0016301,GO:0016310,GO:0016740,GO:0016772,GO:0016773,GO:0017076,GO:0019538,GO:0030554
2810454L23	weakly similar to KINETOPLAST MITOCHONDRIAL MURF2 PROTEIN [Leishmania tarentolae]	8	GO:0000004,GO:0003673,GO:0003674,GO:0005554,GO:0005575,GO:0008150,GO:0008372
H3104E10	acetyl-Coenzyme A dehydrogenase, long-chain	9	GO:0000004,GO:0003673,GO:0003674,GO:0005554,GO:0005575,GO:0008150,GO:0008372
A930005H10	hypothetical protein	9	GO:0000004,GO:0003673,GO:0003674,GO:0005554,GO:0005575,GO:0008150,GO:0008372
1810003A02	Mus musculus magnesium-dependent phosphatase-1 (Mdp1) mRNA, complete cds	9	GO:0000004,GO:0003673,GO:0003674,GO:0005554,GO:0005575,GO:0008150,GO:0008372
1700108N18	hypothetical ARM repeat structure containing protein	9	GO:0000004,GO:0003673,GO:0003674,GO:0005554,GO:0005575,GO:0008150,GO:0008372
1810062E21	protein phosphatase 1, catalytic subunit, alpha isoform	9	GO:0000004,GO:0003673,GO:0003674,GO:0005554,GO:0005575,GO:0008150,GO:0008372
2310012I02	unknown EST	9	GO:0000004,GO:0003673,GO:0003674,GO:0005554,GO:0005575,GO:0008150,GO:0008372
2210416C20	oxidation resistance 1	9	GO:0000004,GO:0003673,GO:0003674,GO:0005554,GO:0005575,GO:0005622,GO:0005623,GO:0005634,GO:0005730,GO:0007582,GO:0008150,GO:0008152,GO:0009056,GO:0016998
2010305I04	DNA segment, Chr 6, ERATO Doi 772, expressed	9	GO:0000004,GO:0003673,GO:0003674,GO:0005554,GO:0005575,GO:0008150,GO:0008372
2410004L11	eukaryotic translation initiation factor 2 alpha kinase 3	9	GO:0000166,GO:0003673,GO:0003674,GO:0003824,GO:0004672,GO:0004674,GO:0004713,GO:0005488,GO:0005524,GO:0005575,GO:0005576,GO:0005615,GO:0005622,GO:0005623,GO:0005737,GO:0005783,GO:0006118,GO:0006412,GO:0006417,GO:0006445,GO:0006464,GO:0006468,GO:0006793,GO:0006796,GO:0006950,GO:0006986,GO:0007582,GO:0008150,GO:0008152,GO:0009058,GO:0009059,GO:0009605,GO:0009607,GO:0009889,GO:0016020,GO:0016021,GO:…
2410072N22	centromere autoantigen A	9	GO:0000785,GO:0000786,GO:0003673,GO:0003674,GO:0003676,GO:0003677,GO:0005488,GO:0005575,GO:0005622,GO:0005623,GO:0005634,GO:0005694,GO:0006139,GO:0006259,GO:0006323,GO:0006325,GO:0006333,GO:0006334,GO:0006997,GO:0007001,GO:0007582,GO:0008150,GO:0008151,GO:0008152,GO:0009987,GO:0016043
2610206M08	replication factor C (activator 1) 2	9	GO:0000067,GO:0000084,GO:0000166,GO:0000278,GO:0003673,GO:0003674,GO:0003676,GO:0003677,GO:0005488,GO:0005524,GO:0005575,GO:0005622,GO:0005623,GO:0005634,GO:0005654,GO:0005657,GO:0005663,GO:0006139,GO:0006259,GO:0006260,GO:0007049,GO:0007582,GO:0008150,GO:0008151,GO:0008152,GO:0008283,GO:0009987,GO:0017076,GO:0030554
2810402B04	early B-cell factor 1	9	GO:0003673,GO:0003674,GO:0003676,GO:0003677,GO:0005488,GO:0005515,GO:0005575,GO:0005622,GO:0005623,GO:0005634,GO:0006139,GO:0006350,GO:0006351,GO:0006355,GO:0007275,GO:0007582,GO:0008150,GO:0008152,GO:0045182,GO:0045449,GO:0045941
3110054G10	unknown EST	9	GO:0003673,GO:0003674,GO:0003676,GO:0005488
6330500C02	F-box only protein 8	9	GO:0000004,GO:0003673,GO:0003674,GO:0005554,GO:0005575,GO:0008150,GO:0008372
6430595O10	unknown EST	9	GO:0000004,GO:0003673,GO:0003674,GO:0005554,GO:0005575,GO:0008150,GO:0008372
2700043D19	chemokine (C-C motif) ligand 12	9	GO:0001664,GO:0003673,GO:0003674,GO:0004871,GO:0005102,GO:0005125,GO:0005488,GO:0005575,GO:0005576,GO:0005615,GO:0006935,GO:0006950,GO:0006952,GO:0006954,GO:0006955,GO:0007154,GO:0007165,GO:0007582,GO:0008009,GO:0008150,GO:0009605,GO:0009607,GO:0009611,GO:0009613,GO:0009987,GO:0042056,GO:0042330,GO:0042379,GO:0045087
598932	mitogen activated protein kinase kinase kinase 1	9	GO:0000004,GO:0003673,GO:0003674,GO:0005554,GO:0005575,GO:0008150,GO:0008372
617676	toll-like receptor 1	9	GO:0000004,GO:0003673,GO:0003674,GO:0005554,GO:0005575,GO:0008150,GO:0008372
5430400J23	CDNA FLJ32332 FIS, CLONE PROST2005121, WEAKLY SIMILAR TO PROBABLE PROTEIN PHOSPHATASE 2C T23F11.1 (EC 3.1.3.16) homolog [Homo sapiens]	9	GO:0000004,GO:0003673,GO:0003674,GO:0005554,GO:0005575,GO:0008150,GO:0008372
1700016G17	RIKEN cDNA 1110038I05 gene	9	GO:0003673,GO:0003674,GO:0003824,GO:0004491,GO:0005575,GO:0005622,GO:0005623,GO:0005737,GO:0005739,GO:0007582,GO:0008150,GO:0008152,GO:0016491,GO:0016620,GO:0016903
1500032K17	RIKEN cDNA 0610039K22 gene	9	GO:0000004,GO:0003673,GO:0003674,GO:0005554,GO:0005575,GO:0008150,GO:0008372
1810031J21	cAMP responsive element binding protein 3	9	GO:0003673,GO:0003674,GO:0003676,GO:0003677,GO:0005488,GO:0005575,GO:0005622,GO:0005623,GO:0005634
2310008M20	RIKEN cDNA 2310008M20 gene	9	GO:0000004,GO:0003673,GO:0003674,GO:0005554,GO:0005575,GO:0008150,GO:0008372
1810049F12	NADH dehydrogenase (ubiquinone) 1 alpha subcomplex, 1	9	GO:0003673,GO:0003674,GO:0003824,GO:0005575,GO:0005576,GO:0005615,GO:0005622,GO:0005623,GO:0005737,GO:0005739,GO:0016491
2310041E13	hypothetical protein MGC37634	9	GO:0000004,GO:0003673,GO:0003674,GO:0005554,GO:0005575,GO:0008150,GO:0008372
2810460C19	unclassifiable	9	GO:0000004,GO:0003673,GO:0003674,GO:0005554,GO:0005575,GO:0008150,GO:0008372
1520402O14	RIKEN cDNA 1520402O14 gene	9	GO:0003673,GO:0005575,GO:0005576,GO:0005615,GO:0005623,GO:0016020,GO:0016021
2310036L18	histone deacetylase 5	9	GO:0000004,GO:0003673,GO:0003674,GO:0005554,GO:0005575,GO:0008150,GO:0008372
2010002E09	phospholipase A2, group IIA (platelets, synovial fluid)	9	GO:0000004,GO:0003673,GO:0003674,GO:0005554,GO:0005575,GO:0008150,GO:0008372
H3019D01	calmodulin 1	9	GO:0000004,GO:0003673,GO:0003674,GO:0005554,GO:0005575,GO:0008150,GO:0008372
UI-M-AQ1-aec-h-10-6-UI	mitogen activated protein kinase kinase kinase 4	9	GO:0000004,GO:0003673,GO:0003674,GO:0005554,GO:0005575,GO:0008150,GO:0008372
5730421K10	RIKEN cDNA 5730421K10 gene	9	GO:0000004,GO:0003673,GO:0003674,GO:0005554,GO:0005575,GO:0008150,GO:0008372
5630400D21	glucosaminyl (N-acetyl) transferase 1, core 2	9	GO:0003673,GO:0003674,GO:0003824,GO:0003829,GO:0005575,GO:0005622,GO:0005623,GO:0005737,GO:0005794,GO:0008375,GO:0016020,GO:0016021,GO:0016740,GO:0016757,GO:0016758
5031406P05	testis enhanced gene transcript	9	GO:0000267,GO:0003673,GO:0005575,GO:0005622,GO:0005623,GO:0005626,GO:0005634,GO:0005737,GO:0005783,GO:0005886,GO:0005887,GO:0006915,GO:0007582,GO:0008150,GO:0008219,GO:0009987,GO:0012501,GO:0016020,GO:0016021,GO:0016265
1500016M12	dolichol-phosphate (beta-D) mannosyltransferase 1	9	GO:0000030,GO:0003673,GO:0003674,GO:0003824,GO:0005575,GO:0005622,GO:0005623,GO:0005737,GO:0005783,GO:0016740,GO:0016757,GO:0016758
1500003H20	myosin regulatory light chain 2, brain (clone FY53) homolog [Rattus norvegicus]	9	GO:0000004,GO:0003673,GO:0003674,GO:0005554,GO:0005575,GO:0008150,GO:0008372
1500002K10	microsomal glutathione S-transferase 1	9	GO:0000267,GO:0003673,GO:0003674,GO:0003824,GO:0004364,GO:0005575,GO:0005622,GO:0005623,GO:0005624,GO:0005737,GO:0005739,GO:0005792,GO:0006731,GO:0006732,GO:0006749,GO:0006790,GO:0007582,GO:0008150,GO:0008152,GO:0016020,GO:0016740,GO:0016765,GO:0042598
1700125L08	SH3-domain kinase binding protein 1	9	GO:0003673,GO:0003674,GO:0005488,GO:0005515
1810011O20	hypothetical Ribosomal protein S14 containing protein	9	GO:0003673,GO:0003674,GO:0003735,GO:0005198,GO:0005575,GO:0005622,GO:0005623,GO:0005737,GO:0005840,GO:0006412,GO:0007582,GO:0008150,GO:0008152,GO:0009058,GO:0009059,GO:0019538,GO:0030529
2010004M05	CD97 antigen	9	GO:0000004,GO:0003673,GO:0003674,GO:0004871,GO:0004872,GO:0004888,GO:0004930,GO:0005575,GO:0005576,GO:0005615,GO:0005623,GO:0007154,GO:0007165,GO:0007166,GO:0007186,GO:0007218,GO:0008150,GO:0009987,GO:0016020,GO:0016021
2310004K22	similar to CARGO SELECTION PROTEIN TIP47 (47 KDA MANNOSE 6-PHOSPHATE RECEPTOR- BINDING PROTEIN) (47 KDA MPR-BINDING PROTEIN) (PLACENTAL PROTEIN 17) [Homo sapiens]	9	GO:0000004,GO:0003673,GO:0003674,GO:0005554,GO:0005575,GO:0008150,GO:0008372
1810047A16	deleted in lymphocytic leukemia, 2	9	GO:0000004,GO:0003673,GO:0003674,GO:0005554,GO:0005575,GO:0008150,GO:0008372
2210408E15	PUTATIVE RIBOSOMAL PROTEIN L39 PROTEIN homolog [Oncorhynchus mykiss]	9	GO:0003673,GO:0003674,GO:0003676,GO:0003723,GO:0003735,GO:0005198,GO:0005488,GO:0005575,GO:0005622,GO:0005623,GO:0005737,GO:0005829,GO:0005830,GO:0005840,GO:0005842,GO:0006412,GO:0007582,GO:0008150,GO:0008152,GO:0009058,GO:0009059,GO:0015934,GO:0019538,GO:0030529
2310047K12	endoplasmic reticulum protein 29	9	GO:0003673,GO:0005575,GO:0005576,GO:0005615,GO:0005622,GO:0005623,GO:0005737,GO:0005783
2410022M11	hypothetical protein	9	GO:0000004,GO:0003673,GO:0003674,GO:0005554,GO:0005575,GO:0008150,GO:0008372
2600009J04	nudix (nucleoside diphosphate linked moiety X)-type motif 7	9	GO:0003673,GO:0003674,GO:0003824,GO:0003986,GO:0005575,GO:0005622,GO:0005623,GO:0005737,GO:0005777,GO:0006082,GO:0006083,GO:0006084,GO:0006731,GO:0006732,GO:0006752,GO:0007582,GO:0008150,GO:0008152,GO:0009056,GO:0009109,GO:0015936,GO:0015938,GO:0016054,GO:0016289,GO:0016787,GO:0016788,GO:0016790,GO:0019752,GO:0042579,GO:0045733,GO:0046139,GO:0046356,GO:0046395
2610009I04	ubiquitin-conjugating enzyme E2B, RAD6 homology (S. cerevisiae)	9	GO:0003673,GO:0003674,GO:0003824,GO:0004840,GO:0004842,GO:0006508,GO:0006511,GO:0007582,GO:0008150,GO:0008152,GO:0008639,GO:0009056,GO:0009057,GO:0016874,GO:0016879,GO:0016881,GO:0019538,GO:0019941,GO:0030163
2810484M10	UNKNOWN (PROTEIN FOR MGC:6272) homolog [Mus musculus]	9	GO:0003673,GO:0005575,GO:0005576,GO:0005615,GO:0005623,GO:0016020,GO:0016021
3110065L21	clathrin, heavy polypeptide (Hc)	9	GO:0000004,GO:0003673,GO:0003674,GO:0005554,GO:0005575,GO:0008150,GO:0008372
3110070D06	RIKEN cDNA 5730470L24 gene	9	GO:0000004,GO:0003673,GO:0003674,GO:0005554,GO:0005575,GO:0008150,GO:0008372
4430401D24	weakly similar to MUCOLIPIDIN [Homo sapiens]	9	GO:0003673,GO:0003674,GO:0005215,GO:0005216,GO:0005261,GO:0005575,GO:0005623,GO:0006810,GO:0006811,GO:0006812,GO:0007582,GO:0008150,GO:0008151,GO:0009987,GO:0015267,GO:0015268,GO:0016020,GO:0016021
640178	G protein-coupled receptor kinase 6	9	GO:0000004,GO:0003673,GO:0003674,GO:0005554,GO:0005575,GO:0008150,GO:0008372
H3153H10	expressed sequence AW539987	9	GO:0000004,GO:0003673,GO:0003674,GO:0005554,GO:0005575,GO:0008150,GO:0008372
4921510P06	RIKEN cDNA 4931428M20 gene	9	GO:0000004,GO:0003673,GO:0003674,GO:0005554,GO:0005575,GO:0008150,GO:0008372
5430400P05	tumor-associated calcium signal transducer 2	9	GO:0003673,GO:0005575,GO:0005576,GO:0005615,GO:0005623,GO:0005886,GO:0006952,GO:0007582,GO:0008150,GO:0009605,GO:0009607,GO:0016020,GO:0016021
0610010A22	RIKEN cDNA 0610008K04 gene	9	GO:0000004,GO:0003673,GO:0003674,GO:0005554,GO:0005575,GO:0008150,GO:0008372
4933407N01	PLACE1004629 PROTEIN homolog [Homo sapiens]	9	GO:0000004,GO:0003673,GO:0003674,GO:0005554,GO:0005575,GO:0008150,GO:0008372
1700003B04	insulin-like 6	9	GO:0003673,GO:0003674,GO:0004871,GO:0005102,GO:0005179,GO:0005488,GO:0005575,GO:0005576,GO:0005615,GO:0007582,GO:0008150
4933407L03	similar to FOAP-7 [Homo sapiens]	9	GO:0003673,GO:0005575,GO:0005623,GO:0016020,GO:0016021
1700020B17	RIKEN cDNA 2410004P22 gene	9	GO:0000004,GO:0003673,GO:0003674,GO:0005554,GO:0005575,GO:0008150,GO:0008372
1700095N21	1700095N21RIK PROTEIN homolog [Mus musculus]	9	GO:0003673,GO:0005575,GO:0005576,GO:0005615
1810017B18	heat shock protein	9	GO:0003673,GO:0005575,GO:0005623,GO:0016020,GO:0016021
1810037B05	weakly similar to ANTI-FAS-INDUCED APOPTOSIS (REGULATOR OF FAS-INDUCED APOPTOSIS) [Homo sapiens]	9	GO:0003673,GO:0005575,GO:0005623,GO:0016020,GO:0016021
2300004E12	3-oxoacid CoA transferase	9	GO:0000004,GO:0003673,GO:0003674,GO:0003824,GO:0005554,GO:0005575,GO:0005576,GO:0005615,GO:0005622,GO:0005623,GO:0005737,GO:0005739,GO:0005975,GO:0006091,GO:0006092,GO:0006100,GO:0006104,GO:0006731,GO:0006732,GO:0007582,GO:0008150,GO:0008152,GO:0008260,GO:0008372,GO:0008410,GO:0015980,GO:0016740,GO:0016782
2210414F18	RIKEN cDNA 2310067E08 gene	9	GO:0003673,GO:0003674,GO:0003676,GO:0003824,GO:0004518,GO:0004519,GO:0005488,GO:0005575,GO:0005623,GO:0016020,GO:0016021,GO:0016787,GO:0016788
1810054N16	cytochrome P450, 4f18	9	GO:0003673,GO:0003674,GO:0003676,GO:0003824,GO:0004497,GO:0005488,GO:0005575,GO:0005576,GO:0005615,GO:0006118,GO:0007582,GO:0008150,GO:0008152,GO:0016491
2010002H19	B-cell receptor-associated protein 31	9	GO:0000139,GO:0003673,GO:0003674,GO:0004871,GO:0005215,GO:0005575,GO:0005622,GO:0005623,GO:0005737,GO:0005783,GO:0005794,GO:0005886,GO:0005887,GO:0006810,GO:0006886,GO:0006915,GO:0006952,GO:0006955,GO:0007582,GO:0008150,GO:0008151,GO:0008219,GO:0008565,GO:0009605,GO:0009607,GO:0009987,GO:0012501,GO:0012505,GO:0015031,GO:0016020,GO:0016021,GO:0016265,GO:0016962,GO:0046907
2310032F13	hypothetical protein MGC6694	9	GO:0000004,GO:0003673,GO:0003674,GO:0005554,GO:0005575,GO:0008150,GO:0008372
2700060E15	RIKEN cDNA C130078A06 gene	9	GO:0000004,GO:0003673,GO:0003674,GO:0005554,GO:0005575,GO:0008150,GO:0008372
3000002E04	RUN and FYVE domain containing 1	9	GO:0003673,GO:0003674,GO:0005215,GO:0005488,GO:0005515,GO:0005575,GO:0005622,GO:0005623,GO:0005737,GO:0005768,GO:0005770,GO:0005829,GO:0006810,GO:0006897,GO:0007582,GO:0008150,GO:0008151,GO:0008565,GO:0009987,GO:0015031,GO:0016192,GO:0030100
2900011L11	RIKEN cDNA 2900011L11 gene	9	GO:0000166,GO:0003673,GO:0003674,GO:0005488,GO:0005524,GO:0017076,GO:0030554
3110009G03	RIKEN cDNA 3110009G03 gene	9	GO:0003673,GO:0003674,GO:0003824,GO:0005575,GO:0005576,GO:0005615,GO:0005622,GO:0005623,GO:0005634,GO:0006412,GO:0006464,GO:0006486,GO:0007582,GO:0008150,GO:0008152,GO:0008417,GO:0009058,GO:0009059,GO:0009100,GO:0009101,GO:0016020,GO:0016740,GO:0016757,GO:0016758,GO:0019538
H3117C09	ribosomal protein L7	9	GO:0000004,GO:0003673,GO:0003674,GO:0005554,GO:0005575,GO:0008150,GO:0008372
H3117C09	ribosomal protein L7	9	GO:0000004,GO:0003673,GO:0003674,GO:0005554,GO:0005575,GO:0008150,GO:0008372
2310039G16	Ras-like without CAAX 1	9	GO:0000004,GO:0003673,GO:0003674,GO:0005554,GO:0005575,GO:0008150,GO:0008372
2210020B22	frizzled homolog 4 (Drosophila)	9	GO:0000004,GO:0003673,GO:0003674,GO:0005554,GO:0005575,GO:0008150,GO:0008372
H3126B01	ribosomal protein L31	9	GO:0000004,GO:0003673,GO:0003674,GO:0005554,GO:0005575,GO:0008150,GO:0008372
5730420B22	RIKEN cDNA 5730420B22 gene	9	GO:0003673,GO:0003674,GO:0003824,GO:0006118,GO:0007582,GO:0008150,GO:0008152,GO:0016491,GO:0030611,GO:0030612
1500003K22	RIKEN cDNA 1810059G22 gene	9	GO:0000004,GO:0003673,GO:0003674,GO:0005554,GO:0005575,GO:0008150,GO:0008372
1600000K19	inferred: jerky gene product homolog {Homo sapiens}	9	GO:0003673,GO:0006605,GO:0006810,GO:0006886,GO:0007582,GO:0008150,GO:0008151,GO:0008152,GO:0009987,GO:0015031,GO:0019538,GO:0046907
4933415P08	ring finger protein 41	9	GO:0000004,GO:0003673,GO:0003674,GO:0005554,GO:0005575,GO:0008150,GO:0008372
1500017C14	ubiquitin-like 3	9	GO:0000004,GO:0003673,GO:0003674,GO:0005554,GO:0005575,GO:0008150,GO:0008372
1700061M16	peptidylprolyl isomerase (cyclophilin)-like 2	9	GO:0000004,GO:0003673,GO:0003674,GO:0005554,GO:0005575,GO:0008150,GO:0008372
1700056O10	stromal membrane-associated protein	9	GO:0000004,GO:0003673,GO:0003674,GO:0005554,GO:0005575,GO:0008150,GO:0008372
1810028N12	similar to SIMILAR TO SMALL NUCLEAR RNA ACTIVATING COMPLEX, POLYPEPTIDE 5, 19KD [Homo sapiens]	9	GO:0000004,GO:0003673,GO:0003674,GO:0005554,GO:0005575,GO:0008150,GO:0008372
2210404J11	RIKEN cDNA 2410011O22 gene	9	GO:0000004,GO:0003673,GO:0003674,GO:0005554,GO:0005575,GO:0008150,GO:0008372
2310075M16	t-complex-associated-testis-expressed 1-like	9	GO:0000004,GO:0003673,GO:0003674,GO:0005554,GO:0005575,GO:0008150,GO:0008372
2310044I10	HYPOTHETICAL 21.8 KDA PROTEIN homolog [Homo sapiens]	9	GO:0000004,GO:0003673,GO:0003674,GO:0005554,GO:0005575,GO:0008150,GO:0008372
2310066P17	CDK5 ACTIVATOR-BINDING PROTEIN homolog [Rattus norvegicus]	9	GO:0003673,GO:0005575,GO:0005576,GO:0005615
2700043G09	thymosin, beta 10	9	GO:0003673,GO:0003674,GO:0003779,GO:0003785,GO:0005488,GO:0005515,GO:0005575,GO:0005622,GO:0005623,GO:0005737,GO:0006996,GO:0007010,GO:0007028,GO:0007582,GO:0008092,GO:0008150,GO:0008151,GO:0009987,GO:0016043,GO:0030029,GO:0030036
2810449C13	hypothetical protein	9	GO:0000004,GO:0003673,GO:0003674,GO:0005554,GO:0005575,GO:0008150,GO:0008372
2810428B19	single-stranded DNA binding protein 2	9	GO:0003673,GO:0003674,GO:0003676,GO:0003677,GO:0005488,GO:0005575,GO:0005622,GO:0005623,GO:0005634,GO:0006139,GO:0006350,GO:0006351,GO:0006355,GO:0007582,GO:0008150,GO:0008152,GO:0045449
3110031O14	PER1 INTERACTING PROTEIN OF THE SUPRACHIAMATIC NUCLEUS homolog [Rattus norvegicus]	9	GO:0003673,GO:0003674,GO:0005215,GO:0006810,GO:0007582,GO:0008150,GO:0008151,GO:0009987
638394	frequently rearranged in advanced T-cell lymphomas	9	GO:0000004,GO:0003673,GO:0003674,GO:0005554,GO:0005575,GO:0008150,GO:0008372
493133	laminin, alpha 2	9	GO:0000004,GO:0003673,GO:0003674,GO:0005554,GO:0005575,GO:0008150,GO:0008372
H3117C09	ribosomal protein L7	9	GO:0000004,GO:0003673,GO:0003674,GO:0005554,GO:0005575,GO:0008150,GO:0008372
4633401M22	unknown EST	9	GO:0000004,GO:0003673,GO:0003674,GO:0005554,GO:0005575,GO:0008150,GO:0008372
5730460C18	RIKEN cDNA 5730450N06 gene	9	GO:0000004,GO:0003673,GO:0003674,GO:0005554,GO:0005575,GO:0008150,GO:0008372
4931428M20	RIKEN cDNA 4931428M20 gene	9	GO:0000004,GO:0003673,GO:0003674,GO:0005554,GO:0005575,GO:0008150,GO:0008372
5730407P16	beta-site APP cleaving enzyme	9	GO:0000004,GO:0003673,GO:0003674,GO:0005554,GO:0005575,GO:0008150,GO:0008372
5330424L14	Stam binding protein	9	GO:0003673,GO:0003674,GO:0005554,GO:0005575,GO:0006915,GO:0006916,GO:0007154,GO:0007165,GO:0007582,GO:0008150,GO:0008219,GO:0008372,GO:0009987,GO:0012501,GO:0016265
1500005P18	quaking	9	GO:0001568,GO:0001570,GO:0003673,GO:0003674,GO:0003676,GO:0003723,GO:0005488,GO:0005575,GO:0005622,GO:0005623,GO:0005634,GO:0005737,GO:0007275,GO:0007399,GO:0007610,GO:0007626,GO:0008150,GO:0008366,GO:0009653,GO:0009887,GO:0009987,GO:0030154,GO:0042551
1600015C07	RIKEN cDNA 2310050K10 gene	9	GO:0000004,GO:0003673,GO:0003674,GO:0005554,GO:0005575,GO:0008150,GO:0008372
1500008C05	RIKEN cDNA 2810449D17 gene	9	GO:0000004,GO:0003673,GO:0003674,GO:0005554,GO:0005575,GO:0008150,GO:0008372
1700074L02	unknown EST	9	GO:0000004,GO:0003673,GO:0003674,GO:0005554,GO:0005575,GO:0008150,GO:0008372
2010308M01	hypothetical DENN (AEX-3) domain containing protein	9	GO:0000004,GO:0003673,GO:0003674,GO:0005554,GO:0005575,GO:0008150,GO:0008372
2010308O16	dolichol-phosphate (beta-D) mannosyltransferase 1	9	GO:0000030,GO:0003673,GO:0003674,GO:0003824,GO:0005575,GO:0005622,GO:0005623,GO:0005737,GO:0005783,GO:0016740,GO:0016757,GO:0016758
2010324E22	RIKEN cDNA 1110020C13 gene	9	GO:0000004,GO:0003673,GO:0003674,GO:0005554,GO:0005575,GO:0008150,GO:0008372
2310034M14	DNA segment, Chr X, Immunex 46, expressed	9	GO:0000004,GO:0003673,GO:0003674,GO:0005554,GO:0005575,GO:0008150,GO:0008372
2310033A20	unknown EST	9	GO:0000004,GO:0003673,GO:0003674,GO:0005554,GO:0005575,GO:0008150,GO:0008372
2310067B10	RIKEN cDNA 2310067B10 gene	9	GO:0000004,GO:0003673,GO:0003674,GO:0005554,GO:0005575,GO:0008150,GO:0008372
2310074E09	cDNA sequence BC003251	9	GO:0000004,GO:0003673,GO:0003674,GO:0005554,GO:0005575,GO:0008150,GO:0008372
2310032K15	DNA segment, Chr 14, ERATO Doi 209, expressed	9	GO:0000004,GO:0003673,GO:0003674,GO:0005554,GO:0005575,GO:0008150,GO:0008372
2610002J02	weakly similar to CDNA FLJ31031 FIS, CLONE HSYRA1000148 [Homo sapiens]	9	GO:0000004,GO:0003673,GO:0003674,GO:0005554,GO:0005575,GO:0008150,GO:0008372
2810430O08	DNA segment, Chr 13, ERATO Doi 275, expressed	9	GO:0000004,GO:0003673,GO:0003674,GO:0005554,GO:0005575,GO:0008150,GO:0008372
3010001K12	RIKEN cDNA 4930578M01 gene	9	GO:0000004,GO:0003673,GO:0003674,GO:0005554,GO:0005575,GO:0008150,GO:0008372
3200002K17	recombination activating gene 1 gene activation	9	GO:0003673,GO:0005575,GO:0005576,GO:0005615,GO:0005623,GO:0016020,GO:0016021
H3113A10	ribosomal protein L19	9	GO:0000004,GO:0003673,GO:0003674,GO:0005554,GO:0005575,GO:0008150,GO:0008372
H3111B07	cyclin-dependent kinase 5	9	GO:0000004,GO:0003673,GO:0003674,GO:0005554,GO:0005575,GO:0008150,GO:0008372
H3113A10	ribosomal protein L19	9	GO:0000004,GO:0003673,GO:0003674,GO:0005554,GO:0005575,GO:0008150,GO:0008372
1200017J24	protein tyrosine phosphatase, non-receptor type 8	9	GO:0000004,GO:0003673,GO:0003674,GO:0005554,GO:0005575,GO:0008150,GO:0008372
9530023I19	unclassifiable	9	GO:0000004,GO:0003673,GO:0003674,GO:0005554,GO:0005575,GO:0008150,GO:0008372
H3135B11	ADP-ribosylation-like 2	9	GO:0000004,GO:0003673,GO:0003674,GO:0005554,GO:0005575,GO:0008150,GO:0008372
5730420G09	RAB19, member RAS oncogene family	9	GO:0000166,GO:0003673,GO:0003674,GO:0003824,GO:0003924,GO:0003925,GO:0003928,GO:0005488,GO:0005525,GO:0005575,GO:0005622,GO:0005623,GO:0006810,GO:0007154,GO:0007165,GO:0007242,GO:0007264,GO:0007582,GO:0008150,GO:0008151,GO:0009987,GO:0015031,GO:0016787,GO:0016817,GO:0016818,GO:0017076,GO:0019001
5830411H19	unknown EST	9	GO:0000004,GO:0003673,GO:0003674,GO:0005554,GO:0005575,GO:0008150,GO:0008372
5033415E11	RIKEN cDNA 2410005O16 gene	9	GO:0000004,GO:0003673,GO:0003674,GO:0005554,GO:0005575,GO:0008150,GO:0008372
1700013H24	peptidylprolyl isomerase (cyclophilin)-like 2	9	GO:0000004,GO:0003673,GO:0003674,GO:0005554,GO:0005575,GO:0008150,GO:0008372
1700041N15	chemokine-like factor	9	GO:0000004,GO:0003673,GO:0003674,GO:0005554,GO:0005575,GO:0008150,GO:0008372
1810025A13	RIKEN cDNA 6530406O07 gene	9	GO:0000004,GO:0003673,GO:0003674,GO:0005554,GO:0005575,GO:0008150,GO:0008372
1810062B08	similar to NADH-UBIQUINONE OXIDOREDUCTASE B12 SUBUNIT (EC 1.6.5.3) (EC 1.6.99.3) (COMPLEX I-B12) (CI-B12) [Homo sapiens]	9	GO:0000004,GO:0003673,GO:0003674,GO:0005554,GO:0005575,GO:0008150,GO:0008372
2210008N17	adenylate kinase 3 alpha-like	9	GO:0000004,GO:0000166,GO:0003673,GO:0003674,GO:0003824,GO:0004017,GO:0004765,GO:0005488,GO:0005524,GO:0005525,GO:0005575,GO:0005622,GO:0005623,GO:0005737,GO:0005739,GO:0006082,GO:0006519,GO:0006520,GO:0007582,GO:0008150,GO:0008152,GO:0008372,GO:0008652,GO:0009058,GO:0009308,GO:0009309,GO:0016301,GO:0016740,GO:0016772,GO:0016773,GO:0016776,GO:0017076,GO:0019001,GO:0019201,GO:0019205,GO:0019752,GO:…
2210403O21	phospholipid scramblase 3	9	GO:0003673,GO:0003674,GO:0005488,GO:0005509,GO:0005575,GO:0005623,GO:0016020,GO:0016021,GO:0046872
1810047H08	KIDNEY PREDOMINANT PROTEIN homolog [Mus musculus]	9	GO:0003673,GO:0005575,GO:0005576,GO:0005615,GO:0005623,GO:0016020,GO:0016021
9130017N16	weakly similar to NT2RM1001115 PROTEIN [Homo sapiens]	9	GO:0003673,GO:0005575,GO:0005576,GO:0005615,GO:0005623,GO:0016020,GO:0016021
2210407J23	crystallin, zeta (quinone reductase)-like 1	9	GO:0000004,GO:0003673,GO:0003674,GO:0005554,GO:0005575,GO:0008150,GO:0008372
2010005J11	UBIQUINOL-CYTOCHROME C REDUCTASE COMPLEX 14 KDA PROTEIN (EC 1.10.2.2) (COMPLEX III SUBUNIT VI) homolog [Mus musculus]	9	GO:0000004,GO:0003673,GO:0003674,GO:0005554,GO:0005575,GO:0008150,GO:0008372
2010107K03	ATPase inhibitor	9	GO:0003673,GO:0005575,GO:0005622,GO:0005623,GO:0005737,GO:0005739
2210009M20	transient receptor potential cation channel, subfamily V, member 2	9	GO:0003673,GO:0003674,GO:0003676,GO:0003677,GO:0003700,GO:0004871,GO:0004872,GO:0005215,GO:0005216,GO:0005261,GO:0005262,GO:0005488,GO:0005575,GO:0005622,GO:0005623,GO:0005886,GO:0006139,GO:0006350,GO:0006351,GO:0006355,GO:0006810,GO:0006811,GO:0006812,GO:0007582,GO:0008150,GO:0008151,GO:0008152,GO:0009266,GO:0009605,GO:0009628,GO:0009987,GO:0015267,GO:0015268,GO:0016020,GO:0016021,GO:0030528,GO:…
1810063H23	hypothetical protein	9	GO:0003673,GO:0003674,GO:0003676,GO:0003677,GO:0005488,GO:0006139,GO:0006350,GO:0006351,GO:0006355,GO:0007582,GO:0008150,GO:0008152,GO:0045449
2010103A03	unclassifiable	9	GO:0000004,GO:0003673,GO:0003674,GO:0005554,GO:0005575,GO:0008150,GO:0008372
2010305B15	unknown EST	9	GO:0000004,GO:0003673,GO:0003674,GO:0005554,GO:0005575,GO:0008150,GO:0008372
2410045D05	ATP-binding cassette, sub-family C (CFTR/MRP), member 5	9	GO:0000166,GO:0003673,GO:0003674,GO:0003824,GO:0004009,GO:0005215,GO:0005386,GO:0005488,GO:0005524,GO:0005575,GO:0005623,GO:0005886,GO:0005887,GO:0006810,GO:0007582,GO:0008150,GO:0008151,GO:0009987,GO:0015399,GO:0015405,GO:0016020,GO:0016021,GO:0016787,GO:0016817,GO:0016818,GO:0016820,GO:0016887,GO:0017076,GO:0030554,GO:0042623,GO:0042626
2310047I15	hypothetical protein	9	GO:0000004,GO:0003673,GO:0003674,GO:0005554,GO:0005575,GO:0008150,GO:0008372
2410004P22	inferred: f-box only protein 8	9	GO:0000004,GO:0003673,GO:0003674,GO:0005554,GO:0005575,GO:0008150,GO:0008372
2610040C18	hypothetical Histone-fold/TFIID-TAF/NF-Y domain containing protein	9	GO:0000004,GO:0003673,GO:0003674,GO:0005554,GO:0005575,GO:0008150,GO:0008372
2900036G02	inferred: KIAA1577 protein {Homo sapiens}	9	GO:0000004,GO:0003673,GO:0003674,GO:0005554,GO:0005575,GO:0008150,GO:0008372
3110015M01	nuclear localized protein 1	9	GO:0000004,GO:0003673,GO:0003674,GO:0005554,GO:0005575,GO:0005622,GO:0005623,GO:0005634,GO:0008150
3110032K06	hypothetical protein	9	GO:0000004,GO:0003673,GO:0003674,GO:0005554,GO:0005575,GO:0008150,GO:0008372
2810426I19	DNA segment, Chr 4, Brigham & Women's Genetics 0593 expressed	9	GO:0000166,GO:0003673,GO:0003674,GO:0005488,GO:0005524,GO:0017076,GO:0030554
2810453M14	ring finger protein 5	9	GO:0003673,GO:0005575,GO:0005623,GO:0016020,GO:0016021
2900029E15	similar to NADH-UBIQUINONE OXIDOREDUCTASE B12 SUBUNIT (EC 1.6.5.3) (EC 1.6.99.3) (COMPLEX I-B12) (CI-B12) [Homo sapiens]	9	GO:0000004,GO:0003673,GO:0003674,GO:0005554,GO:0005575,GO:0008150,GO:0008372
H3113A10	ribosomal protein L19	9	GO:0000004,GO:0003673,GO:0003674,GO:0005554,GO:0005575,GO:0008150,GO:0008372
H3113A10	ribosomal protein L19	9	GO:0000004,GO:0003673,GO:0003674,GO:0005554,GO:0005575,GO:0008150,GO:0008372
5330437I08	RIKEN cDNA 1110001K21 gene	9	GO:0000004,GO:0003673,GO:0003674,GO:0005554,GO:0005575,GO:0008150,GO:0008372
5730409F23	PHOSPHORIBOSYLPYROPHOSPHATE SYNTHETASE-ASSOCIATED PROTEIN (39 KDA) (PHOSPHORIBOSYLPYROPHOSPHATE SYNTHETASE-ASSOCIATED PROTEIN 39) homolog [Rattus norvegicus]	9	GO:0003673,GO:0003674,GO:0003824,GO:0004749,GO:0005575,GO:0005576,GO:0005615,GO:0006139,GO:0007582,GO:0008150,GO:0008152,GO:0009058,GO:0009116,GO:0009117,GO:0009165,GO:0016301,GO:0016740,GO:0016772,GO:0016778,GO:0019200
1600014E21	phosphatidic acid phosphatase type 2c	9	GO:0003673,GO:0003674,GO:0003824,GO:0005575,GO:0005576,GO:0005615,GO:0005623,GO:0008195,GO:0016020,GO:0016021,GO:0016787,GO:0016788,GO:0016791,GO:0042578
4933433D23	similar to BRAIN MITOCHONDRIAL CARRIER PROTEIN-1 (BMCP-1) (MITOCHONDRIAL UNCOUPLING PROTEIN 5) (UCP 5) (SOLUTE CARRIER FAMILY 25, MEMBER 14) [Homo sapiens]	9	GO:0003673,GO:0003674,GO:0005488,GO:0005575,GO:0005622,GO:0005623,GO:0005737,GO:0005739,GO:0005740,GO:0005743,GO:0006810,GO:0007582,GO:0008150,GO:0008151,GO:0009987,GO:0016020,GO:0016021,GO:0019866
4933407I02	hypothetical protein 4933408F15	9	GO:0000004,GO:0003673,GO:0003674,GO:0005554,GO:0005575,GO:0008150,GO:0008372
1810020L16	RIKEN cDNA C030034I22 gene	9	GO:0000004,GO:0003673,GO:0003674,GO:0005554,GO:0005575,GO:0008150,GO:0008372
2210410E06	hypothetical protein	9	GO:0000004,GO:0003673,GO:0003674,GO:0005554,GO:0005575,GO:0008150,GO:0008372
2310050J23	CDC-like kinase 3	9	GO:0000166,GO:0003673,GO:0003674,GO:0003824,GO:0004672,GO:0004674,GO:0004713,GO:0005488,GO:0005524,GO:0005575,GO:0005622,GO:0005623,GO:0005634,GO:0006464,GO:0006468,GO:0006793,GO:0006796,GO:0007582,GO:0008150,GO:0008152,GO:0016301,GO:0016310,GO:0016740,GO:0016772,GO:0016773,GO:0017076,GO:0019538,GO:0030554
2400003C12	apolipoprotein E	9	GO:0003673,GO:0003674,GO:0005215,GO:0005319,GO:0005488,GO:0005539,GO:0005575,GO:0005576,GO:0005615,GO:0006810,GO:0006869,GO:0007582,GO:0008150,GO:0008151,GO:0008201,GO:0008289,GO:0009987
2410008M22	hypothetical RNA-binding region RNP-1 (RNA recognition motif) containing protein	9	GO:0003673,GO:0003674,GO:0003676,GO:0005488
2410026I20	spindlin	9	GO:0000003,GO:0003673,GO:0007049,GO:0007275,GO:0007276,GO:0007582,GO:0008150,GO:0008151,GO:0008283,GO:0009987,GO:0019953
2310069F11	dual specificity phosphatase 19	9	GO:0000165,GO:0000188,GO:0003673,GO:0003674,GO:0003824,GO:0004721,GO:0005488,GO:0005515,GO:0005575,GO:0005622,GO:0005623,GO:0005737,GO:0006464,GO:0006470,GO:0006793,GO:0006796,GO:0007154,GO:0007165,GO:0007242,GO:0007243,GO:0007254,GO:0007582,GO:0008138,GO:0008150,GO:0008152,GO:0008330,GO:0008579,GO:0009987,GO:0016311,GO:0016787,GO:0016788,GO:0016791,GO:0019538,GO:0042578
2700057G22	stress induced protein	9	GO:0003673,GO:0003674,GO:0005575,GO:0005622,GO:0005623,GO:0005634,GO:0005730,GO:0006915,GO:0006917,GO:0006950,GO:0007582,GO:0008150,GO:0008219,GO:0009987,GO:0012501,GO:0012502,GO:0016265,GO:0016329,GO:0016506
2900055C07	nitrogen permase homolog (S. cerevisiae)	9	GO:0000004,GO:0003673,GO:0003674,GO:0005554,GO:0005575,GO:0008150,GO:0008372
3110037C07	unclassifiable	9	GO:0000004,GO:0003673,GO:0003674,GO:0005554,GO:0005575,GO:0008150,GO:0008372
4930558P19	GTP binding protein 2	9	GO:0000166,GO:0003673,GO:0003674,GO:0003676,GO:0003746,GO:0005488,GO:0005524,GO:0005525,GO:0006412,GO:0006414,GO:0007582,GO:0008135,GO:0008150,GO:0008152,GO:0009058,GO:0009059,GO:0017076,GO:0019001,GO:0019538,GO:0030554,GO:0045182
H3125D05	aldo-keto reductase family 1, member B3 (aldose reductase)	9	GO:0000004,GO:0003673,GO:0003674,GO:0005554,GO:0005575,GO:0008150,GO:0008372
H3110E08	serum/glucocorticoid regulated kinase	9	GO:0000004,GO:0003673,GO:0003674,GO:0005554,GO:0005575,GO:0008150,GO:0008372
2410004E16	RIKEN cDNA 2400006N03 gene	9	GO:0000004,GO:0003673,GO:0003674,GO:0005554,GO:0005575,GO:0008150,GO:0008372
9530019H02	RIKEN cDNA 9530019H02 gene	9	GO:0000004,GO:0003673,GO:0003674,GO:0005554,GO:0005575,GO:0008150,GO:0008372
H3125D05	aldo-keto reductase family 1, member B3 (aldose reductase)	9	GO:0000004,GO:0003673,GO:0003674,GO:0005554,GO:0005575,GO:0008150,GO:0008372
1500000A19	ATPase, Na+/K+ transporting, beta 1 polypeptide	9	GO:0000004,GO:0003673,GO:0003674,GO:0005554,GO:0005575,GO:0008150,GO:0008372
1700001K04	chemokine-like factor	9	GO:0000004,GO:0003673,GO:0003674,GO:0005554,GO:0005575,GO:0008150,GO:0008372
1500015I13	UBIQUINOL-CYTOCHROME C REDUCTASE BINDING PROTEIN homolog [Homo sapiens]	9	GO:0000004,GO:0003673,GO:0003674,GO:0005554,GO:0005575,GO:0008150,GO:0008372
1500001L20	hypothetical Trp-Asp (WD) repeats profile/Trp-Asp (WD) repeats circular profile/G-protein beta WD-40 repeats containing protein	9	GO:0000004,GO:0003673,GO:0003674,GO:0005554,GO:0005575,GO:0008150,GO:0008372
1700041K11	heat shock protein	9	GO:0003673,GO:0005575,GO:0005623,GO:0016020,GO:0016021
2300001D04	diacylglycerol O-acyltransferase 1	9	GO:0003673,GO:0003674,GO:0003824,GO:0004144,GO:0005575,GO:0005622,GO:0005623,GO:0005737,GO:0005783,GO:0008374,GO:0008415,GO:0016020,GO:0016021,GO:0016411,GO:0016740,GO:0016746,GO:0016747
2310005N01	RIKEN cDNA 2310005N01 gene	9	GO:0000004,GO:0003673,GO:0003674,GO:0005554,GO:0005575,GO:0008150,GO:0008372
2010305C15	postsynaptic protein Cript	9	GO:0000004,GO:0003673,GO:0003674,GO:0005554,GO:0005575,GO:0008150,GO:0008372
2610015A09	centromere autoantigen A	9	GO:0000785,GO:0000786,GO:0003673,GO:0003674,GO:0003676,GO:0003677,GO:0005488,GO:0005575,GO:0005622,GO:0005623,GO:0005634,GO:0005694,GO:0006139,GO:0006259,GO:0006323,GO:0006325,GO:0006333,GO:0006334,GO:0006997,GO:0007001,GO:0007582,GO:0008150,GO:0008151,GO:0008152,GO:0009987,GO:0016043
2600011I06	oxysterol binding protein-like 9	9	GO:0003673,GO:0003674,GO:0003824,GO:0004175,GO:0004222,GO:0006508,GO:0007582,GO:0008150,GO:0008152,GO:0008233,GO:0008237,GO:0009056,GO:0009057,GO:0016787,GO:0019538,GO:0030163
2700043B08	weakly similar to 2.19 GENE [Homo sapiens]	9	GO:0000004,GO:0003673,GO:0003674,GO:0005554,GO:0005575,GO:0008150,GO:0008372
2810446M09	endoplasmic reticulum protein 29	9	GO:0003673,GO:0005575,GO:0005576,GO:0005615,GO:0005622,GO:0005623,GO:0005737,GO:0005783
2900081K07	inferred: KIAA1577 protein {Homo sapiens}	9	GO:0000004,GO:0003673,GO:0003674,GO:0005554,GO:0005575,GO:0008150,GO:0008372
3110080O07	unknown EST	9	GO:0000004,GO:0003673,GO:0003674,GO:0005554,GO:0005575,GO:0008150,GO:0008372
3110068G20	unknown EST	9	GO:0000004,GO:0003673,GO:0003674,GO:0005554,GO:0005575,GO:0008150,GO:0008372
6030444M20	regulator of G-protein signaling 2	9	GO:0003673,GO:0003674,GO:0004871,GO:0005096,GO:0005575,GO:0005622,GO:0005623,GO:0005634,GO:0007049,GO:0007154,GO:0007165,GO:0007166,GO:0007186,GO:0007582,GO:0008047,GO:0008150,GO:0008151,GO:0008283,GO:0009987,GO:0030234,GO:0030695
H3125D05	aldo-keto reductase family 1, member B3 (aldose reductase)	9	GO:0000004,GO:0003673,GO:0003674,GO:0005554,GO:0005575,GO:0008150,GO:0008372
H3157E04	phosphatidylinositol 3-kinase, catalytic, alpha polypeptide	9	GO:0000004,GO:0003673,GO:0003674,GO:0005554,GO:0005575,GO:0008150,GO:0008372
H3125D05	aldo-keto reductase family 1, member B3 (aldose reductase)	9	GO:0000004,GO:0003673,GO:0003674,GO:0005554,GO:0005575,GO:0008150,GO:0008372
5730463C12	similar to B4-2 PROTEIN [Homo sapiens]	9	GO:0000004,GO:0003673,GO:0003674,GO:0005554,GO:0005575,GO:0008150,GO:0008372
5730493J03	tropomodulin 3	9	GO:0003673,GO:0003674,GO:0003779,GO:0003782,GO:0005488,GO:0005515,GO:0005523,GO:0005575,GO:0005622,GO:0005623,GO:0005737,GO:0005856,GO:0006996,GO:0007010,GO:0007015,GO:0007028,GO:0007582,GO:0008092,GO:0008150,GO:0008151,GO:0008290,GO:0009987,GO:0015629,GO:0016043,GO:0030029,GO:0030036
5730419I09	hypothetical protein	9	GO:0000004,GO:0003673,GO:0003674,GO:0005554,GO:0005575,GO:0008150,GO:0008372
1600014I21	tumor protein D52	9	GO:0003673,GO:0005575,GO:0005622,GO:0005623,GO:0005737,GO:0005856,GO:0005871,GO:0005875,GO:0015630
2310001D11	RIKEN cDNA 2410005O16 gene	9	GO:0000004,GO:0003673,GO:0003674,GO:0005554,GO:0005575,GO:0008150,GO:0008372
2310020L09	PROTEIN TRANSPORT PROTEIN SEC24D (SEC24-RELATED PROTEIN D) homolog [Homo sapiens]	9	GO:0000004,GO:0003673,GO:0003674,GO:0005554,GO:0005575,GO:0008150,GO:0008372
2010203D13	heat shock protein	9	GO:0003673,GO:0005575,GO:0005623,GO:0016020,GO:0016021
2010319M22	Paneth cell enhanced expression	9	GO:0003673,GO:0003674,GO:0003824,GO:0004672,GO:0004674,GO:0004693,GO:0007049,GO:0007582,GO:0008150,GO:0008151,GO:0008283,GO:0009987,GO:0016301,GO:0016538,GO:0016740,GO:0016772,GO:0016773,GO:0019207,GO:0019887,GO:0030234
2210010N10	hypothetical protein	9	GO:0000004,GO:0003673,GO:0003674,GO:0005554,GO:0005575,GO:0008150,GO:0008372
2310068C19	unclassifiable	9	GO:0000004,GO:0003673,GO:0003674,GO:0005554,GO:0005575,GO:0008150,GO:0008372
2310043O08	dual-specificity tyrosine-(Y)-phosphorylation regulated kinase 1a	9	GO:0000166,GO:0003673,GO:0003674,GO:0003824,GO:0004672,GO:0004674,GO:0004713,GO:0004715,GO:0005488,GO:0005524,GO:0005575,GO:0005622,GO:0005623,GO:0005634,GO:0006464,GO:0006468,GO:0006793,GO:0006796,GO:0007582,GO:0008150,GO:0008152,GO:0016301,GO:0016310,GO:0016740,GO:0016772,GO:0016773,GO:0017076,GO:0018108,GO:0018193,GO:0018212,GO:0019538,GO:0030554
2310043N10	RIKEN cDNA 2310043N10 gene	9	GO:0000004,GO:0003673,GO:0003674,GO:0005554,GO:0005575,GO:0008150,GO:0008372
2700055M20	thymosin, beta 10	9	GO:0003673,GO:0003674,GO:0003779,GO:0003785,GO:0005488,GO:0005515,GO:0005575,GO:0005622,GO:0005623,GO:0005737,GO:0006996,GO:0007010,GO:0007028,GO:0007582,GO:0008092,GO:0008150,GO:0008151,GO:0009987,GO:0016043,GO:0030029,GO:0030036
2900055P10	unknown EST	9	GO:0000004,GO:0003673,GO:0003674,GO:0005554,GO:0005575,GO:0008150,GO:0008372
2810461N24	DNA segment, Chr 5, Bucan 26 expressed	9	GO:0000004,GO:0003673,GO:0003674,GO:0005554,GO:0005575,GO:0008150,GO:0008372
3000004N01	RIKEN cDNA 1520402O14 gene	9	GO:0003673,GO:0005575,GO:0005576,GO:0005615,GO:0005623,GO:0016020,GO:0016021
3000004F18	syntaxin 7	9	GO:0003673,GO:0003674,GO:0005215,GO:0005575,GO:0005622,GO:0005623,GO:0005737,GO:0005768,GO:0005856,GO:0005871,GO:0005875,GO:0005886,GO:0005887,GO:0006810,GO:0006886,GO:0006892,GO:0006899,GO:0006996,GO:0007028,GO:0007033,GO:0007582,GO:0008150,GO:0008151,GO:0008565,GO:0009987,GO:0015031,GO:0015630,GO:0016020,GO:0016021,GO:0016043,GO:0016192,GO:0045045,GO:0046907
6330587N10	RIKEN cDNA 1500011B03 gene	9	GO:0000004,GO:0003673,GO:0003674,GO:0005554,GO:0005575,GO:0008150,GO:0008372
3110011P13	sirtuin 2 (silent mating type information regulation 2, homolog) 2 (S. cerevisiae)	9	GO:0000004,GO:0003673,GO:0003674,GO:0005554,GO:0005575,GO:0008150,GO:0008372
1190024L10	receptor-interacting serine-threonine kinase 3	9	GO:0000004,GO:0003673,GO:0003674,GO:0005554,GO:0005575,GO:0008150,GO:0008372
H3114A05	glutathione peroxidase 4	9	GO:0000004,GO:0003673,GO:0003674,GO:0005554,GO:0005575,GO:0008150,GO:0008372
4631423B10	hypothetical protein	9	GO:0000004,GO:0003673,GO:0003674,GO:0005554,GO:0005575,GO:0008150,GO:0008372
2900002K11	cathepsin S	9	GO:0000004,GO:0003673,GO:0003674,GO:0005554,GO:0005575,GO:0008150,GO:0008372
H3021E08	calmodulin 1	9	GO:0000004,GO:0003673,GO:0003674,GO:0005554,GO:0005575,GO:0008150,GO:0008372
1500039O05	glutamate receptor, ionotropic, NMDA1 (zeta 1)	9	GO:0000004,GO:0003673,GO:0003674,GO:0005554,GO:0005575,GO:0008150,GO:0008372
5730433I01	retroviral integration site 2	9	GO:0000004,GO:0003673,GO:0003674,GO:0005554,GO:0005575,GO:0008150,GO:0008372
5630401J11	similar to PRGR1 (FRAGMENT) [Homo sapiens]	9	GO:0003673,GO:0005575,GO:0005623,GO:0016020,GO:0016021
5730542K05	ARP8 actin-related protein 8 homolog (S. cerevisiae)	9	GO:0000004,GO:0003673,GO:0003674,GO:0005198,GO:0005200,GO:0005554,GO:0005575,GO:0005622,GO:0005623,GO:0005737,GO:0005856,GO:0008150,GO:0008372,GO:0015629
1600010D10	unknown EST	9	GO:0000004,GO:0003673,GO:0003674,GO:0005554,GO:0005575,GO:0008150,GO:0008372
1810026C22	RIKEN cDNA 1810026C22 gene	9	GO:0000004,GO:0003673,GO:0003674,GO:0005554,GO:0005575,GO:0008150,GO:0008372
2010301B04	weakly similar to PANCREATITIS-INDUCED PROTEIN 49 [Mus musculus]	9	GO:0000004,GO:0003673,GO:0003674,GO:0005554,GO:0005575,GO:0008150,GO:0008372
2010016D02	malate dehydrogenase, soluble	9	GO:0003673,GO:0003674,GO:0003824,GO:0004470,GO:0005975,GO:0006091,GO:0006092,GO:0006099,GO:0007582,GO:0008150,GO:0008152,GO:0015980,GO:0016491,GO:0016614,GO:0016615
2200003A07	hypothetical BTB/POZ domain containing protein	9	GO:0003673,GO:0003674,GO:0005488,GO:0005515,GO:0006605,GO:0006810,GO:0006886,GO:0007582,GO:0008150,GO:0008151,GO:0008152,GO:0009987,GO:0015031,GO:0019538,GO:0046907
2010205I11	UBIQUINOL-CYTOCHROME C REDUCTASE COMPLEX 14 KDA PROTEIN (EC 1.10.2.2) (COMPLEX III SUBUNIT VI) homolog [Mus musculus]	9	GO:0000004,GO:0003673,GO:0003674,GO:0005554,GO:0005575,GO:0008150,GO:0008372
2310006J04	RIKEN cDNA 2310006J04 gene	9	GO:0003673,GO:0003674,GO:0005488,GO:0005515,GO:0005575,GO:0005622,GO:0005623,GO:0005737
2010103A05	P34SEI-1 (1110032C13RIK PROTEIN) (TRIP-BR1) (RIKEN CDNA 1110032C13 GENE) homolog [Mus musculus]	9	GO:0000004,GO:0003673,GO:0003674,GO:0005554,GO:0005575,GO:0008150,GO:0008372
2310039D15	ring finger protein 14	9	GO:0003673,GO:0003674,GO:0003824,GO:0005575,GO:0005622,GO:0005623,GO:0005634,GO:0006139,GO:0006350,GO:0006351,GO:0006355,GO:0007582,GO:0008150,GO:0008152,GO:0016874,GO:0045449
2310061K05	RIKEN cDNA 2310061K05 gene	9	GO:0000072,GO:0000166,GO:0000226,GO:0000242,GO:0000279,GO:0000902,GO:0000922,GO:0003673,GO:0003674,GO:0005198,GO:0005200,GO:0005488,GO:0005525,GO:0005575,GO:0005622,GO:0005623,GO:0005737,GO:0005813,GO:0005815,GO:0005819,GO:0005856,GO:0006996,GO:0007010,GO:0007017,GO:0007028,GO:0007049,GO:0007098,GO:0007275,GO:0007582,GO:0008150,GO:0008151,GO:0008283,GO:0009653,GO:0009987,GO:0015630,GO:0016043,GO:…
2310063D17	similar to SNRNA ACTIVATING PROTEIN COMPLEX 19 KDA SUBUNIT (SNAPC 19 KDA SUBUNIT) [Homo sapiens]	9	GO:0000004,GO:0003673,GO:0003674,GO:0005554,GO:0005575,GO:0008150,GO:0008372
2210010O15	phosphatidylinositol 3 kinase, regulatory subunit, polypeptide 4, p150	9	GO:0000004,GO:0003673,GO:0003674,GO:0005554,GO:0005575,GO:0008150,GO:0008372
2610507L09	cysteine rich intestinal protein	9	GO:0003673,GO:0003674,GO:0005488,GO:0008270,GO:0046872,GO:0046914
2610037G10	caspase 6	9	GO:0003673,GO:0003674,GO:0003824,GO:0004199,GO:0006508,GO:0006915,GO:0006917,GO:0007582,GO:0008150,GO:0008152,GO:0008219,GO:0008233,GO:0008234,GO:0008369,GO:0009056,GO:0009057,GO:0009987,GO:0012501,GO:0012502,GO:0016265,GO:0016787,GO:0019538,GO:0030163
2810423G21	deleted in polyposis 1	9	GO:0003673,GO:0003674,GO:0005215,GO:0005351,GO:0005386,GO:0005575,GO:0005623,GO:0006810,GO:0007582,GO:0008150,GO:0008151,GO:0008643,GO:0009401,GO:0009987,GO:0015144,GO:0015290,GO:0015291,GO:0016020,GO:0016021
3300001N16	serine/arginine-rich protein specific kinase 2	9	GO:0000166,GO:0003673,GO:0003674,GO:0003824,GO:0004672,GO:0004674,GO:0004713,GO:0005488,GO:0005524,GO:0006464,GO:0006468,GO:0006793,GO:0006796,GO:0007582,GO:0008150,GO:0008152,GO:0016301,GO:0016310,GO:0016740,GO:0016772,GO:0016773,GO:0017076,GO:0019538,GO:0030554
2310007A22	guanine nucleotide binding protein, beta 4	9	GO:0000004,GO:0003673,GO:0003674,GO:0005554,GO:0005575,GO:0008150,GO:0008372
H3065B05	forkhead box O1	9	GO:0000004,GO:0003673,GO:0003674,GO:0005554,GO:0005575,GO:0008150,GO:0008372
H3085D03	phosphodiesterase 7A	9	GO:0000004,GO:0003673,GO:0003674,GO:0005554,GO:0005575,GO:0008150,GO:0008372
4933405E16	component of oligomeric golgi complex 6	9	GO:0003673,GO:0003674,GO:0005215,GO:0005575,GO:0005622,GO:0005623,GO:0005737,GO:0005794,GO:0006810,GO:0006886,GO:0007582,GO:0008150,GO:0008151,GO:0008565,GO:0009987,GO:0015031,GO:0016020,GO:0046907
5430438M09	DNA segment, Chr 4, Brigham & Women's Genetics 0593 expressed	9	GO:0000166,GO:0003673,GO:0003674,GO:0005488,GO:0005524,GO:0017076,GO:0030554
5031439A09	hypothetical protein	9	GO:0000004,GO:0003673,GO:0003674,GO:0005554,GO:0005575,GO:0008150,GO:0008372
1700021I06	Z-PROTEIN (0610007H07RIK) homolog [Mus musculus]	9	GO:0003673,GO:0005575,GO:0005623,GO:0016020,GO:0016021
1810015A20	RIKEN cDNA 9430023L20 gene	9	GO:0000004,GO:0003673,GO:0003674,GO:0005554,GO:0005575,GO:0008150,GO:0008372
2010015J01	weakly similar to ARP2/3 COMPLEX 16 KDA SUBUNIT (P16-ARC) (ACTIN-RELATED PROTEIN 2/3 COMPLEX SUBUNIT 5) [Homo sapiens]	9	GO:0000004,GO:0003673,GO:0003674,GO:0005554,GO:0005575,GO:0008150,GO:0008372
2010109K11	hypothetical protein	9	GO:0000004,GO:0003673,GO:0003674,GO:0005554,GO:0005575,GO:0008150,GO:0008372
2310002C20	inositol hexaphosphate kinase 1	9	GO:0003673,GO:0003674,GO:0003824,GO:0004428,GO:0005575,GO:0005975,GO:0005996,GO:0006020,GO:0006066,GO:0007582,GO:0008150,GO:0008152,GO:0008372,GO:0016301,GO:0016740,GO:0016772,GO:0016773,GO:0019318
2310009E07	hypothetical protein	9	GO:0000004,GO:0003673,GO:0003674,GO:0005554,GO:0005575,GO:0008150,GO:0008372
2310035O07	unknown EST	9	GO:0000004,GO:0003673,GO:0003674,GO:0005554,GO:0005575,GO:0008150,GO:0008372
2610042G06	RIKEN cDNA 2900009I07 gene	9	GO:0000004,GO:0003673,GO:0003674,GO:0005554,GO:0005575,GO:0008150,GO:0008372
3300002C04	weakly similar to MUCOLIPIDIN [Homo sapiens]	9	GO:0003673,GO:0003674,GO:0005215,GO:0005216,GO:0005261,GO:0005575,GO:0005623,GO:0006810,GO:0006811,GO:0006812,GO:0007582,GO:0008150,GO:0008151,GO:0009987,GO:0015267,GO:0015268,GO:0016020,GO:0016021
3000004N20	hypothetical RNA-binding region RNP-1 (RNA recognition motif) containing protein	9	GO:0000004,GO:0003673,GO:0003674,GO:0005554,GO:0005575,GO:0008150,GO:0008372
2210010P19	pituitary tumor-transforming 1	10	GO:0000067,GO:0000087,GO:0000278,GO:0000279,GO:0000280,GO:0003673,GO:0005575,GO:0005622,GO:0005623,GO:0005634,GO:0006139,GO:0006259,GO:0006281,GO:0006950,GO:0006974,GO:0007049,GO:0007059,GO:0007067,GO:0007582,GO:0008150,GO:0008151,GO:0008152,GO:0008283,GO:0009719,GO:0009987
1500016M05	NUCLEAR PROTEIN HCC-1 homolog [Mus musculus]	10	GO:0003673,GO:0003674,GO:0003676,GO:0003677,GO:0005488,GO:0005575,GO:0005622,GO:0005623,GO:0005634,GO:0006139,GO:0006350,GO:0006351,GO:0006355,GO:0006412,GO:0006417,GO:0006445,GO:0007582,GO:0008150,GO:0008152,GO:0009058,GO:0009059,GO:0009889,GO:0019222,GO:0019538,GO:0045449
H3135B11	ADP-ribosylation-like 2	10	GO:0000004,GO:0003673,GO:0003674,GO:0005554,GO:0005575,GO:0008150,GO:0008372
5830443J22	unknown EST	10	GO:0000004,GO:0003673,GO:0003674,GO:0005554,GO:0005575,GO:0008150,GO:0008372
1700123O20	RIKEN cDNA 1700123O20 gene	11	GO:0000004,GO:0003673,GO:0003674,GO:0005554,GO:0005575,GO:0008150,GO:0008372
2310046K10	RIKEN cDNA 5033415K03 gene	11	GO:0000004,GO:0003673,GO:0003674,GO:0005554,GO:0005575,GO:0008150,GO:0008372
5730407C13	RIKEN cDNA 1700031C06 gene	11	GO:0000004,GO:0003673,GO:0003674,GO:0005554,GO:0005575,GO:0008150,GO:0008372
H3112H01	N-acylsphingosine amidohydrolase 2	11	GO:0000004,GO:0003673,GO:0003674,GO:0005554,GO:0005575,GO:0008150,GO:0008372
2310026E23	hypothetical protein	11	GO:0000004,GO:0003673,GO:0003674,GO:0005554,GO:0005575,GO:0008150,GO:0008372
2410157M13	RIKEN cDNA B230118H07 gene	11	GO:0000004,GO:0003673,GO:0003674,GO:0005554,GO:0005575,GO:0008150,GO:0008372
1810009G08	polynucleotide kinase 3'- phosphatase	11	GO:0000166,GO:0003673,GO:0003674,GO:0003824,GO:0005488,GO:0005524,GO:0016301,GO:0017076,GO:0030554
3830411C14	inferred: AD037 {Homo sapiens}	11	GO:0000004,GO:0003673,GO:0003674,GO:0005554,GO:0005575,GO:0008150,GO:0008372
1810074M16	vacuolar protein sorting 16 (yeast)	11	GO:0000004,GO:0003673,GO:0003674,GO:0005215,GO:0005554,GO:0005575,GO:0005623,GO:0006810,GO:0006886,GO:0007582,GO:0008150,GO:0008151,GO:0008372,GO:0008565,GO:0009987,GO:0015031,GO:0016020,GO:0046907
2010307K09	weakly similar to H88 [Human herpesvirus 6]	11	GO:0000004,GO:0003673,GO:0003674,GO:0005554,GO:0005575,GO:0008150,GO:0008372
2310050L06	hypothetical Domain of unknown function DUF25 containing protein	11	GO:0003673,GO:0005575,GO:0005576,GO:0005615
2310043N13	weakly similar to HT025 [Homo sapiens]	11	GO:0000004,GO:0003673,GO:0003674,GO:0005554,GO:0005575,GO:0008150,GO:0008372
2700026D01	unknown EST	11	GO:0000004,GO:0003673,GO:0003674,GO:0005554,GO:0005575,GO:0008150,GO:0008372
5430408M01	RIKEN cDNA 5430408M01 gene	11	GO:0003673,GO:0005575,GO:0005576,GO:0005615
H3137E11	interleukin 11 receptor, alpha chain 1	11	GO:0000004,GO:0003673,GO:0003674,GO:0005554,GO:0005575,GO:0008150,GO:0008372
A930017C21	unknown EST	11	GO:0000004,GO:0003673,GO:0003674,GO:0005554,GO:0005575,GO:0008150,GO:0008372
2210012F09	bisphosphate 3'-nucleotidase 1	11	GO:0003673,GO:0003674,GO:0003676,GO:0003677,GO:0003700,GO:0003824,GO:0004437,GO:0005488,GO:0005575,GO:0005576,GO:0005615,GO:0005622,GO:0005623,GO:0006139,GO:0006350,GO:0006351,GO:0006355,GO:0007582,GO:0008150,GO:0008152,GO:0008252,GO:0008441,GO:0016787,GO:0016788,GO:0016791,GO:0030528,GO:0042578,GO:0045449
2810461N01	hypothetical protein	11	GO:0000004,GO:0003673,GO:0003674,GO:0005554,GO:0005575,GO:0008150,GO:0008372
2810434B10	T-LAK cell-originated protein kinase	11	GO:0000166,GO:0003673,GO:0003674,GO:0003824,GO:0004672,GO:0004674,GO:0004713,GO:0005488,GO:0005515,GO:0005524,GO:0005575,GO:0006464,GO:0006468,GO:0006793,GO:0006796,GO:0007582,GO:0008150,GO:0008152,GO:0008372,GO:0016301,GO:0016310,GO:0016740,GO:0016772,GO:0016773,GO:0017076,GO:0018105,GO:0018107,GO:0019538,GO:0030554
5033413E04	immunoglobulin (CD79A) binding protein 1	11	GO:0003673,GO:0006952,GO:0006955,GO:0007582,GO:0008150,GO:0009605,GO:0009607,GO:0042113,GO:0045321,GO:0046649
2010300P06	unknown EST	11	GO:0000004,GO:0003673,GO:0003674,GO:0005554,GO:0005575,GO:0008150,GO:0008372
1700027H22	cut-like 1 (Drosophila)	11	GO:0000122,GO:0003673,GO:0003674,GO:0003676,GO:0003677,GO:0003700,GO:0005488,GO:0005575,GO:0005622,GO:0005623,GO:0005634,GO:0005737,GO:0005856,GO:0005871,GO:0005875,GO:0006139,GO:0006350,GO:0006351,GO:0006355,GO:0006357,GO:0006366,GO:0007275,GO:0007582,GO:0008150,GO:0008152,GO:0009653,GO:0009887,GO:0009913,GO:0009987,GO:0015630,GO:0016481,GO:0016564,GO:0030154,GO:0030323,GO:0030324,GO:0030528,GO:…
0610008K04	RIKEN cDNA 0610008K04 gene	11	GO:0000004,GO:0003673,GO:0003674,GO:0005554,GO:0005575,GO:0008150,GO:0008372
1810074P20	RIKEN cDNA 1810074P20 gene	11	GO:0000004,GO:0003673,GO:0003674,GO:0005554,GO:0005575,GO:0008150,GO:0008372
2700055K03	adenylate cyclase 7	11	GO:0000004,GO:0003673,GO:0003674,GO:0005554,GO:0005575,GO:0008150,GO:0008372
2810465G24	similar to KIAA0159 PROTEIN [Homo sapiens]	11	GO:0000004,GO:0003673,GO:0003674,GO:0005554,GO:0005575,GO:0008150,GO:0008372
3021401A05	unknown EST	11	GO:0000004,GO:0003673,GO:0003674,GO:0005554,GO:0005575,GO:0008150,GO:0008372
3110015G01	RIKEN cDNA 2610042O14 gene	11	GO:0003673,GO:0005575,GO:0005623,GO:0016020,GO:0016021
5730408I21	unknown EST	11	GO:0000004,GO:0003673,GO:0003674,GO:0005554,GO:0005575,GO:0008150,GO:0008372
1810019A08	TNFIP-ISO homolog [Homo sapiens]	11	GO:0003673,GO:0006605,GO:0006810,GO:0006886,GO:0007582,GO:0008150,GO:0008151,GO:0008152,GO:0009987,GO:0015031,GO:0019538,GO:0046907
2010313D22	unknown EST	11	GO:0000004,GO:0003673,GO:0003674,GO:0005554,GO:0005575,GO:0008150,GO:0008372
5430404H12	RIKEN cDNA 5033415K03 gene	11	GO:0000004,GO:0003673,GO:0003674,GO:0005554,GO:0005575,GO:0008150,GO:0008372
5033415K03	RIKEN cDNA 5033415K03 gene	11	GO:0000004,GO:0003673,GO:0003674,GO:0005554,GO:0005575,GO:0008150,GO:0008372
5730522G15	hypothetical protein	11	GO:0000004,GO:0003673,GO:0003674,GO:0005554,GO:0005575,GO:0008150,GO:0008372
1500015G18	transmembrane protein 9	11	GO:0000004,GO:0000323,GO:0003673,GO:0003674,GO:0005554,GO:0005575,GO:0005576,GO:0005615,GO:0005622,GO:0005623,GO:0005737,GO:0005764,GO:0005768,GO:0005770,GO:0005773,GO:0006810,GO:0007582,GO:0008150,GO:0008151,GO:0009987,GO:0016020,GO:0016021
2010004B12	hypothetical 2OG-Fe(II) oxygenase superfamily containing protein	11	GO:0000004,GO:0003673,GO:0003674,GO:0005554,GO:0005575,GO:0008150,GO:0008372
2610035D18	hypothetical protein	11	GO:0000004,GO:0003673,GO:0003674,GO:0005554,GO:0005575,GO:0008150,GO:0008372
3110062M04	unknown EST	11	GO:0000004,GO:0003673,GO:0003674,GO:0005554,GO:0005575,GO:0008150,GO:0008372
3110054C06	unknown EST	11	GO:0000004,GO:0003673,GO:0003674,GO:0005554,GO:0005575,GO:0008150,GO:0008372
2410104C19	hypothetical protein	11	GO:0000004,GO:0003673,GO:0003674,GO:0005554,GO:0005575,GO:0008150,GO:0008372
2900053G10	cofactor required for Sp1 transcriptional activation subunit 2	11	GO:0000004,GO:0003673,GO:0003674,GO:0005554,GO:0005575,GO:0008150,GO:0008372
H3100B07	forkhead box O1	12	GO:0000004,GO:0003673,GO:0003674,GO:0005554,GO:0005575,GO:0008150,GO:0008372
2010008K06	nuclear factor of kappa light chain gene enhancer in B-cells inhibitor, beta	12	GO:0000004,GO:0003673,GO:0003674,GO:0005554,GO:0005575,GO:0008150,GO:0008372
5033414D02	similar to UNCHARACTERIZED HEMATOPOIETIC STEM/PROGENITOR CELLS PROTEIN MDS030 [Homo sapiens]	12	GO:0000004,GO:0003673,GO:0003674,GO:0005554,GO:0005575,GO:0008150,GO:0008372
2010104E13	unknown EST	12	GO:0000004,GO:0003673,GO:0003674,GO:0005554,GO:0005575,GO:0008150,GO:0008372
2210006K12	similar to D12 PROTEIN [Mus musculus]	12	GO:0000004,GO:0003673,GO:0003674,GO:0005554,GO:0005575,GO:0008150,GO:0008372
2700047H13	RIKEN cDNA 1190002F15 gene	12	GO:0000004,GO:0003673,GO:0003674,GO:0005554,GO:0005575,GO:0008150,GO:0008372
3110082B04	RAB11a, member RAS oncogene family	12	GO:0000160,GO:0000166,GO:0003673,GO:0003674,GO:0003676,GO:0003677,GO:0003824,GO:0003924,GO:0005488,GO:0005524,GO:0005525,GO:0006139,GO:0006350,GO:0006351,GO:0006355,GO:0007154,GO:0007165,GO:0007582,GO:0008150,GO:0008152,GO:0009987,GO:0016787,GO:0016817,GO:0016818,GO:0017076,GO:0019001,GO:0030554,GO:0045449
1810010D18	serum-inducible kinase	12	GO:0000004,GO:0003673,GO:0003674,GO:0005554,GO:0005575,GO:0008150,GO:0008372
467172	parathyroid hormone receptor 1	12	GO:0000004,GO:0003673,GO:0003674,GO:0005554,GO:0005575,GO:0008150,GO:0008372
H3104E10	acetyl-Coenzyme A dehydrogenase, long-chain	12	GO:0000004,GO:0003673,GO:0003674,GO:0005554,GO:0005575,GO:0008150,GO:0008372
2310010L11	signal transducer and activator of transcription 5B	12	GO:0003673,GO:0003674,GO:0003676,GO:0003677,GO:0003700,GO:0004871,GO:0005488,GO:0005575,GO:0005622,GO:0005623,GO:0005634,GO:0005737,GO:0006139,GO:0006350,GO:0006351,GO:0006355,GO:0007154,GO:0007165,GO:0007242,GO:0007582,GO:0008150,GO:0008152,GO:0009987,GO:0030528,GO:0045182,GO:0045449
2310030P09	cysteine-rich protein 3	12	GO:0000004,GO:0003673,GO:0003674,GO:0005554,GO:0005575,GO:0008150,GO:0008372
UI-M-AO1-aep-h-05-6-UI	retinoblastoma 1	12	GO:0000004,GO:0003673,GO:0003674,GO:0005554,GO:0005575,GO:0008150,GO:0008372
H3104A11	thioredoxin-like	12	GO:0000004,GO:0003673,GO:0003674,GO:0005554,GO:0005575,GO:0008150,GO:0008372
1810044A24	RIKEN cDNA 1810044A24 gene	12	GO:0000004,GO:0003673,GO:0003674,GO:0005554,GO:0005575,GO:0008150,GO:0008372
2300002C06	unknown EST	12	GO:0000004,GO:0003673,GO:0003674,GO:0005554,GO:0005575,GO:0008150,GO:0008372
2010100M18	RIKEN cDNA 0610008K04 gene	12	GO:0000004,GO:0003673,GO:0003674,GO:0005554,GO:0005575,GO:0008150,GO:0008372
4833416J08	unknown EST	12	GO:0000004,GO:0003673,GO:0003674,GO:0005554,GO:0005575,GO:0008150,GO:0008372
5730456K02	actin related protein 2/3 complex, subunit 5	12	GO:0000004,GO:0003673,GO:0003674,GO:0005198,GO:0005200,GO:0005554,GO:0005575,GO:0005622,GO:0005623,GO:0005737,GO:0005856,GO:0005885,GO:0006928,GO:0006996,GO:0007010,GO:0007015,GO:0007028,GO:0007582,GO:0008150,GO:0008151,GO:0009987,GO:0015629,GO:0016043,GO:0030029,GO:0030036
1700010P14	PHD finger protein 7	12	GO:0000004,GO:0003673,GO:0003674,GO:0005554,GO:0005575,GO:0008150,GO:0008372
1500026P21	RIKEN cDNA 1300002E11 gene	12	GO:0000004,GO:0003673,GO:0003674,GO:0005554,GO:0005575,GO:0008150,GO:0008372
1700030C20	PUTATIVE PROTEIN DJ747H23.2 homolog [Homo sapiens]	12	GO:0000004,GO:0003673,GO:0003674,GO:0005554,GO:0005575,GO:0008150,GO:0008372
1810037J08	eukaryotic translation initiation factor 2 alpha kinase 1	12	GO:0000166,GO:0003673,GO:0003674,GO:0003824,GO:0004672,GO:0004674,GO:0004713,GO:0005488,GO:0005524,GO:0006464,GO:0006468,GO:0006793,GO:0006796,GO:0007582,GO:0008150,GO:0008152,GO:0016301,GO:0016310,GO:0016740,GO:0016772,GO:0016773,GO:0017076,GO:0019538,GO:0030554
1700022O21	RIKEN cDNA 1700022O21 gene	12	GO:0000004,GO:0003673,GO:0003674,GO:0005554,GO:0005575,GO:0008150,GO:0008372
2310001B08	RAB22, member RAS oncogene family	12	GO:0000166,GO:0003673,GO:0003674,GO:0003824,GO:0003924,GO:0003925,GO:0005488,GO:0005525,GO:0005575,GO:0005622,GO:0005623,GO:0007154,GO:0007165,GO:0007242,GO:0007264,GO:0008150,GO:0009987,GO:0016787,GO:0016817,GO:0016818,GO:0017076,GO:0019001
2010012O16	unknown EST	12	GO:0000004,GO:0003673,GO:0003674,GO:0005554,GO:0005575,GO:0008150,GO:0008372
2310021L10	acidic epididymal glycoprotein 1	12	GO:0003673,GO:0005575,GO:0005576
2310010M10	RIKEN cDNA 2310010M10 gene	12	GO:0003673,GO:0003674,GO:0003824,GO:0005488,GO:0008270,GO:0016301,GO:0016787,GO:0046872,GO:0046914
2310051N18	hypothetical Cysteinyl-tRNA synthetase containing protein	12	GO:0000004,GO:0003673,GO:0003674,GO:0005554,GO:0005575,GO:0008150,GO:0008372
2400003D09	copper chaperone for superoxide dismutase	12	GO:0003673,GO:0003674,GO:0003754,GO:0003824,GO:0004784,GO:0004785,GO:0005488,GO:0006457,GO:0006800,GO:0006801,GO:0006810,GO:0006811,GO:0006812,GO:0007582,GO:0008150,GO:0008151,GO:0008152,GO:0009987,GO:0016491,GO:0016721,GO:0019538,GO:0030001,GO:0046872
2410099E07	phosphatidylinositol 3-kinase catalytic delta polypeptide	12	GO:0001727,GO:0003673,GO:0003674,GO:0003824,GO:0004428,GO:0005575,GO:0005622,GO:0005623,GO:0005737,GO:0005829,GO:0005942,GO:0007154,GO:0007165,GO:0008150,GO:0009987,GO:0016301,GO:0016303,GO:0016740,GO:0016772,GO:0016773
2900010L19	sortilin-related receptor, LDLR class A repeats-containing	12	GO:0003673,GO:0003674,GO:0004871,GO:0004872,GO:0005215,GO:0005319,GO:0005488,GO:0005489,GO:0005507,GO:0005575,GO:0005576,GO:0005615,GO:0005623,GO:0006066,GO:0006118,GO:0006629,GO:0006810,GO:0006869,GO:0006886,GO:0006897,GO:0007275,GO:0007582,GO:0008150,GO:0008151,GO:0008152,GO:0008202,GO:0008203,GO:0008565,GO:0009987,GO:0015031,GO:0016020,GO:0016021,GO:0016125,GO:0016192,GO:0046872,GO:0046907,GO:…
2900055D23	calmodulin 1	12	GO:0003673,GO:0003674,GO:0005488,GO:0005509,GO:0005515,GO:0005575,GO:0005622,GO:0005623,GO:0005737,GO:0005886,GO:0007049,GO:0007154,GO:0007165,GO:0007166,GO:0007186,GO:0007582,GO:0008150,GO:0008151,GO:0008283,GO:0008372,GO:0009987,GO:0016020,GO:0046872
2900053F15	cystatin C	12	GO:0003673,GO:0003674,GO:0004857,GO:0004866,GO:0004869,GO:0005575,GO:0005576,GO:0005615,GO:0030234,GO:0030414
3000003C15	midnolin	12	GO:0003673,GO:0005575,GO:0005622,GO:0005623,GO:0005634,GO:0005730
9130409J20	unclassifiable	12	GO:0000004,GO:0003673,GO:0003674,GO:0005554,GO:0005575,GO:0008150,GO:0008372
H3113A09	hypothetical protein LOC226519	12	GO:0000004,GO:0003673,GO:0003674,GO:0005554,GO:0005575,GO:0008150,GO:0008372
5033413D22	hypothetical protein	12	GO:0000004,GO:0003673,GO:0003674,GO:0005554,GO:0005575,GO:0008150,GO:0008372
5730437N04	RIKEN cDNA 5730437N04 gene	12	GO:0000004,GO:0003673,GO:0003674,GO:0005554,GO:0005575,GO:0008150,GO:0008372
1810073O09	RIKEN cDNA 4930524H12 gene	12	GO:0000004,GO:0003673,GO:0003674,GO:0005554,GO:0005575,GO:0008150,GO:0008372
2010016L07	ankyrin repeat hooked to zinc finger motif	12	GO:0003673,GO:0003674,GO:0003676,GO:0003677,GO:0003700,GO:0005488,GO:0005515,GO:0006139,GO:0006350,GO:0006351,GO:0006355,GO:0007582,GO:0008150,GO:0008152,GO:0008270,GO:0030528,GO:0045449,GO:0046872,GO:0046914
2010106K19	ketohexokinase	12	GO:0003673,GO:0003674,GO:0003824,GO:0004454,GO:0016301,GO:0016740,GO:0016772,GO:0016773,GO:0019200
2310046K21	apoptosis-associated speck-like protein containing a CARD	12	GO:0003673,GO:0003674,GO:0005575,GO:0005622,GO:0005623,GO:0005737,GO:0005829,GO:0006915,GO:0006917,GO:0007582,GO:0008047,GO:0008150,GO:0008151,GO:0008219,GO:0009987,GO:0012501,GO:0012502,GO:0016265,GO:0016329,GO:0016504,GO:0016505,GO:0016506,GO:0030234
2410004L22	hypothetical protein	12	GO:0000004,GO:0003673,GO:0003674,GO:0005554,GO:0005575,GO:0008150,GO:0008372
2700038D15	NADH dehydrogenase (ubiquinone) 1 alpha subcomplex, 6 (B14)	12	GO:0003673,GO:0003674,GO:0003824,GO:0003954,GO:0005215,GO:0005489,GO:0005575,GO:0005622,GO:0005623,GO:0005737,GO:0005739,GO:0016491,GO:0016651,GO:0016659
2900079G21	RIKEN cDNA 2900079G21 gene	12	GO:0000004,GO:0003673,GO:0003674,GO:0005554,GO:0005575,GO:0008150,GO:0008372
3110012M15	transmembrane protein 2	12	GO:0000004,GO:0003673,GO:0003674,GO:0005554,GO:0005575,GO:0008150,GO:0008372
2810402K13	hypothetical protein	12	GO:0000004,GO:0003673,GO:0003674,GO:0005554,GO:0005575,GO:0008150,GO:0008372
2900075O18	peroxisomal membrane protein 4	12	GO:0000004,GO:0003673,GO:0003674,GO:0005554,GO:0005575,GO:0005622,GO:0005623,GO:0005737,GO:0005777,GO:0008150,GO:0008372,GO:0016020,GO:0016021,GO:0042579
3110082B06	kinesin family member 1B	12	GO:0000166,GO:0003673,GO:0003674,GO:0003774,GO:0003777,GO:0005488,GO:0005515,GO:0005524,GO:0005575,GO:0005622,GO:0005623,GO:0005737,GO:0005739,GO:0005856,GO:0005871,GO:0005875,GO:0006996,GO:0007010,GO:0007017,GO:0007028,GO:0007582,GO:0008017,GO:0008092,GO:0008150,GO:0008151,GO:0009987,GO:0015630,GO:0015631,GO:0016043,GO:0017076,GO:0030554
4930404M18	staufen (RNA binding protein) homolog 2 (Drosophila)	12	GO:0003673,GO:0003674,GO:0003676,GO:0003723,GO:0003725,GO:0005488,GO:0005575,GO:0005622,GO:0005623
2310040I06	Rab acceptor 1 (prenylated)	12	GO:0000166,GO:0003673,GO:0003674,GO:0005488,GO:0005515,GO:0005525,GO:0005575,GO:0005622,GO:0005623,GO:0005737,GO:0005794,GO:0016020,GO:0016021,GO:0017076,GO:0019001
5031436O03	unknown EST	12	GO:0000004,GO:0003673,GO:0003674,GO:0005554,GO:0005575,GO:0008150,GO:0008372
9030425J09	unknown EST	12	GO:0000004,GO:0003673,GO:0003674,GO:0005554,GO:0005575,GO:0008150,GO:0008372
457445	dynamin 2	12	GO:0000004,GO:0003673,GO:0003674,GO:0005554,GO:0005575,GO:0008150,GO:0008372
484284	MAP kinase-interacting serine/threonine kinase 1	12	GO:0000004,GO:0003673,GO:0003674,GO:0005554,GO:0005575,GO:0008150,GO:0008372
4833435E11	DNA segment, Chr X, Immunex 46, expressed	12	GO:0000004,GO:0003673,GO:0003674,GO:0005554,GO:0005575,GO:0008150,GO:0008372
5730453I08	isovaleryl coenzyme A dehydrogenase	12	GO:0003673,GO:0003674,GO:0003824,GO:0003995,GO:0005575,GO:0005622,GO:0005623,GO:0005737,GO:0005739,GO:0008470,GO:0016491,GO:0016627,GO:0016637
1500010M24	hypothetical Metallo-dependent hydrolases structure containing protein	12	GO:0000004,GO:0003673,GO:0003674,GO:0005554,GO:0005575,GO:0008150,GO:0008372
1700099I09	unknown EST	12	GO:0000004,GO:0003673,GO:0003674,GO:0005554,GO:0005575,GO:0008150,GO:0008372
2210411C18	unknown EST	12	GO:0000004,GO:0003673,GO:0003674,GO:0005554,GO:0005575,GO:0008150,GO:0008372
2010010M04	unknown EST	12	GO:0000004,GO:0003673,GO:0003674,GO:0005554,GO:0005575,GO:0008150,GO:0008372
2210022F10	RIKEN cDNA 2210022F10 gene	12	GO:0000166,GO:0003673,GO:0003674,GO:0005488,GO:0005509,GO:0005524,GO:0017076,GO:0030554,GO:0046872
2300006M17	RIKEN cDNA 2300006M17 gene	12	GO:0000004,GO:0003673,GO:0003674,GO:0005554,GO:0005575,GO:0008150,GO:0008372
2010011O08	RIKEN cDNA 1810020D17 gene	12	GO:0000004,GO:0003673,GO:0003674,GO:0005554,GO:0005575,GO:0008150,GO:0008372
2310031E19	RIKEN cDNA 2810047M21 gene	12	GO:0000004,GO:0003673,GO:0003674,GO:0005554,GO:0005575,GO:0008150,GO:0008372
3110001L23	aspartate-beta-hydroxylase	12	GO:0003673,GO:0003674,GO:0003824,GO:0004597,GO:0005575,GO:0005623,GO:0016020,GO:0016021,GO:0016491,GO:0016705,GO:0016706
3110043B16	reticulocalbin 2	12	GO:0003673,GO:0003674,GO:0005488,GO:0005509,GO:0005575,GO:0005576,GO:0005615,GO:0005622,GO:0005623,GO:0005737,GO:0005783,GO:0046872
3110005L17	exon 16+3' UTR of RSK-like protein kinase RLPK {Homo sapiens}	12	GO:0000166,GO:0003673,GO:0003674,GO:0003735,GO:0003824,GO:0004672,GO:0004674,GO:0004713,GO:0005198,GO:0005488,GO:0005524,GO:0006464,GO:0006468,GO:0006508,GO:0006793,GO:0006796,GO:0007582,GO:0008150,GO:0008152,GO:0008233,GO:0008237,GO:0009056,GO:0009057,GO:0016301,GO:0016310,GO:0016740,GO:0016772,GO:0016773,GO:0016787,GO:0017076,GO:0019538,GO:0030163,GO:0030554
H3123H12	integrin beta 7	12	GO:0000004,GO:0003673,GO:0003674,GO:0005554,GO:0005575,GO:0008150,GO:0008372
H3116E08	retinoblastoma-like 1 (p107)	12	GO:0000004,GO:0003673,GO:0003674,GO:0005554,GO:0005575,GO:0008150,GO:0008372
A430104N18	RIKEN cDNA A430104N18 gene	12	GO:0000004,GO:0003673,GO:0003674,GO:0005554,GO:0005575,GO:0008150,GO:0008372
1700007B13	hypothetical Thioredoxin-like structure containing protein	12	GO:0003673,GO:0005575,GO:0005576,GO:0005615
1500017O17	solute carrier family 7 (cationic amino acid transporter, y+ system), member 10	12	GO:0003673,GO:0003674,GO:0005215,GO:0005275,GO:0005279,GO:0005342,GO:0005386,GO:0005488,GO:0005515,GO:0005575,GO:0005623,GO:0005886,GO:0005887,GO:0006810,GO:0006865,GO:0007582,GO:0008150,GO:0008151,GO:0009987,GO:0015171,GO:0015175,GO:0015203,GO:0015290,GO:0015291,GO:0015804,GO:0015837,GO:0015849,GO:0016020,GO:0016021,GO:0046942,GO:0046943
1700101I19	RIKEN cDNA 1700101I19 gene	12	GO:0000004,GO:0003673,GO:0003674,GO:0005554,GO:0005575,GO:0008150,GO:0008372
1700110I07	unclassifiable	12	GO:0000004,GO:0003673,GO:0003674,GO:0005554,GO:0005575,GO:0008150,GO:0008372
1700023H06	unknown EST	12	GO:0000004,GO:0003673,GO:0003674,GO:0005554,GO:0005575,GO:0008150,GO:0008372
1810013N20	similar to CDNA FLJ32880 FIS, CLONE TESTI2004122 [Homo sapiens]	12	GO:0000004,GO:0003673,GO:0003674,GO:0005554,GO:0005575,GO:0008150,GO:0008372
2010301L01	hexosaminidase A	12	GO:0000323,GO:0003673,GO:0003674,GO:0003824,GO:0004553,GO:0004563,GO:0005575,GO:0005622,GO:0005623,GO:0005737,GO:0005764,GO:0005773,GO:0005975,GO:0007582,GO:0008150,GO:0008152,GO:0015929,GO:0016787,GO:0016798
2010302A17	zinc finger protein 219	12	GO:0003673,GO:0003674,GO:0003676,GO:0003677,GO:0003700,GO:0005488,GO:0005575,GO:0005622,GO:0005623,GO:0005634,GO:0006139,GO:0006350,GO:0006351,GO:0006355,GO:0007582,GO:0008150,GO:0008152,GO:0030528,GO:0045449
2310035K24	hypothetical protein	12	GO:0000004,GO:0003673,GO:0003674,GO:0005554,GO:0005575,GO:0008150,GO:0008372
2600017C16	ribosomal protein L31	12	GO:0000004,GO:0003673,GO:0003674,GO:0005554,GO:0005575,GO:0008150,GO:0008372
2900068E01	nuclear localized protein 1	12	GO:0000004,GO:0003673,GO:0003674,GO:0005554,GO:0005575,GO:0005622,GO:0005623,GO:0005634,GO:0008150
2810442I22	PLASMA MEMBRANE CA(2+)-ATPASE PMCA1B ISOFORM (FRAGMENT) homolog [Rattus sp]	12	GO:0000004,GO:0003673,GO:0003674,GO:0005554,GO:0005575,GO:0008150,GO:0008372
2900076C11	gamma-aminobutyric acid (GABA-B) receptor, 1	12	GO:0003673,GO:0003674,GO:0004871,GO:0004872,GO:0004888,GO:0004930,GO:0005575,GO:0005622,GO:0005623,GO:0005737,GO:0005856,GO:0005871,GO:0005875,GO:0007154,GO:0007165,GO:0007166,GO:0007186,GO:0007267,GO:0007268,GO:0008066,GO:0008067,GO:0008150,GO:0009987,GO:0015630,GO:0016020,GO:0016021,GO:0019226
3100002M17	RIKEN cDNA 3100002M17 gene	12	GO:0003673,GO:0003674,GO:0005215,GO:0005575,GO:0005623,GO:0006810,GO:0007582,GO:0008150,GO:0008151,GO:0008565,GO:0009987,GO:0015031,GO:0016020,GO:0016021
4930430C20	OLFACTORY RECEPTOR MOR283-1	12	GO:0001584,GO:0003673,GO:0003674,GO:0004871,GO:0004872,GO:0004888,GO:0004930,GO:0004984,GO:0005575,GO:0005623,GO:0007154,GO:0007165,GO:0007166,GO:0007186,GO:0008150,GO:0009987,GO:0016020,GO:0016021
H3057F11	B-cell linker	12	GO:0000004,GO:0003673,GO:0003674,GO:0005554,GO:0005575,GO:0008150,GO:0008372
H3116A03	ribosomal protein L10A	12	GO:0000004,GO:0003673,GO:0003674,GO:0005554,GO:0005575,GO:0008150,GO:0008372
5430435G21	histidine ammonia lyase	12	GO:0003673,GO:0003674,GO:0003824,GO:0004397,GO:0005575,GO:0005622,GO:0005623,GO:0005737,GO:0006082,GO:0006519,GO:0006520,GO:0006547,GO:0006548,GO:0007582,GO:0008150,GO:0008152,GO:0009056,GO:0009058,GO:0009063,GO:0009075,GO:0009077,GO:0009308,GO:0009310,GO:0016211,GO:0016829,GO:0016840,GO:0016841,GO:0016874,GO:0016879,GO:0016880,GO:0019752
0610010C24	acid sphingomyelinase-like phosphodiesterase 3a	12	GO:0003673,GO:0003674,GO:0003824,GO:0005575,GO:0005576,GO:0005615,GO:0005975,GO:0007582,GO:0008150,GO:0008152,GO:0016787,GO:0016798
1600021G09	RIBOSOMAL PROTEIN L39 homolog [Homo sapiens]	12	GO:0003673,GO:0003674,GO:0003676,GO:0003723,GO:0003735,GO:0005198,GO:0005488,GO:0005575,GO:0005622,GO:0005623,GO:0005737,GO:0005829,GO:0005830,GO:0005840,GO:0005842,GO:0006412,GO:0007582,GO:0008150,GO:0008152,GO:0009058,GO:0009059,GO:0015934,GO:0019538,GO:0030529
1700011F04	RIKEN cDNA 4930434H12 gene	12	GO:0000004,GO:0003673,GO:0003674,GO:0005554,GO:0005575,GO:0008150,GO:0008372
4933413H19	Rho GTPase activating protein 13	12	GO:0003673,GO:0003674,GO:0005083,GO:0005096,GO:0005100,GO:0005488,GO:0005515,GO:0005575,GO:0006928,GO:0007154,GO:0007165,GO:0007242,GO:0007264,GO:0007266,GO:0008047,GO:0008150,GO:0008372,GO:0009987,GO:0016477,GO:0017048,GO:0030234,GO:0030695
1700011F14	RIKEN cDNA 1700011F14 gene	12	GO:0000004,GO:0003673,GO:0003674,GO:0005554,GO:0005575,GO:0008150,GO:0008372
1700112C13	hypothetical Serine proteases, trypsin family containing protein	12	GO:0003673,GO:0003674,GO:0003824,GO:0004175,GO:0004252,GO:0004263,GO:0004295,GO:0006508,GO:0007582,GO:0008150,GO:0008152,GO:0008233,GO:0008236,GO:0009056,GO:0009057,GO:0016787,GO:0019538,GO:0030163
1810019D05	RIKEN cDNA 1810019D05 gene	12	GO:0000004,GO:0003673,GO:0003674,GO:0005554,GO:0005575,GO:0008150,GO:0008372
1700048O20	RIKEN cDNA 1700022O21 gene	12	GO:0000004,GO:0003673,GO:0003674,GO:0005554,GO:0005575,GO:0008150,GO:0008372
1700066K19	polymerase (DNA directed), iota	12	GO:0003673,GO:0006139,GO:0006259,GO:0006281,GO:0006950,GO:0006974,GO:0007582,GO:0008150,GO:0008152,GO:0009719
2010002L15	REGENERATING GENE TYPE IV	12	GO:0003673,GO:0003674,GO:0005488,GO:0005529,GO:0005575,GO:0005576,GO:0005615,GO:0030246
2010107G23	hypothetical protein	12	GO:0003673,GO:0005575,GO:0005623,GO:0016020,GO:0016021
2400006N03	hypothetical protein	12	GO:0000004,GO:0003673,GO:0003674,GO:0005554,GO:0005575,GO:0008150,GO:0008372
2310032C03	weakly similar to PROTEIN PLUNC PRECURSOR (PALATE LUNG AND NASAL EPITHELIUM CLONE PROTEIN) [Mus musculus]	12	GO:0000004,GO:0003673,GO:0003674,GO:0005554,GO:0005575,GO:0008150,GO:0008372
2700094G09	calponin 2	12	GO:0003673,GO:0003674,GO:0003779,GO:0005488,GO:0005515,GO:0005516,GO:0006928,GO:0006936,GO:0006939,GO:0008092,GO:0008150,GO:0009987
2610043A19	damage specific DNA binding protein 2	12	GO:0003673,GO:0003674,GO:0003676,GO:0003677,GO:0005488
2810410O20	Ras suppressor protein 1	12	GO:0003673,GO:0003674,GO:0005554,GO:0005575,GO:0007154,GO:0007165,GO:0007242,GO:0007264,GO:0007265,GO:0008150,GO:0008372,GO:0009987
2810435F09	ribosomal protein L37a	12	GO:0003673,GO:0003674,GO:0003735,GO:0005198,GO:0005575,GO:0005622,GO:0005623,GO:0005737,GO:0005829,GO:0005830,GO:0005840,GO:0007028,GO:0007046,GO:0007582,GO:0008150,GO:0008151,GO:0009987,GO:0016043,GO:0030529,GO:0042254
3110039L19	RIKEN cDNA 3110039L19 gene	12	GO:0000004,GO:0003673,GO:0003674,GO:0005554,GO:0005575,GO:0008150,GO:0008372
9130404C18	seminal vesicle antigen-like 1	12	GO:0003673,GO:0005575,GO:0005576,GO:0005615
2010004C02	suppressor of cytokine signaling 2	12	GO:0000004,GO:0003673,GO:0003674,GO:0005554,GO:0005575,GO:0008150,GO:0008372
2310076J05	cAMP responsive element binding protein 1	12	GO:0000004,GO:0003673,GO:0003674,GO:0005554,GO:0005575,GO:0008150,GO:0008372
4631408O11	unknown EST	12	GO:0000004,GO:0003673,GO:0003674,GO:0005554,GO:0005575,GO:0008150,GO:0008372
5133400E10	similar to UNCHARACTERIZED HEMATOPOIETIC STEM/PROGENITOR CELLS PROTEIN MDS030 [Homo sapiens]	12	GO:0000004,GO:0003673,GO:0003674,GO:0005554,GO:0005575,GO:0008150,GO:0008372
5630401D06	unknown EST	12	GO:0000004,GO:0003673,GO:0003674,GO:0005554,GO:0005575,GO:0008150,GO:0008372
1500001A10	similar to KIAA1853 PROTEIN (FRAGMENT) [Homo sapiens]	12	GO:0000004,GO:0003673,GO:0003674,GO:0005554,GO:0005575,GO:0008150,GO:0008372
1700013G20	hypothetical TPR repeat containing protein	12	GO:0000004,GO:0003673,GO:0003674,GO:0005554,GO:0005575,GO:0008150,GO:0008372
4933439O14	RIKEN cDNA 4933433J03 gene	12	GO:0000004,GO:0003673,GO:0003674,GO:0005554,GO:0005575,GO:0008150,GO:0008372
1810026H09	RIKEN cDNA 2010012D11 gene	12	GO:0000004,GO:0003673,GO:0003674,GO:0005554,GO:0005575,GO:0008150,GO:0008372
1700040L08	unclassifiable	12	GO:0000004,GO:0003673,GO:0003674,GO:0005554,GO:0005575,GO:0008150,GO:0008372
1810012I05	RIKEN cDNA 1810012I05 gene	12	GO:0000004,GO:0003673,GO:0003674,GO:0005554,GO:0005575,GO:0008150,GO:0008372
2310010I22	hypothetical protein	12	GO:0000004,GO:0003673,GO:0003674,GO:0005554,GO:0005575,GO:0008150,GO:0008372
2310030N02	unknown EST	12	GO:0000004,GO:0003673,GO:0003674,GO:0005554,GO:0005575,GO:0008150,GO:0008372
2310075C17	unclassifiable	12	GO:0000004,GO:0003673,GO:0003674,GO:0005554,GO:0005575,GO:0008150,GO:0008372
2410003M22	TUBULIN--TYROSINE LIGASE (EC 6.3.2.25) (TTL) (FRAGMENT) homolog [Mus musculus]	12	GO:0003673,GO:0003674,GO:0003824,GO:0004835,GO:0006464,GO:0007582,GO:0008150,GO:0008152,GO:0016874,GO:0016879,GO:0016881,GO:0019538
2310066H07	UDP-N-acetylglucosamine-2-epimerase/N-acetylmannosamine kinase	12	GO:0000271,GO:0003673,GO:0003674,GO:0003824,GO:0005975,GO:0005976,GO:0006040,GO:0006041,GO:0006044,GO:0006047,GO:0006054,GO:0006082,GO:0006139,GO:0006629,GO:0007582,GO:0008150,GO:0008152,GO:0008610,GO:0008653,GO:0008761,GO:0009058,GO:0009103,GO:0009225,GO:0009308,GO:0016051,GO:0016301,GO:0016853,GO:0016854,GO:0016857,GO:0019752
2900072G19	unclassifiable	12	GO:0000004,GO:0003673,GO:0003674,GO:0005554,GO:0005575,GO:0008150,GO:0008372
9030605P22	citrate synthase	12	GO:0003673,GO:0003674,GO:0003824,GO:0004108,GO:0005575,GO:0005622,GO:0005623,GO:0005737,GO:0005739,GO:0005975,GO:0006091,GO:0006092,GO:0006099,GO:0007582,GO:0008150,GO:0008152,GO:0015980,GO:0016829,GO:0016830,GO:0016833
1500006G04	formin binding protein 2	12	GO:0000004,GO:0003673,GO:0003674,GO:0005554,GO:0005575,GO:0008150,GO:0008372
1600016H04	trophoblast specific protein beta	12	GO:0003673,GO:0005575,GO:0005576,GO:0005615
1500034C02	ecotropic viral integration site 2	12	GO:0003673,GO:0005575,GO:0005576,GO:0005615,GO:0005623,GO:0007582,GO:0008150,GO:0008151,GO:0009987,GO:0016020,GO:0016021
1700027O09	glutathione peroxidase 4	12	GO:0000003,GO:0003673,GO:0003674,GO:0003824,GO:0004601,GO:0004602,GO:0005488,GO:0005575,GO:0005622,GO:0005623,GO:0005634,GO:0005635,GO:0005737,GO:0005739,GO:0005829,GO:0006139,GO:0006259,GO:0006323,GO:0006325,GO:0006997,GO:0007001,GO:0007275,GO:0007276,GO:0007283,GO:0007582,GO:0008150,GO:0008151,GO:0008152,GO:0008430,GO:0009987,GO:0012505,GO:0016020,GO:0016043,GO:0016491,GO:0016684,GO:0019953
1810037M15	ubiquitin-like 5	12	GO:0000004,GO:0003673,GO:0003674,GO:0005554,GO:0005575,GO:0008150,GO:0008372
1810037D19	RIKEN cDNA 1810020D17 gene	12	GO:0000004,GO:0003673,GO:0003674,GO:0005554,GO:0005575,GO:0008150,GO:0008372
2010013H22	similar to BETA-1,6-N-ACETYLGLUCOSAMINYLTRANSFERASE (GLUCOSAMINYL (N-ACETYL) TRANSFERASE 3, MUCIN TYPE) [Homo sapiens]	12	GO:0000004,GO:0003673,GO:0003674,GO:0005554,GO:0005575,GO:0008150,GO:0008372
2310010G05	inhibitor of growth family, member 4	12	GO:0003673,GO:0003674,GO:0003676,GO:0003677,GO:0005488,GO:0006139,GO:0006350,GO:0006351,GO:0006355,GO:0007582,GO:0008150,GO:0008152,GO:0045449
2010012K22	RIKEN cDNA 1500031O19 gene	12	GO:0003673,GO:0005575,GO:0005576,GO:0005615,GO:0005623,GO:0016020,GO:0016021
2310043C01	tripartite motif protein 12	12	GO:0003673,GO:0005575,GO:0005622,GO:0005623,GO:0005737
2410008A19	hypothetical SET-domain of transcriptional regulators (TRX, EZ, ASH1 etc)/MYND zinc finger (ZnF) domain containing protein	12	GO:0000004,GO:0003673,GO:0003674,GO:0005554,GO:0005575,GO:0008150,GO:0008372
2700017I06	RIKEN cDNA 2700017I06 gene	12	GO:0003673,GO:0005575,GO:0005622,GO:0005623,GO:0005737,GO:0005856
2610019J24	high mobility group box 2	12	GO:0000166,GO:0000785,GO:0003673,GO:0003674,GO:0003676,GO:0003677,GO:0005488,GO:0005524,GO:0005575,GO:0005622,GO:0005623,GO:0005634,GO:0005694,GO:0006139,GO:0006259,GO:0006323,GO:0006350,GO:0006351,GO:0006355,GO:0006997,GO:0007001,GO:0007582,GO:0008150,GO:0008151,GO:0008152,GO:0009987,GO:0016043,GO:0017076,GO:0030554,GO:0045449
2900019G12	apolipoprotein E	12	GO:0003673,GO:0003674,GO:0005215,GO:0005319,GO:0005488,GO:0005539,GO:0005575,GO:0005576,GO:0005615,GO:0006810,GO:0006869,GO:0007582,GO:0008150,GO:0008151,GO:0008201,GO:0008289,GO:0009987
1010001A07	cyclin G2	12	GO:0000074,GO:0000087,GO:0000278,GO:0000279,GO:0000280,GO:0003673,GO:0003674,GO:0003824,GO:0004672,GO:0004674,GO:0004693,GO:0007049,GO:0007067,GO:0007582,GO:0008150,GO:0008151,GO:0008283,GO:0009987,GO:0016301,GO:0016538,GO:0016740,GO:0016772,GO:0016773,GO:0019207,GO:0019887,GO:0030234
UI-M-BH0-aiz-f-10-6-UI	interferon (alpha and beta) receptor 1	12	GO:0000004,GO:0003673,GO:0003674,GO:0005554,GO:0005575,GO:0008150,GO:0008372
5430439A09	transcription factor AP-2, alpha	12	GO:0000004,GO:0003673,GO:0003674,GO:0005554,GO:0005575,GO:0008150,GO:0008372
4933437C22	RIKEN cDNA 5033415K03 gene	12	GO:0000004,GO:0003673,GO:0003674,GO:0005554,GO:0005575,GO:0008150,GO:0008372
1810021B22	unknown EST	12	GO:0000004,GO:0003673,GO:0003674,GO:0005554,GO:0005575,GO:0008150,GO:0008372
1700128M17	RAS p21 protein activator 3	12	GO:0003673,GO:0003674,GO:0005096,GO:0007154,GO:0007165,GO:0007242,GO:0008047,GO:0008150,GO:0009987,GO:0030234,GO:0030695
1810027D10	membrane-spanning 4-domains, subfamily A, member 6B	12	GO:0003673,GO:0003674,GO:0004871,GO:0004872,GO:0005575,GO:0005623,GO:0016020,GO:0016021
2210010N04	hypothetical Regulator of chromosome condensation RCC1 structure containing protein	12	GO:0000004,GO:0003673,GO:0003674,GO:0005554,GO:0005575,GO:0008150,GO:0008372
2310046K16	RIKEN cDNA 5730437N04 gene	12	GO:0000004,GO:0003673,GO:0003674,GO:0005554,GO:0005575,GO:0008150,GO:0008372
H3080E12	special AT-rich sequence binding protein 1	12	GO:0000004,GO:0003673,GO:0003674,GO:0005554,GO:0005575,GO:0008150,GO:0008372
5330426P16	RIKEN cDNA 5330426P16 gene	12	GO:0000004,GO:0003673,GO:0003674,GO:0005554,GO:0005575,GO:0008150,GO:0008372
1700037F24	unclassifiable	12	GO:0000004,GO:0003673,GO:0003674,GO:0005554,GO:0005575,GO:0008150,GO:0008372
2210011H10	myeloid/lymphoid or mixed lineage-leukemia translocation to 3 homolog (Drosophila)	12	GO:0003673,GO:0003674,GO:0005554,GO:0005575,GO:0005622,GO:0005623,GO:0005634,GO:0006139,GO:0006350,GO:0006351,GO:0006355,GO:0007275,GO:0007379,GO:0007389,GO:0007582,GO:0008150,GO:0008151,GO:0008152,GO:0008372,GO:0009790,GO:0009880,GO:0009952,GO:0009987,GO:0045449
2310021J05	cytochrome P450, 4f16	12	GO:0000004,GO:0003673,GO:0003674,GO:0005554,GO:0005575,GO:0008150,GO:0008372
1810049K07	RIKEN cDNA 2410030A14 gene	12	GO:0003673,GO:0003674,GO:0003735,GO:0005198,GO:0005575,GO:0005622,GO:0005623,GO:0005737,GO:0005840,GO:0006412,GO:0007582,GO:0008150,GO:0008152,GO:0009058,GO:0009059,GO:0019538,GO:0030529
2410001H17	RIKEN cDNA 2410001H17 gene	12	GO:0000166,GO:0003673,GO:0003674,GO:0003824,GO:0004672,GO:0005488,GO:0005524,GO:0005575,GO:0005623,GO:0006464,GO:0006468,GO:0006793,GO:0006796,GO:0007582,GO:0008150,GO:0008152,GO:0016020,GO:0016021,GO:0016301,GO:0016310,GO:0016740,GO:0016772,GO:0016773,GO:0017076,GO:0019538,GO:0030554
2310035N15	RIKEN cDNA 2310035N15 gene	12	GO:0000004,GO:0003673,GO:0003674,GO:0005554,GO:0005575,GO:0008150,GO:0008372
2610021J01	RIKEN cDNA 2610021J01 gene	12	GO:0000166,GO:0000785,GO:0003673,GO:0003674,GO:0003676,GO:0003677,GO:0005488,GO:0005524,GO:0005575,GO:0005622,GO:0005623,GO:0005634,GO:0005694,GO:0006139,GO:0006259,GO:0006323,GO:0006350,GO:0006351,GO:0006355,GO:0006997,GO:0007001,GO:0007582,GO:0008150,GO:0008151,GO:0008152,GO:0009987,GO:0016043,GO:0017076,GO:0030554,GO:0045449
3010002L15	unknown EST	12	GO:0003673,GO:0003674,GO:0003676,GO:0003677,GO:0003700,GO:0005488,GO:0005575,GO:0005622,GO:0005623,GO:0005634,GO:0005654,GO:0005667,GO:0006139,GO:0006350,GO:0006351,GO:0006355,GO:0007582,GO:0008150,GO:0008152,GO:0030528,GO:0045449
9130003H19	basic leucine zipper transcription factor, ATF-like	13	GO:0003673,GO:0003674,GO:0003676,GO:0003677,GO:0005488,GO:0005575,GO:0005622,GO:0005623,GO:0005634,GO:0006139,GO:0006350,GO:0006351,GO:0006355,GO:0007582,GO:0008150,GO:0008152,GO:0045449
3230402J05	unknown EST	13	GO:0000004,GO:0003673,GO:0003674,GO:0005554,GO:0005575,GO:0008150,GO:0008372
H3147C03	ribosomal protein S6	13	GO:0000004,GO:0003673,GO:0003674,GO:0005554,GO:0005575,GO:0008150,GO:0008372
H3147C03	ribosomal protein S6	13	GO:0000004,GO:0003673,GO:0003674,GO:0005554,GO:0005575,GO:0008150,GO:0008372
9530065L16	plasmacytoma variant translocation 1	13	GO:0000004,GO:0003673,GO:0003674,GO:0005554,GO:0005575,GO:0008150,GO:0008372
2210401D21	RIKEN cDNA 2810453H10 gene	13	GO:0000004,GO:0003673,GO:0003674,GO:0005554,GO:0005575,GO:0008150,GO:0008372
2310036D04	unknown EST	13	GO:0000004,GO:0003673,GO:0003674,GO:0005554,GO:0005575,GO:0008150,GO:0008372
2700038H24	U2 small nuclear ribonucleoprotein auxiliary factor (U2AF)	13	GO:0003673,GO:0003674,GO:0003676,GO:0003723,GO:0005488,GO:0005575,GO:0005622,GO:0005623,GO:0005634,GO:0005681,GO:0006139,GO:0006371,GO:0006396,GO:0006397,GO:0007582,GO:0008150,GO:0008152,GO:0008380,GO:0016070,GO:0030529
3110023G01	RIKEN cDNA 4933439B08 gene	13	GO:0000004,GO:0003673,GO:0003674,GO:0005554,GO:0005575,GO:0008150,GO:0008372
1700030L11	Mrps18b	13	GO:0003673,GO:0003674,GO:0003735,GO:0005198,GO:0005575,GO:0005576,GO:0005615,GO:0005622,GO:0005623,GO:0005737,GO:0005739,GO:0005840,GO:0006412,GO:0007582,GO:0008150,GO:0008152,GO:0009058,GO:0009059,GO:0019538,GO:0030529
1700025I19	tubulin, alpha 7	13	GO:0000166,GO:0003673,GO:0003674,GO:0005198,GO:0005200,GO:0005488,GO:0005525,GO:0005575,GO:0005622,GO:0005623,GO:0005737,GO:0005856,GO:0005874,GO:0006810,GO:0006996,GO:0007010,GO:0007017,GO:0007018,GO:0007028,GO:0007582,GO:0008150,GO:0008151,GO:0009987,GO:0015630,GO:0016043,GO:0017076,GO:0019001,GO:0030705,GO:0046907
1810014B23	general transcription factor II E, polypeptide 2 (beta subunit)	13	GO:0003673,GO:0003674,GO:0003702,GO:0005575,GO:0005622,GO:0005623,GO:0005634,GO:0005654,GO:0005667,GO:0005673,GO:0006139,GO:0006350,GO:0006351,GO:0006352,GO:0006355,GO:0006366,GO:0006367,GO:0007582,GO:0008150,GO:0008152,GO:0016251,GO:0016591,GO:0030528,GO:0045449
2810434H03	inhibitor of DNA binding 2	13	GO:0000004,GO:0003673,GO:0003674,GO:0005554,GO:0005575,GO:0008150,GO:0008372
H3017B11	progesterone receptor membrane component 1	13	GO:0000004,GO:0003673,GO:0003674,GO:0005554,GO:0005575,GO:0008150,GO:0008372
1700001L05	unknown EST	13	GO:0000004,GO:0003673,GO:0003674,GO:0005554,GO:0005575,GO:0008150,GO:0008372
2310028D20	thyrotroph embryonic factor	13	GO:0003673,GO:0003674,GO:0003676,GO:0003677,GO:0003690,GO:0005488,GO:0005515,GO:0005575,GO:0005622,GO:0005623,GO:0005634,GO:0006139,GO:0006350,GO:0006351,GO:0006355,GO:0006357,GO:0006366,GO:0007582,GO:0008150,GO:0008152,GO:0016563,GO:0030528,GO:0045449,GO:0045893,GO:0045941,GO:0045944
2500001K11	hypothetical protein	13	GO:0000004,GO:0003673,GO:0003674,GO:0005554,GO:0005575,GO:0008150,GO:0008372
2310075E20	RIKEN cDNA 1110064N10 gene	13	GO:0003673,GO:0005575,GO:0005622,GO:0005623,GO:0005634,GO:0007028,GO:0007046,GO:0007582,GO:0008150,GO:0008151,GO:0009987,GO:0016043,GO:0042254
2410004E04	COP9 (constitutive photomorphogenic) homolog, subunit 2 (Arabidopsis thaliana)	13	GO:0000004,GO:0003673,GO:0003674,GO:0005554,GO:0005575,GO:0008150,GO:0008372
1110028K04	unknown EST	13	GO:0003673,GO:0003674,GO:0003824,GO:0004721,GO:0005488,GO:0005515,GO:0005575,GO:0006464,GO:0006470,GO:0006793,GO:0006796,GO:0007154,GO:0007165,GO:0007166,GO:0007167,GO:0007178,GO:0007179,GO:0007242,GO:0007243,GO:0007254,GO:0007582,GO:0008138,GO:0008150,GO:0008151,GO:0008152,GO:0008283,GO:0008372,GO:0009987,GO:0016311,GO:0016787,GO:0016788,GO:0016791,GO:0019538,GO:0042127,GO:0042578,GO:0046328,GO:…
2410005J07	COP9 (constitutive photomorphogenic) homolog, subunit 7a (Arabidopsis thaliana)	13	GO:0000004,GO:0003673,GO:0003674,GO:0005554,GO:0005575,GO:0008150,GO:0008372
H3017B11	progesterone receptor membrane component 1	13	GO:0000004,GO:0003673,GO:0003674,GO:0005554,GO:0005575,GO:0008150,GO:0008372
1700027M01	hypothetical ATP/GTP-binding site motif A (P-loop)/Ubiquitin-associated domain containing protein	13	GO:0000166,GO:0003673,GO:0003674,GO:0005488,GO:0005524,GO:0017076,GO:0030554
2210016F16	hypothetical protein	13	GO:0000004,GO:0003673,GO:0003674,GO:0005554,GO:0005575,GO:0008150,GO:0008372
2210410N19	U2 small nuclear ribonucleoprotein auxiliary factor (U2AF)	13	GO:0003673,GO:0003674,GO:0003676,GO:0003723,GO:0005488,GO:0005575,GO:0005622,GO:0005623,GO:0005634,GO:0005681,GO:0006139,GO:0006371,GO:0006396,GO:0006397,GO:0007582,GO:0008150,GO:0008152,GO:0008380,GO:0016070,GO:0030529
2700056K17	RIKEN cDNA 0910001B06 gene	13	GO:0000004,GO:0003673,GO:0003674,GO:0005554,GO:0005575,GO:0008150,GO:0008372
2810407C17	syntaxin binding protein 3	13	GO:0000149,GO:0003673,GO:0003674,GO:0005215,GO:0005488,GO:0005515,GO:0005575,GO:0005622,GO:0005623,GO:0005737,GO:0005829,GO:0005886,GO:0006810,GO:0006886,GO:0007582,GO:0008150,GO:0008151,GO:0008565,GO:0008643,GO:0008645,GO:0009306,GO:0009987,GO:0015031,GO:0015749,GO:0015758,GO:0016020,GO:0019905,GO:0046903,GO:0046907
4933412L11	unclassifiable	13	GO:0000004,GO:0003673,GO:0003674,GO:0005554,GO:0005575,GO:0008150,GO:0008372
1810025A05	sialyltransferase 7 ((alpha-N-acetylneuraminyl 2,3-betagalactosyl-1,3)-N-acetyl galactosaminide alpha-2,6-sialyltransferase) D	13	GO:0003673,GO:0003674,GO:0003824,GO:0005575,GO:0005576,GO:0005615,GO:0005622,GO:0005623,GO:0005737,GO:0005794,GO:0006412,GO:0006464,GO:0006486,GO:0007582,GO:0008150,GO:0008152,GO:0008373,GO:0009058,GO:0009059,GO:0009100,GO:0009101,GO:0016020,GO:0016021,GO:0016740,GO:0016757,GO:0016764,GO:0019538
2310012I03	RIKEN cDNA 0910001B06 gene	13	GO:0000004,GO:0003673,GO:0003674,GO:0005554,GO:0005575,GO:0008150,GO:0008372
2610203O19	cyclin-dependent kinase 4	13	GO:0000166,GO:0003673,GO:0003674,GO:0003824,GO:0004672,GO:0004674,GO:0004693,GO:0005488,GO:0005515,GO:0005524,GO:0006464,GO:0006468,GO:0006793,GO:0006796,GO:0007049,GO:0007582,GO:0008150,GO:0008151,GO:0008152,GO:0008283,GO:0009987,GO:0016301,GO:0016310,GO:0016740,GO:0016772,GO:0016773,GO:0017076,GO:0019538,GO:0030554
2810024K17	small nuclear ribonucleoprotein polypeptide G	13	GO:0003673,GO:0003674,GO:0003676,GO:0003723,GO:0003729,GO:0005488,GO:0005575,GO:0005622,GO:0005623,GO:0005634,GO:0005681,GO:0005730,GO:0005732,GO:0006139,GO:0006371,GO:0006396,GO:0006397,GO:0007582,GO:0008150,GO:0008152,GO:0008248,GO:0008380,GO:0016070,GO:0030529
1700007C22	golgi SNAP receptor complex member 2	13	GO:0000139,GO:0003673,GO:0003674,GO:0004871,GO:0004872,GO:0005215,GO:0005575,GO:0005622,GO:0005623,GO:0005737,GO:0005783,GO:0005789,GO:0005794,GO:0005856,GO:0005871,GO:0005875,GO:0006810,GO:0006886,GO:0007582,GO:0008150,GO:0008151,GO:0008565,GO:0009987,GO:0012505,GO:0015031,GO:0015630,GO:0016020,GO:0016021,GO:0016192,GO:0042175,GO:0046907
5730461F13	hypothetical protein	13	GO:0000004,GO:0003673,GO:0003674,GO:0005554,GO:0005575,GO:0008150,GO:0008372
0610007A15	RIKEN cDNA 0610030G03 gene	13	GO:0000004,GO:0003673,GO:0003674,GO:0005554,GO:0005575,GO:0008150,GO:0008372
5830427H10	GL009 homolog [Homo sapiens]	13	GO:0000004,GO:0003673,GO:0003674,GO:0005554,GO:0005575,GO:0008150,GO:0008372
1600017F22	DNA segment, Chr 4, ERATO Doi 89, expressed	13	GO:0000785,GO:0000786,GO:0003673,GO:0003674,GO:0003676,GO:0003677,GO:0005488,GO:0005575,GO:0005622,GO:0005623,GO:0005634,GO:0005694,GO:0006139,GO:0006259,GO:0006323,GO:0006325,GO:0006333,GO:0006334,GO:0006997,GO:0007001,GO:0007582,GO:0008150,GO:0008151,GO:0008152,GO:0009987,GO:0016043
1600016I18	DnaJ (Hsp40) homolog, subfamily B, member 9	13	GO:0003673,GO:0003674,GO:0003754,GO:0005575,GO:0005576,GO:0005615,GO:0005622,GO:0005623,GO:0005634
2810464O09	inhibitor of DNA binding 2	13	GO:0003673,GO:0005575,GO:0005622,GO:0005623,GO:0005634,GO:0007275,GO:0007515,GO:0008150,GO:0009653,GO:0009887
5730596K20	RIKEN cDNA 4633402C03 gene	13	GO:0000004,GO:0003673,GO:0003674,GO:0005554,GO:0005575,GO:0008150,GO:0008372
1810012J14	DnaJ (Hsp40) homolog, subfamily A, member 3	13	GO:0003673,GO:0003674,GO:0003754,GO:0003767,GO:0005083,GO:0005575,GO:0005622,GO:0005623,GO:0005634,GO:0005737,GO:0005739,GO:0005829,GO:0007154,GO:0007165,GO:0007242,GO:0007264,GO:0008150,GO:0009987,GO:0030234,GO:0030695
2310040A13	DMR-N9 PROTEIN (FRAGMENT) homolog [Xenopus laevis]	13	GO:0000004,GO:0003673,GO:0003674,GO:0005554,GO:0005575,GO:0008150,GO:0008372
1700010I10	RIKEN cDNA 2310009O17 gene	13	GO:0000004,GO:0003673,GO:0003674,GO:0005554,GO:0005575,GO:0008150,GO:0008372
2310068B06	galactosylceramidase	13	GO:0003673,GO:0003674,GO:0003824,GO:0004336,GO:0004553,GO:0005975,GO:0006629,GO:0006643,GO:0006664,GO:0006665,GO:0006672,GO:0006677,GO:0006681,GO:0006683,GO:0007582,GO:0008150,GO:0008152,GO:0009056,GO:0016042,GO:0016787,GO:0016798,GO:0016810,GO:0016811,GO:0017040,GO:0019374,GO:0019376,GO:0019377,GO:0030149,GO:0046466,GO:0046477,GO:0046514,GO:0046519,GO:0046521
2610019I03	RIKEN cDNA 2610019I03 gene	13	GO:0000004,GO:0003673,GO:0003674,GO:0005554,GO:0005575,GO:0008150,GO:0008372
3230402M22	arginine-rich, mutated in early stage tumors	13	GO:0003673,GO:0005575,GO:0005576,GO:0005615
1110004L14	fibroblast growth factor receptor 3	13	GO:0000004,GO:0003673,GO:0003674,GO:0005554,GO:0005575,GO:0008150,GO:0008372
1600027K07	DNA segment, Chr 10, ERATO Doi 438, expressed	13	GO:0003673,GO:0005575,GO:0005576,GO:0005615
1810012M07	RIKEN cDNA 0910001B06 gene	13	GO:0000004,GO:0003673,GO:0003674,GO:0005554,GO:0005575,GO:0008150,GO:0008372
2310039D06	mitochondrial ribosomal protein L16	13	GO:0000313,GO:0000315,GO:0003673,GO:0003674,GO:0003735,GO:0005198,GO:0005575,GO:0005622,GO:0005623,GO:0005737,GO:0005739,GO:0005759,GO:0005761,GO:0005762,GO:0005840,GO:0006412,GO:0007582,GO:0008150,GO:0008152,GO:0009058,GO:0009059,GO:0015934,GO:0019538,GO:0030529
2610035C18	RIKEN cDNA 2610035C18 gene	13	GO:0000004,GO:0003673,GO:0003674,GO:0005554,GO:0005575,GO:0008150,GO:0008372
2010003J03	RIKEN cDNA 2010003J03 gene	13	GO:0000004,GO:0003673,GO:0003674,GO:0005554,GO:0005575,GO:0008150,GO:0008372
3110047O11	RIKEN cDNA 2810407B07 gene	13	GO:0000004,GO:0003673,GO:0003674,GO:0005554,GO:0005575,GO:0008150,GO:0008372
1700057K18	CLEAVAGE STIMULATION FACTOR, 3' PRE-RNA, SUBUNIT 1, 50KD homolog [Homo sapiens]	13	GO:0003673,GO:0003674,GO:0003676,GO:0003723,GO:0005488,GO:0005575,GO:0005622,GO:0005623,GO:0005634,GO:0006139,GO:0006378,GO:0006379,GO:0006396,GO:0006397,GO:0007582,GO:0008150,GO:0008152,GO:0016070,GO:0016071
H3077B02	solute carrier family 12, member 2	13	GO:0000004,GO:0003673,GO:0003674,GO:0005554,GO:0005575,GO:0008150,GO:0008372
1810016D21	Tnf receptor associated factor 4	13	GO:0000004,GO:0003673,GO:0003674,GO:0005554,GO:0005575,GO:0008150,GO:0008372
2210037E17	unknown EST	13	GO:0000004,GO:0003673,GO:0003674,GO:0005554,GO:0005575,GO:0008150,GO:0008372
2410044K02	RIKEN cDNA 2410044K02 gene	13	GO:0000004,GO:0003673,GO:0003674,GO:0005554,GO:0005575,GO:0008150,GO:0008372
1110034C04	Homo sapiens MSTP033 protein (MSTP033), mRNA	14	GO:0000004,GO:0003673,GO:0003674,GO:0005554,GO:0005575,GO:0008150,GO:0008372
9030613K09	RIKEN cDNA 2200008D09 gene	14	GO:0000166,GO:0003673,GO:0003674,GO:0003824,GO:0004175,GO:0004252,GO:0004263,GO:0004295,GO:0005488,GO:0005524,GO:0005575,GO:0005576,GO:0005615,GO:0006508,GO:0007582,GO:0007586,GO:0008150,GO:0008152,GO:0008233,GO:0008236,GO:0009056,GO:0009057,GO:0016787,GO:0017076,GO:0019538,GO:0030163,GO:0030554
5230401L15	histidine rich calcium binding protein	14	GO:0003673,GO:0003674,GO:0005198,GO:0005575,GO:0005576,GO:0005615
5730436I23	phosphatidylserine receptor	14	GO:0003673,GO:0003674,GO:0004871,GO:0004872,GO:0005575,GO:0005623,GO:0005886,GO:0006915,GO:0007154,GO:0007165,GO:0007166,GO:0007582,GO:0008150,GO:0008219,GO:0009987,GO:0012501,GO:0016020,GO:0016265
0610007F07	hypoxanthine guanine phosphoribosyl transferase	14	GO:0000287,GO:0003673,GO:0003674,GO:0003824,GO:0004422,GO:0005488,GO:0005575,GO:0005622,GO:0005623,GO:0005737,GO:0006139,GO:0006163,GO:0006166,GO:0007582,GO:0008150,GO:0008152,GO:0009116,GO:0009117,GO:0016740,GO:0016757,GO:0016763,GO:0046872
1500001L15	hypothetical protein	14	GO:0000004,GO:0003673,GO:0003674,GO:0005554,GO:0005575,GO:0008150,GO:0008372
1700055M05	ubiquitin specific protease 20	14	GO:0003673,GO:0003674,GO:0003824,GO:0004197,GO:0004221,GO:0006464,GO:0006508,GO:0006511,GO:0006512,GO:0007582,GO:0008150,GO:0008152,GO:0008233,GO:0008234,GO:0009056,GO:0009057,GO:0016579,GO:0016787,GO:0016788,GO:0016790,GO:0019538,GO:0019941,GO:0030163
1810044O22	CYTOCHROME B5 OUTER MITOCHONDRIAL MEMBRANE ISOFORM PRECURSOR homolog [Rattus norvegicus]	14	GO:0003673,GO:0005575,GO:0005622,GO:0005623,GO:0005737,GO:0005739,GO:0006118,GO:0007582,GO:0008150,GO:0008152,GO:0016020,GO:0016021,GO:0019867
2310035C22	spermine binding protein	14	GO:0000004,GO:0003673,GO:0003674,GO:0005554,GO:0005575,GO:0005576,GO:0008150
2310076D23	weakly similar to SOLUTE CARRIER [Homo sapiens]	14	GO:0003673,GO:0005575,GO:0005623,GO:0006810,GO:0007582,GO:0008150,GO:0008151,GO:0009987,GO:0016020,GO:0016021
2810002G24	RIKEN cDNA 2810470K21 gene	14	GO:0003673,GO:0005575,GO:0005622,GO:0005623,GO:0005634
3110053I05	SKB1 homolog (S. pombe)	14	GO:0003673,GO:0003674,GO:0003824,GO:0008168,GO:0016740,GO:0016741
9130218E19	unknown EST	14	GO:0000004,GO:0003673,GO:0003674,GO:0005554,GO:0005575,GO:0008150,GO:0008372
4430402N11	synuclein, alpha	14	GO:0000004,GO:0003673,GO:0003674,GO:0005554,GO:0005575,GO:0008150,GO:0008372
5730414A19	multiple inositol polyphosphate histidine phosphatase 1	14	GO:0003673,GO:0003674,GO:0003824,GO:0003993,GO:0005575,GO:0005576,GO:0005615,GO:0016787,GO:0016788,GO:0016791,GO:0042578
1700003O11	unknown EST	14	GO:0000004,GO:0003673,GO:0003674,GO:0005554,GO:0005575,GO:0008150,GO:0008372
1500032P08	unknown EST	14	GO:0000004,GO:0003673,GO:0003674,GO:0005554,GO:0005575,GO:0008150,GO:0008372
1700034A16	hemogen	14	GO:0000004,GO:0003673,GO:0003674,GO:0005554,GO:0005575,GO:0005622,GO:0005623,GO:0005634,GO:0005654,GO:0008150
1700069O15	hypothetical Conserved domain common to transcription factors TFIIS, elongin A, CRSP70 structure containing protein	14	GO:0003673,GO:0003674,GO:0003824,GO:0003995,GO:0005215,GO:0005386,GO:0005489,GO:0006118,GO:0007582,GO:0008150,GO:0008152,GO:0009055,GO:0016491,GO:0016627,GO:0016637
1810003N24	PUTATATIVE 28 KDA PROTEIN (RNA-BINDING PROTEIN LOC56902) homolog [Homo sapiens]	14	GO:0003673,GO:0003674,GO:0003676,GO:0005488
1700067E12	weakly similar to ENHANCER OF RUDIMENTARY HOMOLOG [Mus musculus]	14	GO:0000004,GO:0003673,GO:0003674,GO:0005554,GO:0005575,GO:0008150,GO:0008372
1810037K07	hypothetical protein	14	GO:0000004,GO:0003673,GO:0003674,GO:0005554,GO:0005575,GO:0008150,GO:0008372
2310021C19	solute carrier family 21 (prostaglandin transporter), member 2	14	GO:0003673,GO:0003674,GO:0005215,GO:0005342,GO:0005575,GO:0005623,GO:0005886,GO:0005887,GO:0006810,GO:0006811,GO:0006820,GO:0007582,GO:0008028,GO:0008150,GO:0008151,GO:0008509,GO:0008514,GO:0009987,GO:0015075,GO:0015132,GO:0015711,GO:0015718,GO:0015732,GO:0015849,GO:0016020,GO:0016021,GO:0046942,GO:0046943
2410007B19	six transmembrane epithelial antigen of the prostate	14	GO:0003673,GO:0005575,GO:0005623,GO:0016020,GO:0016021
2510012P17	RIKEN cDNA 4930534E15 gene	14	GO:0000004,GO:0003673,GO:0003674,GO:0005554,GO:0005575,GO:0008150,GO:0008372
2310043B15	DNA segment, Chr X, Immunex 50, expressed	14	GO:0000004,GO:0003673,GO:0003674,GO:0005554,GO:0005575,GO:0008150,GO:0008372
2310031G24	activator of basal transcription	14	GO:0003673,GO:0003674,GO:0003702,GO:0005575,GO:0005622,GO:0005623,GO:0005634,GO:0005654,GO:0005667,GO:0006139,GO:0006350,GO:0006351,GO:0006366,GO:0007582,GO:0008150,GO:0008152,GO:0016251,GO:0030528
2310042D19	unknown EST	14	GO:0000004,GO:0003673,GO:0003674,GO:0005554,GO:0005575,GO:0008150,GO:0008372
2310050J15	procollagen, type XIV, alpha 1	14	GO:0003673,GO:0003674,GO:0005198,GO:0005201,GO:0005575,GO:0005576,GO:0005578,GO:0005581,GO:0007154,GO:0007155,GO:0008150,GO:0009987,GO:0030020
2410041C15	ribosomal protein S17	14	GO:0003673,GO:0003674,GO:0003735,GO:0005198,GO:0005575,GO:0005622,GO:0005623,GO:0005737,GO:0005829,GO:0005830,GO:0005840,GO:0005843,GO:0006412,GO:0007582,GO:0008150,GO:0008152,GO:0009058,GO:0009059,GO:0015935,GO:0016282,GO:0016283,GO:0019538,GO:0030529
2610207J10	DNA segment, Chr 6, ERATO Doi 313, expressed	14	GO:0000004,GO:0003673,GO:0003674,GO:0005554,GO:0005575,GO:0008150,GO:0008372
2610510N21	Mtr3 (mRNA transport regulator 3)-homolog (yeast)	14	GO:0000004,GO:0003673,GO:0003674,GO:0005554,GO:0005575,GO:0008150,GO:0008372
2610303J20	DNA segment, Chr 10, ERATO Doi 773, expressed	14	GO:0003673,GO:0003674,GO:0003676,GO:0005488
2900021C02	unclassifiable	14	GO:0000004,GO:0003673,GO:0003674,GO:0005554,GO:0005575,GO:0008150,GO:0008372
3200002D16	myogenic differentiation 1	14	GO:0003673,GO:0003674,GO:0003676,GO:0003677,GO:0003700,GO:0003702,GO:0003705,GO:0005488,GO:0005515,GO:0005575,GO:0005622,GO:0005623,GO:0005634,GO:0006139,GO:0006350,GO:0006351,GO:0006355,GO:0007275,GO:0007517,GO:0007519,GO:0007582,GO:0008150,GO:0008152,GO:0009653,GO:0009887,GO:0009987,GO:0030154,GO:0030528,GO:0045449
3110001I22	RIKEN cDNA 3110001I22 gene	14	GO:0000004,GO:0003673,GO:0003674,GO:0005554,GO:0005575,GO:0008150,GO:0008372
4930558F19	unknown EST	14	GO:0000004,GO:0003673,GO:0003674,GO:0005554,GO:0005575,GO:0008150,GO:0008372
2010110A08	chemokine (C-X-C motif) ligand 10	14	GO:0000004,GO:0003673,GO:0003674,GO:0005554,GO:0005575,GO:0008150,GO:0008372
3632410H16	cytochrome b-561	14	GO:0003673,GO:0003674,GO:0005215,GO:0005575,GO:0005623,GO:0006118,GO:0006810,GO:0007582,GO:0008150,GO:0008151,GO:0008152,GO:0009987,GO:0016020,GO:0016021
2310028P07	GUANINE NUCLEOTIDE-BINDING PROTEIN G(I)/G(S)/G(O) GAMMA-11 SUBUNIT homolog [Homo sapiens]	14	GO:0000166,GO:0003673,GO:0003674,GO:0003824,GO:0003924,GO:0003927,GO:0004871,GO:0005488,GO:0005525,GO:0005575,GO:0005623,GO:0005834,GO:0005886,GO:0007154,GO:0007165,GO:0007166,GO:0007186,GO:0008150,GO:0009987,GO:0016020,GO:0016787,GO:0016817,GO:0016818,GO:0017076,GO:0019001,GO:0019897,GO:0019898
H3026H08	RIKEN cDNA 2610528A15 gene	14	GO:0000004,GO:0003673,GO:0003674,GO:0005554,GO:0005575,GO:0008150,GO:0008372
5033413O18	platelet derived growth factor, alpha	14	GO:0000074,GO:0003673,GO:0003674,GO:0004871,GO:0005102,GO:0005488,GO:0005575,GO:0005576,GO:0005615,GO:0005623,GO:0007049,GO:0007582,GO:0008083,GO:0008150,GO:0008151,GO:0008283,GO:0009987,GO:0016020
1700007G02	solute carrier family 25 (mitochondrial deoxynucleotide carrier), member 19	14	GO:0003673,GO:0003674,GO:0005488,GO:0005575,GO:0005622,GO:0005623,GO:0005737,GO:0005739,GO:0005740,GO:0005743,GO:0006810,GO:0007582,GO:0008150,GO:0008151,GO:0009987,GO:0016020,GO:0016021,GO:0019866
1600025G07	BCL2-associated athanogene 5	14	GO:0000004,GO:0003673,GO:0003674,GO:0003754,GO:0005554,GO:0005575,GO:0006457,GO:0007582,GO:0008150,GO:0008152,GO:0008372,GO:0019538
1700109I12	T cell activation, increased late expression	14	GO:0003673,GO:0005575,GO:0005623,GO:0016020,GO:0016021
1700039P20	Sin3-associated polypeptide 18	14	GO:0000118,GO:0003673,GO:0003674,GO:0005554,GO:0005575,GO:0005622,GO:0005623,GO:0005634,GO:0005654,GO:0005667,GO:0006139,GO:0006259,GO:0006323,GO:0006325,GO:0006350,GO:0006351,GO:0006355,GO:0006997,GO:0007001,GO:0007582,GO:0008150,GO:0008151,GO:0008152,GO:0009987,GO:0016043,GO:0016568,GO:0045449
1700108L22	weakly similar to SIMILARITY TO RNA-BINDING PROTEIN [Arabidopsis thaliana]	14	GO:0000004,GO:0003673,GO:0003674,GO:0005554,GO:0005575,GO:0008150,GO:0008372
2310026L09	spermine binding protein	14	GO:0000004,GO:0003673,GO:0003674,GO:0005554,GO:0005575,GO:0005576,GO:0008150
2600013J18	cornichon homolog (Drosophila)	14	GO:0003673,GO:0005575,GO:0005623,GO:0006952,GO:0006955,GO:0007154,GO:0007165,GO:0007242,GO:0007582,GO:0008150,GO:0009605,GO:0009607,GO:0009987,GO:0016020,GO:0016021
2610318G08	phosphatidylinositol binding clathrin assembly protein	14	GO:0000004,GO:0003673,GO:0003674,GO:0005554,GO:0005575,GO:0008150,GO:0008372
2810425C01	formin binding protein 4	14	GO:0000004,GO:0003673,GO:0003674,GO:0005554,GO:0005575,GO:0008150,GO:0008372
5031429D02	caspase 12	14	GO:0003673,GO:0003674,GO:0003824,GO:0004199,GO:0005575,GO:0005622,GO:0005623,GO:0006508,GO:0006915,GO:0006917,GO:0007582,GO:0008150,GO:0008152,GO:0008219,GO:0008233,GO:0008234,GO:0008369,GO:0009056,GO:0009057,GO:0009987,GO:0012501,GO:0012502,GO:0016265,GO:0016329,GO:0016787,GO:0019538,GO:0030163
316818	polycystic kidney disease 2	14	GO:0000004,GO:0003673,GO:0003674,GO:0005554,GO:0005575,GO:0008150,GO:0008372
5330419N05	transmembrane 4 superfamily member 1	14	GO:0003673,GO:0005575,GO:0005623,GO:0016020,GO:0016021
1810048P01	similar to DNAJ DOMAIN-CONTAINING PROTEIN MCJ (SIMILAR TO DNAJ DOMAIN-CONTAINING) [Homo sapiens]	14	GO:0000004,GO:0003673,GO:0003674,GO:0005554,GO:0005575,GO:0008150,GO:0008372
1810049I09	unknown EST	14	GO:0000004,GO:0003673,GO:0003674,GO:0005554,GO:0005575,GO:0008150,GO:0008372
2310042L19	PIRIN [Mus musculus]	14	GO:0003673,GO:0005575,GO:0005622,GO:0005623,GO:0005634
2310042I22	unknown EST	14	GO:0000004,GO:0003673,GO:0003674,GO:0005554,GO:0005575,GO:0008150,GO:0008372
2310034H14	spermine binding protein	14	GO:0000004,GO:0003673,GO:0003674,GO:0005554,GO:0005575,GO:0005576,GO:0008150
2310068B11	spermine binding protein	14	GO:0000004,GO:0003673,GO:0003674,GO:0005554,GO:0005575,GO:0005576,GO:0008150
2410026M17	profilin 1	14	GO:0003673,GO:0003674,GO:0003779,GO:0003788,GO:0005488,GO:0005515,GO:0005575,GO:0005622,GO:0005623,GO:0005737,GO:0005856,GO:0006996,GO:0007010,GO:0007028,GO:0007582,GO:0008064,GO:0008092,GO:0008150,GO:0008151,GO:0008154,GO:0009987,GO:0015629,GO:0016043,GO:0030029
2410011K10	tescalcin	14	GO:0003673,GO:0003674,GO:0005488,GO:0005509,GO:0005515,GO:0005575,GO:0005622,GO:0005623,GO:0005737,GO:0005886,GO:0006873,GO:0006875,GO:0006883,GO:0007582,GO:0008150,GO:0008151,GO:0009987,GO:0016020,GO:0019725,GO:0030003,GO:0030004,GO:0030027,GO:0042592,GO:0046872
2700012L07	guanine nucleotide binding protein, beta 2, related sequence 1	14	GO:0000166,GO:0003673,GO:0003674,GO:0003824,GO:0003924,GO:0003927,GO:0004871,GO:0004872,GO:0005057,GO:0005076,GO:0005080,GO:0005488,GO:0005525,GO:0007154,GO:0007165,GO:0007166,GO:0007186,GO:0007200,GO:0007205,GO:0007242,GO:0007582,GO:0008104,GO:0008150,GO:0008152,GO:0009987,GO:0016787,GO:0016817,GO:0016818,GO:0017076,GO:0019001,GO:0019538
2610100D03	hypothetical S-adenosyl-L-methionine-dependent methyltransferases structure containing protein	14	GO:0000004,GO:0003673,GO:0003674,GO:0005554,GO:0005575,GO:0008150,GO:0008372
2700055F10	protein (peptidyl-prolyl cis/trans isomerase) NIMA-interacting 1	14	GO:0003673,GO:0003674,GO:0003755,GO:0003824,GO:0005575,GO:0005622,GO:0005623,GO:0005634,GO:0006457,GO:0007049,GO:0007582,GO:0008150,GO:0008151,GO:0008152,GO:0008283,GO:0009987,GO:0016853,GO:0016859,GO:0019538
2700023F17	DNA segment, Chr 10, ERATO Doi 641, expressed	14	GO:0000004,GO:0003673,GO:0003674,GO:0005554,GO:0005575,GO:0008150,GO:0008372
2700031G06	trans-prenyltransferase	14	GO:0000004,GO:0003673,GO:0003674,GO:0005554,GO:0005575,GO:0008150,GO:0008372
2810418N01	HYPOTHETICAL PROTEIN KIAA0186 homolog [Homo sapiens]	14	GO:0000004,GO:0003673,GO:0003674,GO:0005554,GO:0005575,GO:0008150,GO:0008372
2900052N01	RIKEN cDNA 2900052N01 gene	14	GO:0000004,GO:0003673,GO:0003674,GO:0005554,GO:0005575,GO:0008150,GO:0008372
5730524N22	paired related homeobox 2	14	GO:0000004,GO:0003673,GO:0003674,GO:0005554,GO:0005575,GO:0008150,GO:0008372
1500001C02	unknown EST	14	GO:0000004,GO:0003673,GO:0003674,GO:0005554,GO:0005575,GO:0008150,GO:0008372
1700020G04	unknown EST	14	GO:0000004,GO:0003673,GO:0003674,GO:0005554,GO:0005575,GO:0008150,GO:0008372
1810061I13	C-type lectin-like receptor 2	14	GO:0003673,GO:0003674,GO:0004871,GO:0004872,GO:0004888,GO:0005488,GO:0005529,GO:0005575,GO:0005623,GO:0005886,GO:0005887,GO:0007154,GO:0007165,GO:0007166,GO:0008150,GO:0009987,GO:0016020,GO:0016021,GO:0030246
2010003K16	Ras and Rab interactor 2	14	GO:0000004,GO:0003673,GO:0003674,GO:0005554,GO:0005575,GO:0008150,GO:0008372
2210402H06	HDCMB12P homolog [Homo sapiens]	14	GO:0003673,GO:0005575,GO:0005622,GO:0005623,GO:0005634,GO:0006139,GO:0006350,GO:0006351,GO:0006360,GO:0006364,GO:0006396,GO:0007028,GO:0007046,GO:0007582,GO:0008150,GO:0008151,GO:0008152,GO:0009987,GO:0016043,GO:0016070,GO:0042254
2310046A13	RIKEN cDNA 2310046A13 gene	14	GO:0000004,GO:0003673,GO:0003674,GO:0005554,GO:0005575,GO:0008150,GO:0008372
2310075K15	eukaryotic translation initiation factor 5A	14	GO:0000004,GO:0003673,GO:0003674,GO:0005554,GO:0005575,GO:0008150,GO:0008372
2310046E24	spermine binding protein	14	GO:0000004,GO:0003673,GO:0003674,GO:0005554,GO:0005575,GO:0005576,GO:0008150
2610009O05	RIKEN cDNA 5730434I03 gene	14	GO:0000004,GO:0003673,GO:0003674,GO:0005554,GO:0005575,GO:0008150,GO:0008372
2600017J23	weakly similar to TNF-INDUCED PROTEIN GG2-1 [Homo sapiens]	14	GO:0000004,GO:0003673,GO:0003674,GO:0005554,GO:0005575,GO:0008150,GO:0008372
2900064I19	unknown EST	14	GO:0000004,GO:0003673,GO:0003674,GO:0005554,GO:0005575,GO:0008150,GO:0008372
763021	receptor (TNFRSF)-interacting serine-threonine kinase 1	14	GO:0000004,GO:0003673,GO:0003674,GO:0005554,GO:0005575,GO:0008150,GO:0008372
4933424B01	unknown EST	14	GO:0000004,GO:0003673,GO:0003674,GO:0005554,GO:0005575,GO:0008150,GO:0008372
0710007E14	genes associated with retinoid-IFN-induced mortality 19	14	GO:0003673,GO:0003674,GO:0003824,GO:0003899,GO:0005488,GO:0005575,GO:0005622,GO:0005623,GO:0005634,GO:0005654,GO:0005665,GO:0005666,GO:0005730,GO:0005736,GO:0006139,GO:0006350,GO:0007582,GO:0008150,GO:0008152,GO:0008270,GO:0016591,GO:0016740,GO:0016772,GO:0016779,GO:0046872,GO:0046914
5033402L14	hypothetical protein	14	GO:0000004,GO:0003673,GO:0003674,GO:0005554,GO:0005575,GO:0008150,GO:0008372
1810056O20	unknown EST	14	GO:0000004,GO:0003673,GO:0003674,GO:0005554,GO:0005575,GO:0008150,GO:0008372
1810049N11	RIKEN cDNA 2410030A14 gene	14	GO:0003673,GO:0003674,GO:0003735,GO:0005198,GO:0005575,GO:0005622,GO:0005623,GO:0005737,GO:0005840,GO:0006412,GO:0007582,GO:0008150,GO:0008152,GO:0009058,GO:0009059,GO:0019538,GO:0030529
2310030C24	spermine binding protein	14	GO:0000004,GO:0003673,GO:0003674,GO:0005554,GO:0005575,GO:0005576,GO:0008150
2310040A20	spermine binding protein	14	GO:0000004,GO:0003673,GO:0003674,GO:0005554,GO:0005575,GO:0005576,GO:0008150
2310066K21	spermine binding protein	14	GO:0000004,GO:0003673,GO:0003674,GO:0005554,GO:0005575,GO:0005576,GO:0008150
2310042L22	spermine binding protein	14	GO:0000004,GO:0003673,GO:0003674,GO:0005554,GO:0005575,GO:0005576,GO:0008150
2310034F13	spermine binding protein	14	GO:0000004,GO:0003673,GO:0003674,GO:0005554,GO:0005575,GO:0005576,GO:0008150
2310050N14	spermine binding protein	14	GO:0000004,GO:0003673,GO:0003674,GO:0005554,GO:0005575,GO:0005576,GO:0008150
2310043O22	spermine binding protein	14	GO:0000004,GO:0003673,GO:0003674,GO:0005554,GO:0005575,GO:0005576,GO:0008150
2410038A03	RIKEN cDNA 2410038A03 gene	14	GO:0003673,GO:0003674,GO:0003735,GO:0005198,GO:0005575,GO:0005622,GO:0005623,GO:0005737,GO:0005840,GO:0006412,GO:0007582,GO:0008150,GO:0008152,GO:0009058,GO:0009059,GO:0019538,GO:0030529
2310069P03	PP35 homolog [Homo sapiens]	14	GO:0000004,GO:0003673,GO:0003674,GO:0005554,GO:0005575,GO:0008150,GO:0008372
2610019B22	small nuclear ribonucleoprotein D1	14	GO:0000245,GO:0003673,GO:0003674,GO:0003676,GO:0003723,GO:0003729,GO:0005488,GO:0005575,GO:0005622,GO:0005623,GO:0005634,GO:0005681,GO:0005730,GO:0005732,GO:0006139,GO:0006371,GO:0006396,GO:0006397,GO:0007582,GO:0008150,GO:0008152,GO:0008248,GO:0008380,GO:0016070,GO:0030529
2810433C11	melanoma antigen, family D, 1	14	GO:0003673,GO:0003674,GO:0003712,GO:0003713,GO:0005488,GO:0005515,GO:0005575,GO:0006139,GO:0006350,GO:0006351,GO:0006355,GO:0006357,GO:0006366,GO:0007582,GO:0008134,GO:0008150,GO:0008152,GO:0008372,GO:0030528,GO:0045449
2310044N22	prostaglandin-endoperoxide synthase 1	14	GO:0000004,GO:0003673,GO:0003674,GO:0005554,GO:0005575,GO:0008150,GO:0008372
2010003C18	ras homolog gene family, member C	14	GO:0000004,GO:0003673,GO:0003674,GO:0005554,GO:0005575,GO:0008150,GO:0008372
A930005G04	unknown EST	14	GO:0000004,GO:0003673,GO:0003674,GO:0005554,GO:0005575,GO:0008150,GO:0008372
2310037P21	BRAIN SPECIFIC BINDING PROTEIN homolog [Rattus norvegicus]	14	GO:0000004,GO:0003673,GO:0003674,GO:0005554,GO:0005575,GO:0008150,GO:0008372
2310035I23	spermine binding protein	14	GO:0000004,GO:0003673,GO:0003674,GO:0005554,GO:0005575,GO:0005576,GO:0008150
2410004N09	unknown EST	14	GO:0000004,GO:0003673,GO:0003674,GO:0005554,GO:0005575,GO:0008150,GO:0008372
2610036D06	chloride channel, nucleotide-sensitive, 1A	14	GO:0003673,GO:0006810,GO:0006811,GO:0006820,GO:0006821,GO:0006884,GO:0007582,GO:0008150,GO:0008151,GO:0009987,GO:0015698,GO:0019725,GO:0042592
2310045A07	similar to SARCOLIPIN [Oryctolagus cuniculus]	14	GO:0003673,GO:0005575,GO:0005622,GO:0005623,GO:0005737,GO:0005783,GO:0016020,GO:0016021,GO:0016528,GO:0016529
2900002H16	BRAIN CDNA, CLONE MNCB-2440, SIMILAR TO MUS MUSCULUS PARTIAL COCHLEAR MRNA (CLONE 29C9) homolog [Mus musculus]	14	GO:0000004,GO:0003673,GO:0003674,GO:0005554,GO:0005575,GO:0008150,GO:0008372
2900034J12	interferon-stimulated protein	14	GO:0003673,GO:0006952,GO:0006955,GO:0007582,GO:0008150,GO:0009605,GO:0009607
3010026N10	lactate dehydrogenase 2, B chain	14	GO:0000166,GO:0003673,GO:0003674,GO:0003824,GO:0004457,GO:0004459,GO:0005488,GO:0005524,GO:0005975,GO:0005996,GO:0006006,GO:0006007,GO:0006066,GO:0006091,GO:0006092,GO:0006096,GO:0007582,GO:0008150,GO:0008152,GO:0009056,GO:0015980,GO:0016052,GO:0016491,GO:0016614,GO:0016616,GO:0017076,GO:0019318,GO:0019320,GO:0030554,GO:0046164,GO:0046365
9030012B21	resistin like beta	14	GO:0003673,GO:0003674,GO:0004871,GO:0005102,GO:0005179,GO:0005488,GO:0005575,GO:0005576,GO:0005615
2310066M13	spermine binding protein	14	GO:0000004,GO:0003673,GO:0003674,GO:0005554,GO:0005575,GO:0005576,GO:0008150
4833439O17	RIKEN cDNA 4833439O17 gene	14	GO:0000004,GO:0003673,GO:0003674,GO:0005554,GO:0005575,GO:0008150,GO:0008372
5730409L17	unknown EST	14	GO:0000004,GO:0003673,GO:0003674,GO:0005554,GO:0005575,GO:0008150,GO:0008372
[truncated: 546 more rows]
